# Supplementary material for: Identification of a stromal immunosuppressive barrier orchestrated by SPP1+/C1QC+ macrophages and CD8+ exhausted T cells driving gastric cancer immunotherapy resistance
Source: Front Immunol. 2025 Jul 16;16:1618591. doi: 10.3389/fimmu.2025.1618591 (PMC12307293; doi:10.3389/fimmu.2025.1618591)
Supplement: Supplementary file 2 [file Table2.xlsx]

## Sheet: Table S1
Table S1 Clinical Metadata of NFHGC Cohort
Patient ID	Tissue Type	Diagnosis	Date of Sampling	Gender	Age(years old)	Treatment Status	ICIs Efficacy Evaluation
F116	Tumor	Gastric Cancer	08/10/2021	Male	61	Pre-treament	PD
F171	Tumor	Gastric Cancer	11/03/2021	Male	62	Pre-treament	PD
F153	Tumor	Gastric Cancer	09/30/2021	Male	55	Pre-treament	SD
F154	Tumor	Gastric Cancer	10/09/2021	Male	69	Pre-treament	SD
F159	Tumor	Gastric Cancer	10/14/2021	Male	59	Pre-treament	SD
F128	Tumor	Gastric Cancer	08/25/2021	Male	51	Pre-treament	PR
F160	Tumor	Gastric Cancer	10/14/2021	Male	53	Pre-treament	PR
F172	Tumor	Gastric Cancer	11/03/2021	Female	27	Pre-treament	PR

## Sheet: Table S2
Table S2 Differentially Expressed Genes in Cell Subpopulations from GSE183904 Dataset
Cluster	Gene	P-Value	Average Log2 Fold change	Percentage of cells expressing the gene in group 1	Percentage of cells expressing the gene in group 2	P-Value adjusted
Epi_c05	HIST1H2AM	3.65728e-15	1.79218	0.315	0.127	8.54779e-11
Epi_c05	ELF3	3.60244e-18	1.63284	0.8	0.735	8.41961e-14
Epi_c05	CSKMT	9.72537e-08	1.59589	0.355	0.234	0.00227301
Epi_c05	Z93241.1	1.57061e-13	1.51254	0.29	0.115	3.67084e-09
Epi_c05	HIST1H3F	3.84848e-10	1.10791	0.11	0.023	8.99467e-06
Epi_c05	HIST1H2BB	1.19361e-06	1.04417	0.125	0.044	0.0278971
Epi_c05	AC245014.3	7.97894e-09	0.912656	0.14	0.043	0.000186484
Epi_c05	HIST1H3J	4.75776e-07	0.832426	0.125	0.042	0.0111198
Epi_c01	GKN1	2.24691e-91	4.47956	0.75	0.152	5.25149e-87
Epi_c01	GKN2	1.1323e-96	3.78268	0.73	0.122	2.6464e-92
Epi_c01	TFF1	5.85846e-82	3.23119	0.96	0.492	1.36924e-77
Epi_c01	MUCL3	1.08234e-88	3.22143	0.82	0.201	2.52965e-84
Epi_c01	MUC5AC	4.27772e-93	3.02631	0.975	0.382	9.99789e-89
Epi_c01	PSCA	1.84636e-69	2.63237	0.825	0.276	4.31531e-65
Epi_c01	ANKRD36C	1.25912e-43	2.43472	0.64	0.227	2.9428e-39
Epi_c01	RNASE1	1.66125e-54	2.40994	0.815	0.392	3.88268e-50
Epi_c01	CAPN8	2.12999e-57	2.33173	0.81	0.361	4.97821e-53
Epi_c01	S100P	6.95222e-70	2.07318	0.975	0.6	1.62487e-65
Epi_c01	CA2	3.85375e-50	2.04733	0.83	0.486	9.00698e-46
Epi_c01	CLDN18	1.12189e-54	2.02309	0.85	0.453	2.62207e-50
Epi_c01	AKR1B10	9.40289e-54	1.99764	0.68	0.22	2.19764e-49
Epi_c01	RASEF	2.1574e-35	1.99362	0.615	0.261	5.04227e-31
Epi_c01	DUOXA2	1.21701e-09	1.99197	0.175	0.058	2.8444e-05
Epi_c01	PHGR1	2.99701e-32	1.98677	0.7	0.337	7.00461e-28
Epi_c01	SULT1C2	5.95864e-39	1.97843	0.7	0.336	1.39265e-34
Epi_c01	MUC1	5.90069e-49	1.90347	0.91	0.565	1.37911e-44
Epi_c01	VSIG2	3.29156e-59	1.89045	0.84	0.388	7.69303e-55
Epi_c01	ANXA10	1.98808e-55	1.8212	0.8	0.344	4.64654e-51
Epi_c01	DUOX2	7.04457e-17	1.79031	0.24	0.066	1.64646e-12
Epi_c01	NEAT1	6.69767e-41	1.76439	0.95	0.838	1.56538e-36
Epi_c01	GSN	2.55019e-33	1.65285	0.78	0.522	5.9603e-29
Epi_c01	CTSE	1.55811e-47	1.64899	0.825	0.438	3.64162e-43
Epi_c01	SYTL2	6.25115e-30	1.63947	0.58	0.25	1.46102e-25
Epi_c01	TFF2	2.31176e-67	1.62573	0.92	0.38	5.40304e-63
Epi_c01	MLPH	1.71235e-40	1.61384	0.755	0.375	4.00212e-36
Epi_c01	LINC01133	1.3278e-30	1.60457	0.655	0.325	3.10334e-26
Epi_c01	CYP3A5	2.01997e-26	1.5949	0.705	0.408	4.72108e-22
Epi_c01	VSIG1	9.4406e-52	1.59362	0.61	0.175	2.20646e-47
Epi_c01	VILL	1.06625e-31	1.59289	0.565	0.23	2.49204e-27
Epi_c01	RNF213	6.80815e-10	1.52381	0.585	0.465	1.5912e-05
Epi_c01	ALDH3A1	3.30978e-29	1.5231	0.525	0.206	7.73561e-25
Epi_c01	IFI27	6.15379e-41	1.48681	0.935	0.666	1.43826e-36
Epi_c01	FCGBP	5.41059e-49	1.4803	0.7	0.222	1.26456e-44
Epi_c01	EPS8L1	1.58983e-19	1.47819	0.6	0.342	3.71575e-15
Epi_c01	AKR1C2	6.78022e-37	1.47801	0.33	0.056	1.58467e-32
Epi_c01	DDX60	1.36832e-18	1.45996	0.375	0.148	3.19804e-14
Epi_c01	MTRNR2L12	5.02609e-08	1.45542	0.375	0.223	0.0011747
Epi_c01	BCAS1	1.60452e-28	1.44574	0.545	0.236	3.75008e-24
Epi_c01	TENT5A	1.808e-18	1.42203	0.605	0.405	4.22565e-14
Epi_c01	ATP2A3	3.74796e-25	1.4214	0.485	0.192	8.75973e-21
Epi_c01	TSPAN1	4.65469e-34	1.40389	0.75	0.413	1.08789e-29
Epi_c01	GALE	6.31259e-21	1.37047	0.65	0.438	1.47538e-16
Epi_c01	LCN2	5.87606e-20	1.36647	0.68	0.413	1.37335e-15
Epi_c01	SLC44A4	1.78958e-28	1.36007	0.715	0.418	4.18261e-24
Epi_c01	MX2	1.53613e-09	1.3569	0.275	0.128	3.59025e-05
Epi_c01	LGALS9C	5.59522e-40	1.34165	0.35	0.056	1.30772e-35
Epi_c01	MUC4	1.86747e-16	1.33919	0.39	0.164	4.36466e-12
Epi_c01	LMO7	3.412e-15	1.32625	0.6	0.418	7.97453e-11
Epi_c01	EFHD2	2.06916e-16	1.31455	0.61	0.428	4.83604e-12
Epi_c01	ARL14	2.76306e-11	1.31283	0.51	0.328	6.45782e-07
Epi_c01	SPATS2L	4.45063e-10	1.30736	0.615	0.523	1.0402e-05
Epi_c01	SMIM22	3.15059e-27	1.30398	0.8	0.605	7.36355e-23
Epi_c01	LIPH	1.78428e-17	1.29281	0.505	0.265	4.17022e-13
Epi_c01	LAMB3	7.46813e-23	1.28741	0.675	0.4	1.74545e-18
Epi_c01	SLC5A5	1.01058e-29	1.27655	0.21	0.023	2.36194e-25
Epi_c01	AKR1C1	3.50378e-17	1.26281	0.365	0.148	8.18903e-13
Epi_c01	SPINK1	8.27797e-33	1.23369	0.835	0.51	1.93473e-28
Epi_c01	REP15	2.14077e-38	1.22411	0.355	0.06	5.00341e-34
Epi_c01	LGALS9B	2.0344e-40	1.21549	0.285	0.032	4.7548e-36
Epi_c01	PLAC8	2.82102e-17	1.18699	0.49	0.25	6.5933e-13
Epi_c01	SLC9A1	9.61159e-17	1.17994	0.46	0.244	2.24642e-12
Epi_c01	TMEM54	4.07935e-18	1.15863	0.6	0.386	9.53426e-14
Epi_c01	PLA2G10	3.17995e-18	1.12902	0.495	0.246	7.43218e-14
Epi_c01	FAM102A	6.85279e-09	1.12374	0.435	0.296	0.000160163
Epi_c01	B4GALNT3	1.4057e-19	1.12162	0.39	0.149	3.2854e-15
Epi_c01	SDCBP2	6.84795e-18	1.1192	0.62	0.355	1.6005e-13
Epi_c01	OSBPL7	5.77596e-23	1.11777	0.405	0.138	1.34996e-18
Epi_c01	FOXQ1	1.30328e-20	1.11148	0.505	0.256	3.04603e-16
Epi_c01	ABCC3	8.78399e-20	1.10052	0.61	0.376	2.05299e-15
Epi_c01	MICALL2	4.16312e-14	1.09862	0.515	0.304	9.73004e-10
Epi_c01	STK24	5.40974e-07	1.09454	0.425	0.315	0.0126436
Epi_c01	HRASLS2	5.48412e-10	1.09374	0.2	0.072	1.28175e-05
Epi_c01	KLF2	7.90461e-11	1.08989	0.52	0.378	1.84746e-06
Epi_c01	FLNB	1.22109e-07	1.08208	0.505	0.389	0.00285394
Epi_c01	RDH13	3.98682e-09	1.0784	0.355	0.206	9.31799e-05
Epi_c01	DNM2	7.21999e-12	1.06705	0.545	0.385	1.68746e-07
Epi_c01	FSIP2	2.44319e-38	1.06692	0.255	0.026	5.71023e-34
Epi_c01	CYP2S1	2.26745e-09	1.06277	0.445	0.296	5.29949e-05
Epi_c01	AHNAK	9.37985e-16	1.05632	0.72	0.591	2.19226e-11
Epi_c01	FBLIM1	4.82446e-09	1.05442	0.46	0.313	0.000112757
Epi_c01	SPINT1	8.55229e-12	1.05209	0.61	0.463	1.99884e-07
Epi_c01	RASSF6	1.25457e-13	1.05041	0.46	0.259	2.93219e-09
Epi_c01	RAB27B	9.61222e-13	1.04498	0.465	0.275	2.24657e-08
Epi_c01	ETNK1	4.89827e-10	1.03978	0.535	0.43	1.14482e-05
Epi_c01	CYP4F12	2.98445e-12	1.03961	0.275	0.11	6.97525e-08
Epi_c01	FER1L6	5.40382e-25	1.01843	0.245	0.044	1.26298e-20
Epi_c01	GALNT6	5.36202e-15	1.01808	0.45	0.236	1.25321e-10
Epi_c01	LINC00342	1.0876e-20	1.01281	0.295	0.081	2.54195e-16
Epi_c01	TRNP1	2.98959e-16	1.00891	0.41	0.193	6.98727e-12
Epi_c01	VEGFA	7.75546e-07	0.996467	0.425	0.316	0.0181261
Epi_c01	TMC5	2.10068e-08	0.996317	0.555	0.424	0.00049097
Epi_c01	FAM3B	7.13884e-16	0.994035	0.515	0.287	1.66849e-11
Epi_c01	ABLIM1	2.93764e-12	0.993633	0.575	0.428	6.86586e-08
Epi_c01	NKX6-2	2.64187e-32	0.992801	0.245	0.03	6.17457e-28
Epi_c01	PSAPL1	2.35837e-17	0.982304	0.16	0.027	5.51198e-13
Epi_c01	RBM47	2.13794e-07	0.980489	0.505	0.442	0.0049968
Epi_c01	PLXNB2	8.20205e-07	0.975836	0.545	0.463	0.0191698
Epi_c01	CTNND1	4.73704e-08	0.975068	0.555	0.47	0.00110714
Epi_c01	MGLL	3.76871e-13	0.973982	0.5	0.298	8.80823e-09
Epi_c01	LGALS9	1.17338e-12	0.969603	0.475	0.299	2.74242e-08
Epi_c01	CYP2C18	1.11945e-21	0.967126	0.35	0.108	2.61638e-17
Epi_c01	ERN2	2.53492e-11	0.957168	0.505	0.322	5.9246e-07
Epi_c01	RFLNA	1.58786e-11	0.954545	0.39	0.214	3.71115e-07
Epi_c01	ITPR3	1.2323e-08	0.950215	0.49	0.367	0.000288012
Epi_c01	SFN	2.32558e-13	0.94572	0.7	0.48	5.43534e-09
Epi_c01	STARD10	3.1066e-13	0.942287	0.655	0.55	7.26075e-09
Epi_c01	MAPK3	1.60715e-07	0.936825	0.39	0.264	0.00375622
Epi_c01	AC007952.4	9.72509e-10	0.935871	0.175	0.057	2.27295e-05
Epi_c01	FAM177B	4.28627e-19	0.931277	0.275	0.074	1.00179e-14
Epi_c01	AKR1C3	1.7329e-12	0.925613	0.535	0.346	4.05013e-08
Epi_c01	ABCC5	2.04635e-12	0.922689	0.335	0.155	4.78273e-08
Epi_c01	TACSTD2	8.02842e-13	0.914716	0.53	0.312	1.8764e-08
Epi_c01	GSDMB	1.33724e-09	0.911149	0.295	0.145	3.1254e-05
Epi_c01	HPGD	3.21913e-16	0.908113	0.43	0.19	7.52376e-12
Epi_c01	CTSD	1.01109e-10	0.905697	0.64	0.548	2.36312e-06
Epi_c01	PIGR	1.82325e-17	0.899428	0.725	0.442	4.26129e-13
Epi_c01	MSMB	2.24565e-23	0.898958	0.46	0.158	5.24853e-19
Epi_c01	INF2	5.71501e-11	0.895731	0.56	0.412	1.33571e-06
Epi_c01	PRKCD	2.96921e-07	0.893516	0.37	0.241	0.00693963
Epi_c01	SLC7A11	1.41358e-13	0.88862	0.255	0.088	3.30382e-09
Epi_c01	FMN1	1.58869e-12	0.881486	0.24	0.082	3.71308e-08
Epi_c01	SGSM3	3.39154e-07	0.877653	0.375	0.243	0.0079267
Epi_c01	CYTH1	6.04873e-08	0.874124	0.37	0.231	0.00141371
Epi_c01	XIST	3.39692e-13	0.869617	0.305	0.117	7.93928e-09
Epi_c01	BAIAP2L1	2.09464e-06	0.850227	0.49	0.388	0.048956
Epi_c01	C19orf33	2.87652e-11	0.847453	0.785	0.693	6.72301e-07
Epi_c01	CAPN9	1.09632e-23	0.834904	0.275	0.06	2.56232e-19
Epi_c01	CACFD1	1.09419e-06	0.830104	0.305	0.183	0.0255734
Epi_c01	FXYD3	3.74111e-12	0.82734	0.715	0.602	8.74372e-08
Epi_c01	ST14	6.07874e-07	0.822077	0.52	0.406	0.0142072
Epi_c01	ITGB4	1.06994e-06	0.816977	0.515	0.41	0.0250067
Epi_c01	NQO1	3.50999e-11	0.816098	0.65	0.529	8.20356e-07
Epi_c01	CAPN5	2.09191e-13	0.804168	0.41	0.207	4.88921e-09
Epi_c01	BLVRB	5.88292e-14	0.80111	0.72	0.625	1.37496e-09
Epi_c01	ADGRF1	3.52936e-08	0.800978	0.155	0.053	0.000824881
Epi_c01	DGKD	1.50247e-07	0.789782	0.375	0.235	0.00351156
Epi_c01	LAMA3	1.12455e-07	0.787673	0.44	0.301	0.00262829
Epi_c01	OASL	2.95981e-10	0.786575	0.355	0.181	6.91766e-06
Epi_c01	CLTB	1.29299e-10	0.784344	0.7	0.611	3.02198e-06
Epi_c01	RAB27A	3.49188e-09	0.779673	0.375	0.224	8.16123e-05
Epi_c01	CCDC68	7.43747e-08	0.770264	0.355	0.212	0.00173829
Epi_c01	PNPLA2	4.24001e-07	0.764549	0.665	0.615	0.00990976
Epi_c01	SCNN1A	2.80583e-09	0.761199	0.41	0.247	6.55778e-05
Epi_c01	ANO7	5.8353e-15	0.755164	0.25	0.077	1.36383e-10
Epi_c01	AC009133.1	1.00825e-08	0.755093	0.255	0.119	0.000235648
Epi_c01	KLF6	1.88927e-13	0.738123	0.825	0.76	4.4156e-09
Epi_c01	TFCP2L1	3.1322e-13	0.73002	0.295	0.113	7.32057e-09
Epi_c01	GOLM1	1.52742e-07	0.719218	0.605	0.548	0.00356988
Epi_c01	IL17RE	1.30218e-06	0.717052	0.305	0.178	0.0304345
Epi_c01	SOSTDC1	4.535e-25	0.716608	0.22	0.033	1.05992e-20
Epi_c01	LYPD6B	1.53479e-10	0.70876	0.235	0.09	3.58711e-06
Epi_c01	SCIN	1.41102e-13	0.706218	0.235	0.074	3.29784e-09
Epi_c01	GPX2	3.88211e-14	0.704159	0.705	0.468	9.07327e-10
Epi_c01	C15orf48	4.25339e-13	0.700273	0.58	0.357	9.94102e-09
Epi_c01	GPT	1.26407e-07	0.686814	0.205	0.09	0.00295438
Epi_c01	FAM83E	6.65607e-09	0.672353	0.25	0.113	0.000155566
Epi_c01	MT1H	1.2876e-07	0.671595	0.21	0.09	0.00300939
Epi_c01	COL17A1	1.24306e-06	0.664145	0.17	0.073	0.0290528
Epi_c01	AGR2	5.50666e-12	0.661725	0.89	0.745	1.28702e-07
Epi_c01	ITGB6	1.92277e-07	0.646509	0.235	0.115	0.00449391
Epi_c01	CASZ1	3.79384e-08	0.635779	0.3	0.16	0.000886696
Epi_c01	CYP2C9	7.57607e-12	0.629205	0.155	0.038	1.77068e-07
Epi_c01	PLCXD1	1.76507e-06	0.625991	0.165	0.071	0.0412531
Epi_c01	RASAL1	2.14957e-08	0.617891	0.195	0.077	0.000502399
Epi_c01	IL1R2	1.24295e-07	0.614075	0.24	0.114	0.00290503
Epi_c01	ACER2	6.64217e-16	0.608986	0.165	0.032	1.55241e-11
Epi_c01	GCKR	6.27893e-13	0.607681	0.135	0.027	1.46751e-08
Epi_c01	ADAM28	4.28378e-08	0.604641	0.36	0.21	0.0010012
Epi_c01	IGHA1	1.06278e-09	0.600329	0.415	0.243	2.48394e-05
Epi_c01	SMIM24	1.06542e-08	0.599746	0.55	0.376	0.000249011
Epi_c01	TESC	4.35813e-11	0.599729	0.565	0.345	1.01858e-06
Epi_c01	SCGB2A1	5.44256e-12	0.591793	0.2	0.061	1.27204e-07
Epi_c01	KRT19	3.20445e-13	0.57098	0.935	0.846	7.48943e-09
Epi_c01	P3H2	4.25913e-07	0.565494	0.165	0.066	0.00995443
Epi_c01	B3GNT6	1.21501e-12	0.564077	0.135	0.027	2.83973e-08
Epi_c01	ELF3	3.81657e-15	0.546984	0.905	0.718	8.92009e-11
Epi_c01	RGL3	1.34289e-08	0.543905	0.18	0.064	0.00031386
Epi_c01	CKMT1B	1.27619e-06	0.522516	0.185	0.082	0.0298271
Epi_c01	AC008397.1	2.67668e-11	0.501984	0.185	0.057	6.25594e-07
Epi_c01	SOX21	2.37984e-23	0.487398	0.225	0.038	5.56216e-19
Epi_c01	SSTR1	8.13717e-13	0.482149	0.16	0.038	1.90182e-08
Epi_c01	SYTL5	3.31795e-10	0.481284	0.105	0.021	7.75471e-06
Epi_c01	GALNT5	8.30305e-08	0.452117	0.215	0.093	0.00194059
Epi_c01	SHH	1.57214e-10	0.433963	0.15	0.04	3.67441e-06
Epi_c01	CSTA	1.33662e-09	0.426775	0.16	0.048	3.12395e-05
Epi_c01	CXCL17	1.06782e-08	0.417344	0.505	0.3	0.00024957
Epi_c01	SLC45A3	4.51483e-07	0.398286	0.15	0.055	0.0105521
Epi_c01	AL390719.2	1.04122e-06	0.393469	0.145	0.054	0.0243354
Epi_c01	LGALS4	4.86926e-09	0.392399	0.785	0.56	0.000113804
Epi_c01	HYAL1	7.14225e-08	0.373863	0.165	0.06	0.00166929
Epi_c01	S100A14	8.61007e-07	0.301156	0.55	0.378	0.0201234
Epi_c01	ORM2	3.99933e-09	0.225845	0.135	0.037	9.34723e-05
Epi_c01	EYA2	2.38702e-07	0.134828	0.1	0.026	0.00557895
Epi_c04	SPINK4	4.77494e-16	3.40058	0.195	0.043	1.116e-11
Epi_c04	TFF3	7.59177e-25	1.59611	0.64	0.244	1.77435e-20
Epi_c04	REG4	8.7956e-24	1.491	0.575	0.217	2.05571e-19
Epi_c04	UBE2C	5.66403e-44	1.36734	0.48	0.098	1.3238e-39
Epi_c04	APOA2	4.91698e-14	1.32805	0.14	0.025	1.1492e-09
Epi_c04	MDK	1.51507e-24	1.32005	0.915	0.543	3.54102e-20
Epi_c04	C1QBP	1.01044e-55	1.13149	0.925	0.424	2.36161e-51
Epi_c04	CTNNB1	4.69173e-20	1.10511	0.755	0.401	1.09655e-15
Epi_c04	CKS2	3.56068e-43	1.09632	0.87	0.382	8.32202e-39
Epi_c04	GDF15	5.88447e-21	1.06614	0.665	0.325	1.37532e-16
Epi_c04	HSPD1	9.26239e-38	1.05379	0.965	0.646	2.16481e-33
Epi_c04	CXCL1	2.23634e-18	1.04257	0.515	0.226	5.22677e-14
Epi_c04	SERPINA1	4.68712e-24	1.01082	0.595	0.248	1.09547e-19
Epi_c04	CXCL3	4.2821e-21	0.975721	0.75	0.391	1.00081e-16
Epi_c04	SLC25A5	1.69927e-40	0.970661	0.99	0.667	3.97155e-36
Epi_c04	CCT6A	5.84539e-52	0.945443	0.96	0.454	1.36618e-47
Epi_c04	IGF2.1	1.33897e-15	0.93725	0.19	0.043	3.12945e-11
Epi_c04	FABP5	1.00009e-35	0.927405	0.88	0.402	2.33741e-31
Epi_c04	PPIA	5.02345e-46	0.923718	1	0.848	1.17408e-41
Epi_c04	EPCAM	3.74314e-45	0.920175	0.97	0.508	8.74847e-41
Epi_c04	PPP1R15A	1.17089e-09	0.914189	0.89	0.696	2.7366e-05
Epi_c04	OLFM4	1.97083e-06	0.906681	0.125	0.043	0.0460623
Epi_c04	NDUFB9	2.09431e-40	0.900121	0.97	0.598	4.89483e-36
Epi_c04	RPL22L1	1.44258e-20	0.894802	0.92	0.578	3.3716e-16
Epi_c04	CLDN7	4.97612e-45	0.888219	0.925	0.342	1.16302e-40
Epi_c04	TTR	6.99893e-18	0.886698	0.18	0.032	1.63579e-13
Epi_c04	EEF1G	1.42592e-29	0.882284	0.95	0.632	3.33265e-25
Epi_c04	TXN	2.09691e-32	0.871024	0.995	0.754	4.90089e-28
Epi_c04	PLA2G2A	4.25545e-14	0.85467	0.415	0.172	9.94584e-10
Epi_c04	SNRPB	6.16966e-35	0.852527	0.935	0.537	1.44197e-30
Epi_c04	ZFAS1	9.15926e-22	0.851168	0.98	0.672	2.1407e-17
Epi_c04	CXCL2	1.13225e-17	0.847025	0.71	0.367	2.64631e-13
Epi_c04	RPS7	3.88884e-34	0.84331	0.995	0.86	9.08901e-30
Epi_c04	CCL20	1.82489e-17	0.843165	0.48	0.193	4.26513e-13
Epi_c04	MRPS35	3.28302e-45	0.840664	0.85	0.332	7.67307e-41
Epi_c04	NME2	1.5858e-32	0.824527	0.975	0.738	3.70633e-28
Epi_c04	CXCL10	4.27267e-11	0.820414	0.105	0.018	9.98608e-07
Epi_c04	RPS21	9.5092e-39	0.819574	1	0.896	2.22249e-34
Epi_c04	COX5A	5.23553e-38	0.818678	0.975	0.627	1.22365e-33
Epi_c04	FTL	4.15448e-23	0.812756	1	0.915	9.70986e-19
Epi_c04	PSMA7	3.33999e-35	0.812122	0.99	0.642	7.80622e-31
Epi_c04	HMGB1	2.36767e-29	0.805748	0.995	0.762	5.53371e-25
Epi_c04	ERGIC3	6.36699e-29	0.790674	0.945	0.595	1.48809e-24
Epi_c04	MDH2	1.02078e-33	0.780336	0.915	0.527	2.38576e-29
Epi_c04	RANBP1	2.64858e-39	0.774146	0.895	0.414	6.19025e-35
Epi_c04	RAN	3.36905e-30	0.766473	0.98	0.637	7.87413e-26
Epi_c04	MRPS24	6.61014e-41	0.75942	0.92	0.464	1.54492e-36
Epi_c04	C20orf27	8.89864e-56	0.750961	0.73	0.206	2.07979e-51
Epi_c04	SPINT2	5.75633e-33	0.749754	0.985	0.562	1.34537e-28
Epi_c04	RPS3	7.6738e-29	0.744831	1	0.932	1.79352e-24
Epi_c04	STMN1	7.52365e-38	0.740223	0.775	0.29	1.75843e-33
Epi_c04	CHCHD2	3.35493e-33	0.738331	1	0.802	7.84113e-29
Epi_c04	FCGRT	2.1022e-21	0.737544	0.855	0.473	4.91327e-17
Epi_c04	HSPE1	1.23594e-25	0.735235	0.985	0.781	2.88865e-21
Epi_c04	RPN2	4.86312e-26	0.732654	0.925	0.537	1.13661e-21
Epi_c04	RPSA	1.5415e-25	0.724615	1	0.818	3.60279e-21
Epi_c04	PCBD1	4.5462e-35	0.722271	0.88	0.452	1.06254e-30
Epi_c04	CYC1	5.06317e-34	0.722235	0.945	0.52	1.18336e-29
Epi_c04	RPS4X	6.16978e-22	0.721457	1	0.864	1.442e-17
Epi_c04	UQCRFS1	3.35069e-33	0.717444	0.945	0.526	7.83123e-29
Epi_c04	MCM7	1.77345e-52	0.713723	0.72	0.202	4.1449e-48
Epi_c04	LSM5	1.27857e-42	0.712973	0.905	0.427	2.98826e-38
Epi_c04	BANF1	5.50869e-35	0.711292	0.93	0.497	1.28749e-30
Epi_c04	PRDX4	1.17593e-30	0.711222	0.9	0.467	2.74838e-26
Epi_c04	EIF5A	1.62824e-23	0.709911	0.94	0.565	3.80553e-19
Epi_c04	CLDN3	8.72688e-36	0.707603	0.76	0.264	2.03965e-31
Epi_c04	COX6A1	1.70936e-30	0.701315	0.98	0.746	3.99511e-26
Epi_c04	TKT	3.26146e-37	0.70085	0.93	0.472	7.62269e-33
Epi_c04	RPLP0	1.88446e-28	0.700009	1	0.923	4.40436e-24
Epi_c04	PTTG1	1.69485e-38	0.699181	0.55	0.144	3.96121e-34
Epi_c04	NCOA7	8.5562e-24	0.69642	0.74	0.348	1.99975e-19
Epi_c04	CKS1B	8.96838e-39	0.694774	0.685	0.238	2.09609e-34
Epi_c04	AHCY	4.52426e-37	0.692747	0.89	0.457	1.05741e-32
Epi_c04	RPS5	1.34124e-25	0.68653	1	0.887	3.13476e-21
Epi_c04	RPL8	2.61398e-27	0.684421	1	0.938	6.10939e-23
Epi_c04	MYC	4.93196e-30	0.684121	0.665	0.254	1.1527e-25
Epi_c04	RPS17	1.98526e-28	0.683332	0.985	0.675	4.63996e-24
Epi_c04	SNRPE	7.33673e-40	0.67961	0.915	0.422	1.71474e-35
Epi_c04	HMGB3	1.40047e-56	0.678028	0.7	0.183	3.27318e-52
Epi_c04	ERH	4.76603e-32	0.677674	0.945	0.537	1.11392e-27
Epi_c04	CXCL11	3.76428e-21	0.676098	0.135	0.013	8.79787e-17
Epi_c04	GPC3	7.45639e-10	0.67364	0.26	0.109	1.74271e-05
Epi_c04	LSM4	4.99592e-37	0.673237	0.945	0.458	1.16765e-32
Epi_c04	IMPDH2	2.88332e-35	0.673071	0.895	0.423	6.7389e-31
Epi_c04	TUFM	7.09051e-36	0.671542	0.96	0.54	1.65719e-31
Epi_c04	PCNA	3.96131e-38	0.669292	0.665	0.227	9.25837e-34
Epi_c04	DTYMK	7.26048e-60	0.667906	0.73	0.183	1.69692e-55
Epi_c04	DEFB1	7.36571e-15	0.664648	0.31	0.102	1.72151e-10
Epi_c04	H2AFZ	7.71366e-22	0.661107	0.95	0.599	1.80284e-17
Epi_c04	SNRPD1	2.53534e-37	0.660075	0.92	0.447	5.9256e-33
Epi_c04	ATP5F1B	5.45496e-31	0.658051	0.975	0.63	1.27493e-26
Epi_c04	ATP5MF	2.41853e-29	0.657826	0.98	0.661	5.65259e-25
Epi_c04	H2AFV	1.68936e-31	0.656345	0.93	0.492	3.94837e-27
Epi_c04	EDN1	4.92945e-17	0.651703	0.45	0.178	1.15211e-12
Epi_c04	GGCT	1.68907e-47	0.648478	0.835	0.31	3.9477e-43
Epi_c04	MRPL16	7.38106e-45	0.647506	0.79	0.295	1.7251e-40
Epi_c04	HMGA1	9.48934e-40	0.647254	0.95	0.451	2.21785e-35
Epi_c04	PDCD5	8.07976e-30	0.645587	0.9	0.48	1.8884e-25
Epi_c04	RPL17	6.78076e-17	0.645574	0.99	0.823	1.5848e-12
Epi_c04	PLP2	3.9287e-31	0.644489	0.89	0.432	9.18216e-27
Epi_c04	HMGN2	5.03529e-24	0.644406	0.945	0.588	1.17685e-19
Epi_c04	SNRPF	9.448e-34	0.642122	0.925	0.468	2.20819e-29
Epi_c04	LGALS3	1.77855e-24	0.641426	0.995	0.741	4.15682e-20
Epi_c04	PHB2	2.18543e-34	0.639506	0.915	0.444	5.10778e-30
Epi_c04	PSMB5	1.12009e-42	0.638646	0.93	0.418	2.61786e-38
Epi_c04	CLNS1A	1.74658e-33	0.633961	0.81	0.358	4.08212e-29
Epi_c04	NCL	3.60183e-24	0.632209	0.965	0.643	8.4182e-20
Epi_c04	TSPAN13	5.07791e-32	0.629587	0.835	0.378	1.18681e-27
Epi_c04	TUBB	1.0348e-26	0.627778	0.97	0.54	2.41854e-22
Epi_c04	ATP5MC3	7.93206e-25	0.623263	0.98	0.69	1.85388e-20
Epi_c04	FBL	1.56741e-36	0.622936	0.9	0.44	3.66334e-32
Epi_c04	DDOST	3.26028e-30	0.621366	0.895	0.474	7.61992e-26
Epi_c04	RPL7	2.60315e-24	0.620451	0.995	0.788	6.08409e-20
Epi_c04	PIGT	3.23068e-27	0.617502	0.805	0.411	7.55074e-23
Epi_c04	SET	5.83746e-32	0.615799	0.9	0.45	1.36433e-27
Epi_c04	PTMA	5.4799e-23	0.615719	1	0.936	1.28076e-18
Epi_c04	GAPDH	7.33253e-24	0.612304	0.995	0.903	1.71376e-19
Epi_c04	AGR3	1.8583e-30	0.611685	0.78	0.303	4.34321e-26
Epi_c04	RPL4	1.51186e-21	0.609084	0.99	0.739	3.53351e-17
Epi_c04	CCT3	1.78426e-34	0.608687	0.915	0.462	4.17018e-30
Epi_c04	MTCH2	3.28447e-40	0.60862	0.825	0.34	7.67646e-36
Epi_c04	COX8A	2.52132e-26	0.60727	0.985	0.733	5.89282e-22
Epi_c04	SNRPG	5.53523e-27	0.606889	0.975	0.602	1.29369e-22
Epi_c04	TOMM40	2.2236e-45	0.606848	0.765	0.271	5.197e-41
Epi_c04	NDUFAB1	2.23527e-29	0.606162	0.91	0.507	5.22428e-25
Epi_c04	ETHE1	4.96598e-29	0.605977	0.83	0.39	1.16065e-24
Epi_c04	CBX3	8.67469e-30	0.605755	0.88	0.472	2.02745e-25
Epi_c04	COX6C	7.75789e-24	0.605154	0.975	0.74	1.81317e-19
Epi_c04	C1orf43	1.68319e-27	0.604867	0.89	0.482	3.93394e-23
Epi_c04	EEF1B2	3.80173e-20	0.604706	0.985	0.817	8.88539e-16
Epi_c04	ILF2	9.82902e-31	0.601103	0.875	0.433	2.29724e-26
Epi_c04	PABPC1	2.08989e-20	0.600817	0.98	0.782	4.8845e-16
Epi_c04	EIF2S2	7.21775e-29	0.600435	0.945	0.532	1.68693e-24
Epi_c04	GTF3A	1.02645e-34	0.599223	0.82	0.38	2.39902e-30
Epi_c04	PA2G4	4.15141e-31	0.598828	0.88	0.445	9.70268e-27
Epi_c04	CYCS	4.8899e-26	0.597467	0.94	0.589	1.14287e-21
Epi_c04	CDC20	4.42142e-45	0.594503	0.44	0.076	1.03337e-40
Epi_c04	SLC25A3	6.61774e-27	0.593939	0.975	0.703	1.5467e-22
Epi_c04	MRPL51	3.25109e-28	0.592644	0.91	0.482	7.59844e-24
Epi_c04	PHB	6.38551e-35	0.592618	0.915	0.476	1.49242e-30
Epi_c04	SELENOH	1.08139e-22	0.59219	0.96	0.652	2.52743e-18
Epi_c04	SNRPC	3.23323e-37	0.592061	0.885	0.402	7.55671e-33
Epi_c04	NME1	5.3573e-34	0.588366	0.8	0.345	1.25211e-29
Epi_c04	CTSH	3.87445e-20	0.58809	0.705	0.348	9.05536e-16
Epi_c04	ATP5MC1	9.24632e-28	0.586132	0.935	0.527	2.16105e-23
Epi_c04	PPA1	8.51748e-27	0.585015	0.92	0.512	1.9907e-22
Epi_c04	TMEM106C	2.12722e-38	0.584876	0.74	0.279	4.97174e-34
Epi_c04	RPL30	8.03596e-24	0.584614	1	0.919	1.87816e-19
Epi_c04	EIF3H	4.42361e-25	0.583623	0.915	0.537	1.03389e-20
Epi_c04	SIVA1	9.41916e-30	0.58155	0.91	0.463	2.20145e-25
Epi_c04	JTB	2.48851e-21	0.580198	0.965	0.609	5.81615e-17
Epi_c04	DCTPP1	4.15847e-45	0.579255	0.8	0.284	9.71919e-41
Epi_c04	KRTCAP3	2.63235e-40	0.579075	0.845	0.311	6.15234e-36
Epi_c04	YWHAB	1.80507e-19	0.576453	0.985	0.69	4.21882e-15
Epi_c04	PTGES3	6.97254e-27	0.574539	0.955	0.58	1.62962e-22
Epi_c04	ATP5F1A	9.81182e-29	0.574427	0.92	0.494	2.29322e-24
Epi_c04	PDIA6	1.5546e-21	0.572928	0.95	0.55	3.63341e-17
Epi_c04	HSP90AB1	1.12903e-19	0.571442	1	0.836	2.63877e-15
Epi_c04	UQCRH	3.83945e-22	0.571268	0.985	0.693	8.97356e-18
Epi_c04	GAL	1.63995e-18	0.568935	0.25	0.062	3.8329e-14
Epi_c04	SSBP1	1.6026e-28	0.567453	0.935	0.48	3.74559e-24
Epi_c04	SRI	4.28849e-25	0.566955	0.89	0.511	1.00231e-20
Epi_c04	CCT7	1.34082e-35	0.56691	0.855	0.375	3.13376e-31
Epi_c04	TMEM97	3.0016e-46	0.565402	0.685	0.198	7.01534e-42
Epi_c04	GATM	7.09966e-23	0.564888	0.515	0.185	1.65933e-18
Epi_c04	MRPS26	6.63714e-34	0.564732	0.82	0.366	1.55123e-29
Epi_c04	H3F3A	1.13302e-17	0.564689	0.99	0.834	2.64809e-13
Epi_c04	TYMS	6.30945e-35	0.564663	0.425	0.095	1.47464e-30
Epi_c04	CACYBP	3.58797e-32	0.563551	0.925	0.45	8.38579e-28
Epi_c04	EIF6	9.26392e-28	0.562989	0.93	0.502	2.16516e-23
Epi_c04	LSM2	1.51376e-38	0.56166	0.855	0.362	3.53797e-34
Epi_c04	CD320	2.68969e-32	0.560486	0.725	0.287	6.28635e-28
Epi_c04	DBNDD2	9.62998e-44	0.560301	0.755	0.241	2.25072e-39
Epi_c04	RPA3	8.24881e-38	0.559026	0.805	0.325	1.92791e-33
Epi_c04	MKKS	4.72612e-30	0.556812	0.735	0.337	1.10459e-25
Epi_c04	APOA1	9.56053e-12	0.555078	0.22	0.071	2.23449e-07
Epi_c04	TRMT112	4.51332e-26	0.554198	0.945	0.555	1.05485e-21
Epi_c04	YBX1	5.6716e-21	0.553728	0.99	0.723	1.32557e-16
Epi_c04	NAXE	2.08501e-30	0.553504	0.87	0.428	4.87307e-26
Epi_c04	YIF1A	5.11093e-28	0.55264	0.875	0.428	1.19453e-23
Epi_c04	CDK4	4.84674e-34	0.551709	0.735	0.288	1.13278e-29
Epi_c04	GSTP1	1.81702e-18	0.550005	0.99	0.869	4.24673e-14
Epi_c04	STOML2	5.23549e-32	0.549645	0.86	0.399	1.22364e-27
Epi_c04	SYPL1	2.67561e-30	0.548854	0.875	0.412	6.25343e-26
Epi_c04	TOMM22	2.78624e-34	0.548205	0.86	0.39	6.51199e-30
Epi_c04	SEM1	1.08514e-21	0.547647	0.975	0.656	2.53618e-17
Epi_c04	PFDN2	5.40353e-30	0.546118	0.875	0.439	1.26291e-25
Epi_c04	RPS6	2.86277e-20	0.545165	1	0.917	6.69087e-16
Epi_c04	SLC39A4	3.23429e-36	0.544904	0.805	0.324	7.55918e-32
Epi_c04	DBI	1.97663e-21	0.541451	0.985	0.673	4.61978e-17
Epi_c04	UBE2T	1.11457e-48	0.5409	0.465	0.082	2.60498e-44
Epi_c04	RPL26	1.03408e-16	0.540723	1	0.879	2.41686e-12
Epi_c04	NHP2	2.82863e-28	0.538127	0.89	0.454	6.61108e-24
Epi_c04	NPM1	3.06051e-18	0.537724	0.99	0.756	7.15304e-14
Epi_c04	LGALS4	1.96454e-13	0.536755	0.9	0.541	4.59153e-09
Epi_c04	TUBA1C	1.62789e-16	0.534248	0.955	0.605	3.8047e-12
Epi_c04	MPC2	6.23939e-26	0.534127	0.875	0.468	1.45827e-21
Epi_c04	TALDO1	2.79309e-26	0.533778	0.91	0.514	6.528e-22
Epi_c04	MARCKSL1	5.99989e-17	0.533393	0.955	0.606	1.40229e-12
Epi_c04	CCNB1	1.39746e-42	0.532772	0.445	0.084	3.26614e-38
Epi_c04	DDC	3.54083e-53	0.532387	0.455	0.068	8.27562e-49
Epi_c04	SSB	1.91646e-29	0.531535	0.82	0.379	4.47916e-25
Epi_c04	RPL18	2.5529e-21	0.531239	1	0.936	5.96663e-17
Epi_c04	PLBD1	2.48992e-32	0.530985	0.69	0.261	5.81944e-28
Epi_c04	RAD21	1.74897e-29	0.530956	0.8	0.365	4.0877e-25
Epi_c04	EIF3K	1.45554e-18	0.529474	0.965	0.682	3.40188e-14
Epi_c04	RPL5	1.12491e-18	0.529164	1	0.807	2.62913e-14
Epi_c04	PRDX1	1.27223e-16	0.525056	0.98	0.738	2.97346e-12
Epi_c04	MRPS12	1.01773e-36	0.52408	0.895	0.387	2.37864e-32
Epi_c04	CCT2	7.02155e-28	0.523176	0.845	0.418	1.64108e-23
Epi_c04	CCT5	5.49554e-31	0.521795	0.85	0.402	1.28442e-26
Epi_c04	PFDN4	1.63296e-31	0.521482	0.725	0.305	3.81654e-27
Epi_c04	RPL7A	4.22726e-17	0.520194	1	0.897	9.87995e-13
Epi_c04	BOLA3	4.24995e-35	0.519987	0.845	0.362	9.93298e-31
Epi_c04	TRABD2A	7.44209e-53	0.519683	0.445	0.066	1.73936e-48
Epi_c04	PRKDC	8.90092e-34	0.519468	0.755	0.307	2.08032e-29
Epi_c04	RPS13	2.60701e-22	0.518617	1	0.897	6.09311e-18
Epi_c04	BCAP31	1.20453e-27	0.517774	0.93	0.504	2.81523e-23
Epi_c04	MLEC	1.95883e-29	0.517171	0.905	0.446	4.57819e-25
Epi_c04	MLF2	3.75056e-25	0.516926	0.9	0.505	8.76582e-21
Epi_c04	EIF3E	6.06723e-22	0.515322	0.925	0.562	1.41803e-17
Epi_c04	PPP1R1B	1.19285e-25	0.514632	0.52	0.178	2.78794e-21
Epi_c04	CLIC1	7.58984e-18	0.514407	1	0.752	1.7739e-13
Epi_c04	GGH	8.29506e-42	0.513866	0.575	0.154	1.93872e-37
Epi_c04	XRN2	4.84867e-28	0.513824	0.78	0.352	1.13323e-23
Epi_c04	SUCLG1	4.99825e-27	0.513308	0.83	0.406	1.16819e-22
Epi_c04	TMEM147	2.9154e-29	0.513023	0.86	0.413	6.81387e-25
Epi_c04	SLIRP	2.28041e-29	0.512487	0.94	0.533	5.32978e-25
Epi_c04	FAM96A	4.74239e-37	0.511939	0.83	0.347	1.10839e-32
Epi_c04	EIF3F	2.93971e-21	0.51163	0.915	0.555	6.8707e-17
Epi_c04	RPS16	2.62258e-14	0.511324	1	0.893	6.1295e-10
Epi_c04	LAPTM4B	1.69277e-33	0.509144	0.705	0.278	3.95634e-29
Epi_c04	GPX2	2.40199e-11	0.509007	0.745	0.461	5.61394e-07
Epi_c04	PRDX3	3.76629e-26	0.508995	0.88	0.431	8.80256e-22
Epi_c04	TIMM10	5.91827e-32	0.507383	0.785	0.33	1.38322e-27
Epi_c04	DEK	5.98426e-25	0.506349	0.89	0.498	1.39864e-20
Epi_c04	AKR7A2	6.24022e-27	0.505609	0.795	0.362	1.45846e-22
Epi_c04	CDKN3	7.13166e-42	0.504821	0.405	0.068	1.66681e-37
Epi_c04	TPX2	2.40713e-47	0.504727	0.425	0.066	5.62594e-43
Epi_c04	NAA20	7.80209e-28	0.504467	0.76	0.335	1.8235e-23
Epi_c04	EIF4EBP1	1.56719e-27	0.502622	0.805	0.377	3.66283e-23
Epi_c04	GPI	1.39201e-26	0.50226	0.925	0.482	3.25341e-22
Epi_c04	PEBP1	3.26781e-21	0.501925	0.945	0.593	7.63752e-17
Epi_c04	EIF3M	1.71493e-26	0.501381	0.86	0.435	4.00813e-22
Epi_c04	ENO1	1.97939e-22	0.500556	0.985	0.608	4.62623e-18
Epi_c04	PON2	2.48426e-27	0.500488	0.7	0.293	5.8062e-23
Epi_c04	AGR2	8.95997e-13	0.499603	0.965	0.733	2.09412e-08
Epi_c04	MGST3	2.62694e-21	0.499354	0.94	0.563	6.13969e-17
Epi_c04	TUBA1B	1.8491e-11	0.498353	0.955	0.687	4.32171e-07
Epi_c04	PSMA3	4.66049e-33	0.495564	0.86	0.392	1.08925e-28
Epi_c04	MZT2A	6.62289e-27	0.494738	0.91	0.468	1.5479e-22
Epi_c04	MINOS1	9.2375e-21	0.494595	0.96	0.585	2.15899e-16
Epi_c04	ALG3	1.57129e-38	0.494152	0.745	0.276	3.67242e-34
Epi_c04	RNASET2	4.58885e-26	0.494044	0.86	0.438	1.07251e-21
Epi_c04	MRPL15	1.40257e-39	0.492819	0.7	0.244	3.27808e-35
Epi_c04	RPS2	2.18963e-11	0.489854	1	0.888	5.11759e-07
Epi_c04	MRPL37	3.02663e-39	0.48863	0.815	0.31	7.07385e-35
Epi_c04	ACP1	2.95149e-28	0.487731	0.88	0.446	6.89823e-24
Epi_c04	THEM6	1.06929e-51	0.486682	0.65	0.162	2.49914e-47
Epi_c04	POLR2K	7.17213e-29	0.486573	0.85	0.392	1.67627e-24
Epi_c04	TOMM5	4.02384e-22	0.485597	0.895	0.488	9.40452e-18
Epi_c04	RPS27A	1.07203e-18	0.485437	1	0.909	2.50554e-14
Epi_c04	BSG	9.3453e-18	0.485311	0.975	0.649	2.18418e-13
Epi_c04	DKC1	7.76147e-46	0.485145	0.655	0.182	1.81401e-41
Epi_c04	APEX1	1.7021e-30	0.48504	0.855	0.374	3.97815e-26
Epi_c04	SMS	2.4896e-32	0.484045	0.85	0.372	5.81869e-28
Epi_c04	ANP32B	3.47381e-26	0.482949	0.915	0.487	8.11898e-22
Epi_c04	POLR1D	1.85744e-25	0.481808	0.92	0.5	4.34121e-21
Epi_c04	ATP5F1C	4.54205e-22	0.480066	0.935	0.552	1.06157e-17
Epi_c04	SNRPD2	3.44718e-18	0.478268	0.99	0.703	8.05674e-14
Epi_c04	PAFAH1B3	3.47281e-35	0.477691	0.735	0.272	8.11664e-31
Epi_c04	TMEM230	1.40092e-18	0.476876	0.81	0.449	3.27423e-14
Epi_c04	IFIH1	8.0803e-08	0.476413	0.235	0.105	0.00188853
Epi_c04	MRPL13	4.32315e-34	0.475725	0.785	0.33	1.01041e-29
Epi_c04	MALSU1	6.46744e-34	0.475088	0.695	0.263	1.51157e-29
Epi_c04	POMP	1.38332e-19	0.474758	0.96	0.574	3.23309e-15
Epi_c04	NACA	2.00593e-18	0.473962	0.995	0.816	4.68826e-14
Epi_c04	NIFK	3.4046e-34	0.473875	0.76	0.288	7.95724e-30
Epi_c04	CPNE1	3.49946e-27	0.473182	0.74	0.331	8.17893e-23
Epi_c04	ADRM1	5.43422e-27	0.472943	0.88	0.452	1.27009e-22
Epi_c04	ATP5PB	7.68932e-25	0.472776	0.935	0.49	1.79715e-20
Epi_c04	PSMF1	4.66376e-28	0.471702	0.805	0.36	1.09001e-23
Epi_c04	SPR	7.19288e-38	0.471516	0.78	0.293	1.68112e-33
Epi_c04	RPL35A	8.29543e-19	0.471511	1	0.905	1.93881e-14
Epi_c04	HINT1	5.89415e-15	0.47147	0.98	0.708	1.37758e-10
Epi_c04	ASCL2	7.65203e-35	0.470843	0.425	0.095	1.78843e-30
Epi_c04	ATP5MG	7.04927e-20	0.47066	0.99	0.757	1.64755e-15
Epi_c04	RPL15	4.80654e-18	0.470613	0.995	0.873	1.12339e-13
Epi_c04	NDUFA4	2.966e-18	0.469641	0.99	0.738	6.93214e-14
Epi_c04	RAB25	1.82833e-29	0.469537	0.9	0.377	4.27318e-25
Epi_c04	RPL19	8.31151e-18	0.467522	1	0.915	1.94257e-13
Epi_c04	HSP90B1	7.8916e-12	0.467123	0.98	0.721	1.84442e-07
Epi_c04	CCNB2	7.81542e-46	0.46499	0.37	0.049	1.82662e-41
Epi_c04	KDELR1	1.11618e-16	0.463732	0.94	0.581	2.60872e-12
Epi_c04	PRELID1	7.1994e-20	0.463567	0.925	0.542	1.68264e-15
Epi_c04	ARPC1B	2.53759e-18	0.461483	0.925	0.541	5.93085e-14
Epi_c04	MRPS17	4.13754e-45	0.461323	0.715	0.227	9.67026e-41
Epi_c04	SMIM26	1.929e-21	0.461026	0.92	0.525	4.50846e-17
Epi_c04	RPL6	4.8322e-15	0.460455	1	0.845	1.12938e-10
Epi_c04	POLD2	1.05962e-38	0.459819	0.745	0.274	2.47655e-34
Epi_c04	MRPL3	2.95869e-35	0.459658	0.79	0.317	6.91506e-31
Epi_c04	PPM1G	3.98909e-32	0.458521	0.825	0.37	9.32329e-28
Epi_c04	LSM7	2.41858e-22	0.458391	0.96	0.593	5.65269e-18
Epi_c04	RPL14	3.20421e-20	0.458047	1	0.905	7.48889e-16
Epi_c04	PSMD7	3.41691e-28	0.457465	0.855	0.401	7.986e-24
Epi_c04	PAICS	4.23267e-41	0.457222	0.655	0.195	9.89261e-37
Epi_c04	SIGMAR1	5.10944e-36	0.457075	0.675	0.237	1.19418e-31
Epi_c04	CPS1	4.46148e-33	0.456986	0.285	0.042	1.04274e-28
Epi_c04	VIL1	2.54116e-59	0.456774	0.675	0.143	5.93919e-55
Epi_c04	DSTN	4.42286e-16	0.456331	0.965	0.646	1.03371e-11
Epi_c04	RPL22	7.21143e-17	0.45595	0.995	0.841	1.68546e-12
Epi_c04	ARL2	2.49983e-26	0.455103	0.68	0.288	5.84259e-22
Epi_c04	MTDH	4.48922e-18	0.454924	0.915	0.578	1.04922e-13
Epi_c04	RPL27	2.33622e-14	0.454435	0.995	0.818	5.46021e-10
Epi_c04	ATRAID	1.50949e-22	0.453857	0.845	0.444	3.52798e-18
Epi_c04	PDIA3	1.24157e-11	0.453348	0.965	0.688	2.9018e-07
Epi_c04	GSTM3	1.57144e-15	0.453328	0.73	0.392	3.67278e-11
Epi_c04	PDCD6	3.65464e-21	0.453091	0.9	0.482	8.54163e-17
Epi_c04	METTL5	1.00411e-36	0.452209	0.795	0.315	2.34681e-32
Epi_c04	SNX5	4.69591e-32	0.452127	0.755	0.331	1.09753e-27
Epi_c04	SNRPB2	1.87076e-23	0.451143	0.815	0.418	4.37233e-19
Epi_c04	CCND1	1.51793e-27	0.450916	0.835	0.365	3.5477e-23
Epi_c04	HMGN3	6.88219e-18	0.450906	0.87	0.499	1.60851e-13
Epi_c04	TIMM13	5.81379e-24	0.450391	0.935	0.506	1.3588e-19
Epi_c04	CLDN4	4.39409e-29	0.450116	0.925	0.418	1.02699e-24
Epi_c04	RBM8A	6.69839e-23	0.449553	0.915	0.512	1.56555e-18
Epi_c04	STAU1	1.6217e-24	0.447429	0.795	0.385	3.79023e-20
Epi_c04	BTF3	4.41504e-15	0.444716	0.965	0.742	1.03188e-10
Epi_c04	POP7	3.55668e-34	0.444265	0.725	0.28	8.31268e-30
Epi_c04	TM4SF5	1.69757e-17	0.444026	0.625	0.278	3.96755e-13
Epi_c04	APRT	1.77935e-20	0.443707	0.975	0.614	4.15869e-16
Epi_c04	CNBP	8.11611e-21	0.443646	0.94	0.567	1.8969e-16
Epi_c04	C8orf59	8.19733e-24	0.441682	0.93	0.516	1.91588e-19
Epi_c04	EBPL	6.31086e-27	0.441622	0.735	0.307	1.47497e-22
Epi_c04	PARP1	1.01723e-30	0.440539	0.725	0.293	2.37747e-26
Epi_c04	RPS19	1.30753e-15	0.439524	1	0.941	3.05597e-11
Epi_c04	SRP9	7.46163e-21	0.43942	0.92	0.492	1.74393e-16
Epi_c04	ATP5MC2	3.92949e-17	0.438111	0.99	0.765	9.184e-13
Epi_c04	BIRC5	1.20411e-39	0.437018	0.385	0.064	2.81425e-35
Epi_c04	PSMA6	3.54916e-26	0.437004	0.86	0.416	8.29511e-22
Epi_c04	RPL39	2.42662e-12	0.435807	1	0.928	5.67149e-08
Epi_c04	SUMF2	4.41948e-23	0.433783	0.77	0.37	1.03292e-18
Epi_c04	CENPF	6.20314e-38	0.433229	0.41	0.077	1.4498e-33
Epi_c04	SERBP1	2.84679e-21	0.432594	0.96	0.562	6.65351e-17
Epi_c04	SLC25A39	3.55501e-25	0.432293	0.865	0.46	8.30878e-21
Epi_c04	ITPA	4.31062e-28	0.431669	0.73	0.321	1.00748e-23
Epi_c04	PRDX2	3.8271e-17	0.431332	0.935	0.597	8.94471e-13
Epi_c04	MRPL11	3.17416e-33	0.430927	0.82	0.35	7.41865e-29
Epi_c04	RNF114	1.21191e-27	0.429345	0.8	0.358	2.83248e-23
Epi_c04	SSRP1	1.44599e-35	0.428541	0.735	0.268	3.37958e-31
Epi_c04	CYP2W1	3.71948e-33	0.427767	0.225	0.022	8.69316e-29
Epi_c04	YWHAE	8.43422e-20	0.427749	0.95	0.598	1.97125e-15
Epi_c04	PRPF19	2.17744e-40	0.427681	0.675	0.212	5.08911e-36
Epi_c04	PRDX6	1.81801e-20	0.42767	0.93	0.527	4.24905e-16
Epi_c04	HMGB2	4.64513e-23	0.427392	0.6	0.238	1.08566e-18
Epi_c04	PSMB1	1.69581e-19	0.427176	0.94	0.569	3.96345e-15
Epi_c04	PARK7	9.54452e-18	0.426967	0.95	0.571	2.23075e-13
Epi_c04	TOMM20	1.37397e-18	0.426703	0.9	0.546	3.21124e-14
Epi_c04	MCUR1	7.91105e-32	0.426417	0.685	0.255	1.84897e-27
Epi_c04	HNRNPA1	9.8061e-15	0.425754	0.985	0.767	2.29188e-10
Epi_c04	HTATIP2	3.90671e-28	0.425081	0.745	0.319	9.13077e-24
Epi_c04	LDHB	1.33819e-11	0.424754	0.725	0.441	3.12763e-07
Epi_c04	AP1S1	1.06608e-29	0.424663	0.795	0.352	2.49165e-25
Epi_c04	SHMT2	4.85817e-32	0.424332	0.705	0.272	1.13545e-27
Epi_c04	RPL24	1.11275e-14	0.422488	0.995	0.848	2.60073e-10
Epi_c04	DLD	3.83018e-31	0.421403	0.655	0.249	8.9519e-27
Epi_c04	COX7A2L	8.75823e-21	0.421111	0.855	0.466	2.04697e-16
Epi_c04	NDUFA6	2.6691e-18	0.421005	0.91	0.535	6.23823e-14
Epi_c04	PGRMC1	6.24661e-27	0.420683	0.875	0.412	1.45996e-22
Epi_c04	RPS25	5.95369e-17	0.420612	1	0.886	1.3915e-12
Epi_c04	ATIC	1.00018e-40	0.420524	0.73	0.248	2.33762e-36
Epi_c04	LGALS2	4.44068e-22	0.420287	0.39	0.117	1.03788e-17
Epi_c04	OLA1	1.58383e-26	0.42027	0.775	0.363	3.70173e-22
Epi_c04	IFRD2	3.93601e-30	0.420263	0.73	0.289	9.19923e-26
Epi_c04	PSMB3	1.06537e-20	0.420036	0.92	0.521	2.48999e-16
Epi_c04	PSMB2	1.00316e-24	0.419968	0.875	0.431	2.34458e-20
Epi_c04	THOC3	4.36965e-47	0.419405	0.72	0.215	1.02127e-42
Epi_c04	CCT4	1.22054e-21	0.418165	0.895	0.486	2.85264e-17
Epi_c04	RACK1	1.79128e-13	0.417847	1	0.843	4.18658e-09
Epi_c04	COX7A2	5.40862e-17	0.417644	0.995	0.732	1.2641e-12
Epi_c04	SLC25A6	5.4791e-11	0.417411	0.965	0.703	1.28058e-06
Epi_c04	KLK1	4.80239e-16	0.417373	0.275	0.08	1.12241e-11
Epi_c04	XRCC5	5.95511e-24	0.416993	0.83	0.417	1.39183e-19
Epi_c04	NMU	2.0609e-22	0.416896	0.32	0.082	4.81674e-18
Epi_c04	DTD1	2.94328e-29	0.416566	0.555	0.192	6.87903e-25
Epi_c04	HMGCS2	1.9576e-23	0.416263	0.48	0.156	4.57529e-19
Epi_c04	KPNA2	6.30923e-37	0.416027	0.64	0.193	1.47459e-32
Epi_c04	PRPF40A	2.69875e-25	0.414802	0.8	0.405	6.30751e-21
Epi_c04	EXOSC5	7.48695e-39	0.41456	0.645	0.201	1.74985e-34
Epi_c04	CXCL8	1.78911e-07	0.414286	0.39	0.217	0.00418151
Epi_c04	TRAP1	1.97825e-32	0.413935	0.69	0.258	4.62357e-28
Epi_c04	SDHB	1.10688e-32	0.413748	0.84	0.356	2.587e-28
Epi_c04	GMNN	2.13848e-46	0.413636	0.565	0.13	4.99805e-42
Epi_c04	NDUFA9	3.33003e-32	0.413308	0.715	0.276	7.78295e-28
Epi_c04	FKBP4	6.84884e-25	0.412339	0.85	0.412	1.60071e-20
Epi_c04	C12orf75	1.61839e-20	0.412074	0.92	0.477	3.78249e-16
Epi_c04	EBNA1BP2	1.44558e-30	0.411785	0.735	0.298	3.37861e-26
Epi_c04	KRTCAP2	2.48711e-08	0.410685	0.95	0.656	0.000581287
Epi_c04	PSMD8	1.25126e-20	0.41057	0.925	0.518	2.92445e-16
Epi_c04	C19orf48	5.20106e-31	0.410378	0.665	0.238	1.21559e-26
Epi_c04	SNU13	5.61561e-19	0.409987	0.93	0.559	1.31248e-14
Epi_c04	BZW2	2.49094e-32	0.40969	0.81	0.352	5.82183e-28
Epi_c04	RPS23	1.11857e-15	0.409178	0.995	0.906	2.61433e-11
Epi_c04	GTF2A2	1.28869e-23	0.409134	0.855	0.429	3.01192e-19
Epi_c04	SMC4	3.46296e-33	0.407915	0.61	0.198	8.09364e-29
Epi_c04	GID8	3.15725e-26	0.407668	0.71	0.307	7.37913e-22
Epi_c04	HNRNPA3	1.75999e-21	0.407505	0.935	0.554	4.11345e-17
Epi_c04	EEF1E1	2.41845e-39	0.40627	0.7	0.236	5.6524e-35
Epi_c04	CHCHD10	5.5604e-16	0.406134	0.965	0.635	1.29958e-11
Epi_c04	TK1	3.15262e-26	0.405116	0.4	0.108	7.36831e-22
Epi_c04	POLR2H	3.74999e-30	0.403671	0.84	0.372	8.76447e-26
Epi_c04	CCDC34	1.97626e-37	0.403535	0.555	0.148	4.61891e-33
Epi_c04	IDH2	4.12475e-30	0.403048	0.8	0.333	9.64037e-26
Epi_c04	CDCA7	4.18022e-53	0.401721	0.54	0.097	9.77001e-49
Epi_c04	RPL29	5.08476e-14	0.401665	1	0.927	1.18841e-09
Epi_c04	NDUFA8	8.86288e-28	0.400913	0.77	0.348	2.07143e-23
Epi_c04	SCT	1.38586e-13	0.400807	0.16	0.033	3.23903e-09
Epi_c04	ZWINT	2.65956e-39	0.399489	0.425	0.082	6.21593e-35
Epi_c04	STIP1	6.33753e-34	0.399254	0.765	0.302	1.48121e-29
Epi_c04	MAGOH	1.73593e-29	0.398682	0.83	0.366	4.05722e-25
Epi_c04	NQO1	1.13088e-11	0.39868	0.795	0.505	2.64309e-07
Epi_c04	COX5B	1.19767e-17	0.398541	0.995	0.838	2.79919e-13
Epi_c04	GCSH	1.56826e-26	0.39854	0.605	0.235	3.66535e-22
Epi_c04	ANXA4	2.47384e-14	0.397969	0.9	0.532	5.78187e-10
Epi_c04	NOP58	5.6912e-26	0.39606	0.805	0.377	1.33015e-21
Epi_c04	CRLS1	8.35086e-32	0.39583	0.735	0.302	1.95176e-27
Epi_c04	GSTA1	2.65351e-16	0.395198	0.44	0.17	6.20179e-12
Epi_c04	FKBP1A	1.34384e-14	0.395056	0.92	0.586	3.14082e-10
Epi_c04	GPR160	1.66954e-25	0.394941	0.535	0.182	3.90205e-21
Epi_c04	UFC1	1.80171e-14	0.394618	0.89	0.526	4.21096e-10
Epi_c04	PCLAF	1.07173e-36	0.393188	0.4	0.076	2.50484e-32
Epi_c04	ECHS1	4.31293e-25	0.39317	0.83	0.406	1.00802e-20
Epi_c04	PHLDA2	1.07405e-11	0.392961	0.905	0.594	2.51027e-07
Epi_c04	RAB5IF	3.35169e-23	0.392922	0.89	0.476	7.83357e-19
Epi_c04	MPLKIP	2.37945e-27	0.392507	0.69	0.292	5.56125e-23
Epi_c04	PDAP1	6.56809e-27	0.392438	0.855	0.427	1.53509e-22
Epi_c04	NDUFB5	3.7702e-23	0.391416	0.84	0.419	8.81171e-19
Epi_c04	LAGE3	3.35272e-28	0.391155	0.775	0.336	7.83598e-24
Epi_c04	CREG1	4.00808e-28	0.3909	0.64	0.251	9.36769e-24
Epi_c04	UQCRC1	3.13426e-24	0.390876	0.96	0.548	7.32539e-20
Epi_c04	NOL7	4.0728e-25	0.390667	0.87	0.433	9.51894e-21
Epi_c04	TPI1	2.63641e-16	0.390595	0.975	0.78	6.16183e-12
Epi_c04	CTSA	9.56378e-21	0.390475	0.775	0.399	2.23525e-16
Epi_c04	SSU72	7.92824e-21	0.390256	0.88	0.478	1.85299e-16
Epi_c04	SYNGR2	4.48214e-17	0.390188	0.915	0.522	1.04757e-12
Epi_c04	CHCHD3	2.41109e-36	0.389671	0.755	0.28	5.6352e-32
Epi_c04	S100A10	5.36485e-18	0.389637	0.995	0.842	1.25387e-13
Epi_c04	ZNF706	3.84456e-18	0.389419	0.905	0.529	8.9855e-14
Epi_c04	EIF1AX	6.21758e-24	0.388896	0.915	0.481	1.45317e-19
Epi_c04	TMEM141	8.42333e-23	0.387559	0.855	0.436	1.9687e-18
Epi_c04	POLR2G	1.45368e-30	0.387371	0.775	0.324	3.39755e-26
Epi_c04	GDI2	4.53576e-21	0.38703	0.885	0.476	1.0601e-16
Epi_c04	SPCS1	1.42988e-16	0.386957	0.925	0.592	3.34191e-12
Epi_c04	RPL23A	1.32756e-13	0.386887	1	0.882	3.10276e-09
Epi_c04	UBD	5.63051e-10	0.386721	0.315	0.136	1.31596e-05
Epi_c04	C7orf50	6.63603e-28	0.386487	0.69	0.28	1.55097e-23
Epi_c04	DNAJC15	5.92049e-20	0.386286	0.88	0.449	1.38374e-15
Epi_c04	PSMA4	9.29091e-23	0.385803	0.825	0.413	2.17147e-18
Epi_c04	KLF10	3.49501e-14	0.385267	0.6	0.31	8.16855e-10
Epi_c04	SNHG15	3.28906e-31	0.383651	0.725	0.284	7.6872e-27
Epi_c04	TMEM132D-AS1	5.57664e-31	0.383074	0.205	0.019	1.30337e-26
Epi_c04	CENPV	7.82087e-34	0.382741	0.735	0.27	1.82789e-29
Epi_c04	RALY	7.09085e-20	0.382606	0.88	0.507	1.65727e-15
Epi_c04	RHEB	1.31655e-22	0.382094	0.855	0.418	3.07703e-18
Epi_c04	PSMB6	1.99836e-19	0.381992	0.925	0.536	4.67057e-15
Epi_c04	TGIF1	8.2429e-19	0.381923	0.72	0.352	1.92653e-14
Epi_c04	CFL1	3.28378e-14	0.381619	1	0.853	7.67485e-10
Epi_c04	APMAP	1.58919e-20	0.381423	0.645	0.3	3.71426e-16
Epi_c04	GNB2	1.72226e-16	0.380769	0.94	0.586	4.02526e-12
Epi_c04	EI24	9.14053e-28	0.380577	0.785	0.344	2.13632e-23
Epi_c04	RTF2	6.21114e-25	0.38044	0.705	0.314	1.45167e-20
Epi_c04	HMGN1	5.15649e-14	0.38032	0.925	0.604	1.20517e-09
Epi_c04	ENY2	6.81272e-21	0.379957	0.925	0.543	1.59227e-16
Epi_c04	APH1A	3.9624e-24	0.379931	0.865	0.427	9.26091e-20
Epi_c04	UQCC3	1.52745e-30	0.379915	0.785	0.333	3.56996e-26
Epi_c04	PSMD14	5.85162e-29	0.379696	0.69	0.276	1.36764e-24
Epi_c04	TMED3	2.60138e-19	0.379604	0.85	0.458	6.07994e-15
Epi_c04	MRPL21	1.60239e-29	0.379549	0.78	0.331	3.7451e-25
Epi_c04	RPLP2	1.51892e-16	0.37905	1	0.937	3.55001e-12
Epi_c04	PSME2	9.98416e-15	0.378147	0.96	0.601	2.3335e-10
Epi_c04	CNOT7	3.86902e-28	0.378078	0.725	0.31	9.04267e-24
Epi_c04	MRPS18B	2.67045e-35	0.377209	0.745	0.283	6.24137e-31
Epi_c04	ATP1B3	1.87495e-33	0.376016	0.79	0.318	4.38213e-29
Epi_c04	MRPS34	5.81624e-23	0.375825	0.88	0.476	1.35937e-18
Epi_c04	TPD52	2.54572e-24	0.375713	0.805	0.358	5.94986e-20
Epi_c04	SLC39A5	8.27507e-39	0.374785	0.395	0.069	1.93405e-34
Epi_c04	DNAJC19	2.79e-26	0.374745	0.79	0.376	6.5208e-22
Epi_c04	NAA10	1.4615e-22	0.374635	0.845	0.432	3.41582e-18
Epi_c04	PSMA2	8.09339e-31	0.374521	0.735	0.285	1.89159e-26
Epi_c04	ELOC	4.62599e-19	0.373456	0.92	0.505	1.08119e-14
Epi_c04	TUBB4B	1.9999e-09	0.373348	0.975	0.726	4.67416e-05
Epi_c04	H1F0	6.18029e-15	0.373341	0.66	0.353	1.44446e-10
Epi_c04	EMP2	1.39901e-19	0.372903	0.67	0.324	3.26976e-15
Epi_c04	GCHFR	7.57323e-41	0.372885	0.545	0.132	1.77002e-36
Epi_c04	NDUFB4	6.69399e-15	0.372691	0.955	0.61	1.56452e-10
Epi_c04	ACAA2	4.89745e-23	0.372611	0.7	0.322	1.14463e-18
Epi_c04	LSM3	5.69627e-25	0.372483	0.865	0.432	1.33133e-20
Epi_c04	DNPH1	1.13168e-16	0.371867	0.87	0.53	2.64497e-12
Epi_c04	DNPEP	1.60992e-27	0.370778	0.705	0.287	3.76269e-23
Epi_c04	PRMT1	2.43811e-27	0.370628	0.83	0.382	5.69836e-23
Epi_c04	TECR	1.37836e-20	0.370301	0.905	0.498	3.22151e-16
Epi_c04	TMEM179B	1.0582e-16	0.370086	0.81	0.466	2.47322e-12
Epi_c04	AAMP	2.14674e-27	0.369815	0.825	0.379	5.01736e-23
Epi_c04	TSPAN8	3.9379e-12	0.369453	0.925	0.593	9.20366e-08
Epi_c04	MRPL14	6.45175e-22	0.368796	0.885	0.459	1.5079e-17
Epi_c04	LYPLA1	7.49952e-25	0.368516	0.745	0.347	1.75279e-20
Epi_c04	DUSP23	3.45616e-25	0.368287	0.75	0.323	8.07773e-21
Epi_c04	PODXL2	2.4756e-32	0.368044	0.53	0.154	5.78597e-28
Epi_c04	PSMA5	1.44274e-24	0.367892	0.855	0.425	3.37198e-20
Epi_c04	RPL31	2.15775e-11	0.367796	0.99	0.819	5.04308e-07
Epi_c04	TCP1	5.84374e-24	0.367342	0.865	0.441	1.3658e-19
Epi_c04	STRAP	1.21181e-23	0.367133	0.815	0.4	2.83224e-19
Epi_c04	PARD6B	2.01112e-21	0.366992	0.61	0.262	4.70039e-17
Epi_c04	ARPC3	6.10162e-14	0.366678	0.97	0.66	1.42607e-09
Epi_c04	MRPL17	4.13522e-28	0.366576	0.775	0.345	9.66483e-24
Epi_c04	HSPA8	2.21241e-10	0.366197	1	0.826	5.17084e-06
Epi_c04	MRPS33	1.65771e-27	0.366094	0.745	0.323	3.8744e-23
Epi_c04	CLTA	9.4448e-17	0.365924	0.95	0.588	2.20744e-12
Epi_c04	DMBT1	3.37311e-12	0.365593	0.18	0.047	7.88364e-08
Epi_c04	NUTF2	9.33275e-22	0.365473	0.84	0.424	2.18125e-17
Epi_c04	MRPL24	1.4864e-30	0.365252	0.725	0.294	3.47403e-26
Epi_c04	MRPL47	2.1787e-26	0.364821	0.725	0.306	5.09205e-22
Epi_c04	VDAC3	5.16573e-26	0.364653	0.78	0.348	1.20734e-21
Epi_c04	HES6	4.98274e-34	0.364419	0.425	0.098	1.16457e-29
Epi_c04	SMAGP	6.4583e-37	0.364082	0.735	0.244	1.50943e-32
Epi_c04	ATG3	1.85168e-30	0.364025	0.78	0.312	4.32775e-26
Epi_c04	FAM96B	2.26084e-19	0.363785	0.9	0.488	5.28403e-15
Epi_c04	VDAC1	1.59065e-16	0.363581	0.92	0.557	3.71767e-12
Epi_c04	KARS	2.75831e-31	0.363513	0.655	0.239	6.44672e-27
Epi_c04	NELFCD	1.39813e-33	0.363191	0.66	0.226	3.2677e-29
Epi_c04	SF3B4	8.29759e-32	0.362928	0.775	0.316	1.93931e-27
Epi_c04	HNRNPF	6.12145e-17	0.362719	0.915	0.524	1.43071e-12
Epi_c04	MRPS23	5.64103e-29	0.362717	0.65	0.248	1.31842e-24
Epi_c04	CDK1	5.3952e-30	0.362095	0.29	0.048	1.26097e-25
Epi_c04	PSAT1	9.82244e-24	0.361915	0.37	0.101	2.2957e-19
Epi_c04	PPP1CC	3.86722e-26	0.361717	0.835	0.387	9.03847e-22
Epi_c04	RPL32	2.90513e-14	0.361501	1	0.922	6.78986e-10
Epi_c04	NDUFB11	1.12663e-16	0.360977	0.96	0.662	2.63316e-12
Epi_c04	MMADHC	2.3961e-25	0.359359	0.86	0.407	5.60017e-21
Epi_c04	RPL37A	1.0268e-12	0.359239	1	0.887	2.39984e-08
Epi_c04	NUDT21	9.47198e-29	0.359188	0.72	0.292	2.21379e-24
Epi_c04	ARL6IP1	3.25234e-07	0.358938	0.915	0.632	0.00760137
Epi_c04	TMPO	1.72164e-36	0.358717	0.66	0.209	4.02382e-32
Epi_c04	HSD17B10	3.51374e-27	0.358413	0.735	0.318	8.21232e-23
Epi_c04	TPRKB	2.2397e-32	0.358333	0.705	0.268	5.23463e-28
Epi_c04	NIPSNAP2	7.73581e-28	0.358047	0.645	0.238	1.80801e-23
Epi_c04	DCAF13	2.78872e-30	0.357578	0.615	0.219	6.51779e-26
Epi_c04	AIMP2	1.30524e-37	0.357437	0.675	0.223	3.05061e-33
Epi_c04	GLB1	1.80745e-20	0.356918	0.565	0.237	4.22437e-16
Epi_c04	ODC1	5.87098e-16	0.356918	0.845	0.484	1.37216e-11
Epi_c04	CDC123	1.20437e-27	0.35684	0.655	0.252	2.81486e-23
Epi_c04	CXCL5	8.81162e-10	0.356724	0.285	0.117	2.05945e-05
Epi_c04	PFN1	9.9205e-13	0.356685	1	0.854	2.31862e-08
Epi_c04	PSMA1	6.28948e-22	0.356255	0.855	0.429	1.46998e-17
Epi_c04	GPAA1	4.62061e-22	0.356211	0.775	0.394	1.07993e-17
Epi_c04	RAE1	2.69127e-28	0.355286	0.54	0.178	6.29003e-24
Epi_c04	PAM16	1.74193e-28	0.355158	0.67	0.273	4.07123e-24
Epi_c04	MRPL20	6.94223e-20	0.354928	0.9	0.505	1.62254e-15
Epi_c04	YDJC	1.63514e-35	0.354846	0.63	0.207	3.82164e-31
Epi_c04	EXOSC4	7.25314e-25	0.354445	0.705	0.312	1.6952e-20
Epi_c04	KRAS	7.75442e-15	0.354136	0.72	0.374	1.81236e-10
Epi_c04	NONO	1.11211e-20	0.353981	0.81	0.419	2.59923e-16
Epi_c04	RSL1D1	4.4142e-23	0.352156	0.815	0.405	1.03169e-18
Epi_c04	MRPL52	5.18398e-17	0.352054	0.97	0.59	1.2116e-12
Epi_c04	FDPS	4.54176e-20	0.35197	0.755	0.382	1.0615e-15
Epi_c04	CSE1L	6.2151e-43	0.351854	0.58	0.15	1.45259e-38
Epi_c04	MAPRE1	6.70618e-21	0.351724	0.695	0.324	1.56737e-16
Epi_c04	TRIB1	3.25011e-14	0.351069	0.625	0.316	7.59617e-10
Epi_c04	POP5	1.06366e-29	0.350546	0.675	0.253	2.48598e-25
Epi_c04	SRPK1	4.72584e-35	0.350297	0.775	0.292	1.10452e-30
Epi_c04	FAM162A	2.14267e-20	0.350112	0.87	0.445	5.00785e-16
Epi_c04	CCNB1IP1	2.34234e-40	0.349902	0.62	0.176	5.47452e-36
Epi_c04	CCT8	2.56668e-28	0.349518	0.855	0.382	5.99885e-24
Epi_c04	ANAPC11	7.80895e-16	0.349321	0.95	0.552	1.82511e-11
Epi_c04	ACTL6A	5.0792e-40	0.34911	0.62	0.186	1.18711e-35
Epi_c04	TAF9	1.24283e-28	0.348858	0.73	0.303	2.90475e-24
Epi_c04	TMED10	6.02044e-13	0.348677	0.9	0.551	1.4071e-08
Epi_c04	PSMD11	1.69982e-27	0.348596	0.71	0.304	3.97282e-23
Epi_c04	BUD23	7.26849e-24	0.348493	0.86	0.432	1.69879e-19
Epi_c04	MKI67	7.49433e-35	0.348492	0.38	0.072	1.75157e-30
Epi_c04	RPS24	3.43248e-10	0.348129	1	0.923	8.02239e-06
Epi_c04	PEPD	5.89849e-33	0.347777	0.675	0.236	1.3786e-28
Epi_c04	DNAJC2	1.25276e-28	0.346941	0.72	0.296	2.92794e-24
Epi_c04	PSME1	1.61971e-11	0.346526	0.95	0.618	3.78558e-07
Epi_c04	USP1	5.94656e-28	0.345995	0.54	0.182	1.38983e-23
Epi_c04	PBK	7.3364e-49	0.345793	0.325	0.031	1.71466e-44
Epi_c04	RPS15A	7.68139e-12	0.345471	1	0.913	1.79529e-07
Epi_c04	RPS8	1.01736e-10	0.345442	1	0.929	2.37778e-06
Epi_c04	MGST1	3.11344e-19	0.345329	0.81	0.388	7.27674e-15
Epi_c04	PRELID3B	4.46395e-30	0.345179	0.825	0.34	1.04331e-25
Epi_c04	ECH1	1.4483e-16	0.344918	0.83	0.478	3.38496e-12
Epi_c04	TMEM123	7.0585e-22	0.344765	0.83	0.406	1.64971e-17
Epi_c04	U2AF1	1.74325e-30	0.343886	0.59	0.201	4.07433e-26
Epi_c04	MAF1	2.6215e-25	0.34359	0.76	0.338	6.12698e-21
Epi_c04	RPS10	4.58814e-15	0.34348	0.955	0.625	1.07234e-10
Epi_c04	MRPS15	7.89655e-23	0.343408	0.845	0.404	1.84558e-18
Epi_c04	SRM	7.91623e-26	0.34335	0.675	0.267	1.85018e-21
Epi_c04	ETV4	2.33239e-31	0.343027	0.405	0.096	5.45126e-27
Epi_c04	PTGES2	2.62581e-29	0.342969	0.73	0.295	6.13705e-25
Epi_c04	MRPL32	8.4472e-27	0.34282	0.77	0.334	1.97428e-22
Epi_c04	MYBL2	4.41163e-38	0.342475	0.285	0.033	1.03109e-33
Epi_c04	SNRPD3	3.76027e-17	0.342432	0.91	0.502	8.78849e-13
Epi_c04	CSNK2B	9.50385e-19	0.341918	0.91	0.507	2.22124e-14
Epi_c04	RPS14	1.70623e-10	0.341311	0.995	0.918	3.9878e-06
Epi_c04	DGUOK	5.76915e-23	0.3412	0.815	0.389	1.34836e-18
Epi_c04	MRPL4	4.55484e-28	0.34112	0.82	0.371	1.06456e-23
Epi_c04	MANBAL	6.01335e-27	0.341027	0.645	0.247	1.40544e-22
Epi_c04	RPL3	7.18415e-11	0.340678	1	0.88	1.67908e-06
Epi_c04	ECT2	6.30226e-34	0.340427	0.485	0.128	1.47296e-29
Epi_c04	PHF5A	1.02119e-27	0.34017	0.69	0.27	2.38672e-23
Epi_c04	RNPS1	1.78532e-24	0.339814	0.86	0.429	4.17264e-20
Epi_c04	ISOC2	6.93431e-26	0.339627	0.845	0.389	1.62069e-21
Epi_c04	HSPA9	2.90914e-22	0.339587	0.805	0.402	6.79925e-18
Epi_c04	CNIH1	9.12046e-21	0.338693	0.83	0.395	2.13163e-16
Epi_c04	SLC39A1	1.21483e-19	0.33755	0.635	0.287	2.83931e-15
Epi_c04	HDAC2	2.94186e-24	0.337034	0.705	0.3	6.87571e-20
Epi_c04	NDUFAF3	5.55884e-21	0.337014	0.84	0.436	1.29921e-16
Epi_c04	PSMC4	2.1559e-21	0.336866	0.8	0.39	5.03876e-17
Epi_c04	NUDT5	1.09678e-28	0.336711	0.73	0.281	2.5634e-24
Epi_c04	C11orf98	1.44024e-26	0.336486	0.77	0.332	3.36614e-22
Epi_c04	HACD3	3.4906e-25	0.336358	0.765	0.325	8.15823e-21
Epi_c04	TP53I11	1.01379e-27	0.336076	0.57	0.196	2.36944e-23
Epi_c04	DDAH2	3.95343e-20	0.335804	0.685	0.315	9.23996e-16
Epi_c04	COA4	4.77097e-23	0.334704	0.81	0.4	1.11507e-18
Epi_c04	HOXA10	2.96865e-46	0.334691	0.49	0.095	6.93834e-42
Epi_c04	TSEN34	9.67631e-24	0.334577	0.685	0.3	2.26155e-19
Epi_c04	PGD	2.29379e-27	0.334557	0.71	0.287	5.36104e-23
Epi_c04	PLPP2	2.7481e-14	0.33421	0.645	0.338	6.42285e-10
Epi_c04	FAM210A	1.86002e-15	0.334095	0.32	0.11	4.34725e-11
Epi_c04	COX6B1	6.03128e-11	0.333663	0.99	0.807	1.40963e-06
Epi_c04	NDUFB6	3.73463e-20	0.333558	0.89	0.479	8.72858e-16
Epi_c04	RPL10A	4.56747e-13	0.332862	1	0.863	1.06751e-08
Epi_c04	PSMG2	6.2505e-24	0.33277	0.795	0.377	1.46087e-19
Epi_c04	COPS6	4.23432e-21	0.332482	0.765	0.382	9.89646e-17
Epi_c04	CPNE3	7.87586e-21	0.331906	0.665	0.3	1.84075e-16
Epi_c04	EIF3L	4.78781e-21	0.331647	0.89	0.469	1.11901e-16
Epi_c04	SDHAF3	6.60943e-34	0.330861	0.58	0.176	1.54476e-29
Epi_c04	KDELR2	1.44653e-14	0.330661	0.96	0.587	3.38083e-10
Epi_c04	NDUFA12	5.72924e-20	0.330132	0.875	0.488	1.33904e-15
Epi_c04	RPS19BP1	1.87682e-21	0.329462	0.88	0.459	4.3865e-17
Epi_c04	MRPL42	5.80494e-31	0.328911	0.71	0.269	1.35673e-26
Epi_c04	EEF2	2.95982e-08	0.328064	0.985	0.819	0.000691768
Epi_c04	PSMD4	2.44576e-24	0.327852	0.84	0.41	5.71622e-20
Epi_c04	COX4I1	1.70826e-12	0.327411	1	0.864	3.99255e-08
Epi_c04	EBP	1.47634e-30	0.327005	0.705	0.268	3.45049e-26
Epi_c04	SFT2D1	9.63665e-20	0.326789	0.81	0.399	2.25228e-15
Epi_c04	MRPL34	2.44455e-22	0.326603	0.755	0.342	5.71341e-18
Epi_c04	NDUFA10	1.06427e-26	0.325607	0.805	0.372	2.48742e-22
Epi_c04	RAC1	4.38352e-14	0.325138	0.995	0.723	1.02452e-09
Epi_c04	DEGS2	7.90461e-25	0.324708	0.555	0.192	1.84747e-20
Epi_c04	LBR	3.47711e-34	0.324603	0.53	0.144	8.12671e-30
Epi_c04	HIST3H2A	2.03724e-19	0.324529	0.455	0.167	4.76145e-15
Epi_c04	MRPS2	1.41224e-30	0.324515	0.625	0.224	3.30069e-26
Epi_c04	CXCL16	1.10365e-21	0.32322	0.795	0.372	2.57945e-17
Epi_c04	SNRPA	5.60805e-25	0.323042	0.73	0.318	1.31071e-20
Epi_c04	GINS2	3.58999e-42	0.323032	0.32	0.038	8.39052e-38
Epi_c04	ATP5MPL	3.9666e-13	0.322972	0.955	0.648	9.27074e-09
Epi_c04	DECR1	1.16047e-22	0.322775	0.75	0.334	2.71225e-18
Epi_c04	NENF	2.32981e-18	0.322236	0.765	0.369	5.44522e-14
Epi_c04	DGAT2	1.4961e-43	0.322134	0.455	0.086	3.49667e-39
Epi_c04	NDUFAF4	4.52562e-29	0.321983	0.6	0.21	1.05773e-24
Epi_c04	MAD2L1	8.37646e-42	0.321806	0.385	0.061	1.95775e-37
Epi_c04	RNF7	9.96801e-19	0.321612	0.89	0.485	2.32972e-14
Epi_c04	ATAD2	6.28139e-32	0.321296	0.38	0.079	1.46809e-27
Epi_c04	MCM5	5.93975e-28	0.32113	0.365	0.086	1.38824e-23
Epi_c04	FAM213A	3.21457e-27	0.32106	0.48	0.149	7.5131e-23
Epi_c04	TMEM256	3.29389e-20	0.320656	0.8	0.402	7.69848e-16
Epi_c04	RPP21	3.02134e-24	0.320457	0.875	0.434	7.06149e-20
Epi_c04	RTRAF	5.54351e-19	0.320173	0.92	0.517	1.29563e-14
Epi_c04	BUD31	7.05798e-21	0.320137	0.885	0.459	1.64959e-16
Epi_c04	SEC11A	1.89657e-16	0.319857	0.865	0.483	4.43266e-12
Epi_c04	ST13	5.98582e-14	0.319752	0.91	0.555	1.399e-09
Epi_c04	TSFM	3.63654e-27	0.319672	0.51	0.168	8.49933e-23
Epi_c04	MZT1	5.44998e-28	0.318409	0.505	0.154	1.27377e-23
Epi_c04	EIF3B	3.47408e-28	0.318168	0.71	0.288	8.11963e-24
Epi_c04	CHID1	3.01049e-26	0.318059	0.695	0.284	7.03611e-22
Epi_c04	THOC7	1.76294e-24	0.317953	0.75	0.351	4.12035e-20
Epi_c04	POLR2I	6.95806e-20	0.31789	0.865	0.457	1.62624e-15
Epi_c04	NAA38	4.46212e-18	0.317756	0.88	0.466	1.04289e-13
Epi_c04	KIF20B	3.00481e-32	0.31735	0.345	0.064	7.02283e-28
Epi_c04	HSD17B12	4.34348e-22	0.31715	0.745	0.341	1.01516e-17
Epi_c04	TROAP	4.35105e-30	0.316968	0.31	0.055	1.01693e-25
Epi_c04	MRPS16	1.95053e-24	0.316909	0.8	0.361	4.55879e-20
Epi_c04	NXT1	4.37566e-33	0.316449	0.635	0.205	1.02268e-28
Epi_c04	COMT	9.08751e-19	0.316431	0.855	0.455	2.12393e-14
Epi_c04	NABP2	2.33558e-32	0.316415	0.635	0.221	5.45871e-28
Epi_c04	PPP2R1A	7.73138e-19	0.31602	0.875	0.478	1.80698e-14
Epi_c04	PUF60	2.16103e-25	0.315897	0.845	0.405	5.05077e-21
Epi_c04	SMIM37	4.20582e-21	0.315794	0.82	0.393	9.82985e-17
Epi_c04	MRPL57	1.65427e-16	0.315196	0.885	0.52	3.86637e-12
Epi_c04	MRPL36	1.86549e-24	0.315161	0.73	0.316	4.36002e-20
Epi_c04	MAPK13	1.05193e-37	0.314722	0.685	0.215	2.45856e-33
Epi_c04	DCUN1D5	7.01265e-30	0.314466	0.665	0.248	1.639e-25
Epi_c04	IMP4	3.25993e-29	0.314448	0.8	0.344	7.6191e-25
Epi_c04	PDHA1	1.11181e-33	0.314292	0.73	0.271	2.59853e-29
Epi_c04	INTS10	2.7252e-24	0.314238	0.615	0.244	6.36933e-20
Epi_c04	MTX1	2.03009e-27	0.313952	0.685	0.28	4.74473e-23
Epi_c04	SELENOW	1.97774e-11	0.313823	0.97	0.699	4.62237e-07
Epi_c04	REPIN1	1.21448e-37	0.313754	0.615	0.177	2.83849e-33
Epi_c04	MCM3	1.14981e-31	0.313591	0.49	0.133	2.68733e-27
Epi_c04	UBE2V1	7.42327e-19	0.312745	0.76	0.378	1.73497e-14
Epi_c04	TIMM8B	1.27897e-19	0.31252	0.84	0.441	2.98922e-15
Epi_c04	PSMG1	7.62799e-28	0.312432	0.585	0.213	1.78281e-23
Epi_c04	CUTA	1.35317e-16	0.312376	0.905	0.522	3.16264e-12
Epi_c04	PRR15L	1.43748e-28	0.311976	0.645	0.218	3.35969e-24
Epi_c04	ATP6V0B	7.45516e-15	0.311838	0.91	0.532	1.74242e-10
Epi_c04	SUMO1	6.82276e-17	0.311763	0.885	0.492	1.59462e-12
Epi_c04	TXNDC17	1.00956e-16	0.311743	0.95	0.583	2.35954e-12
Epi_c04	NDUFC2	5.70276e-18	0.310806	0.735	0.363	1.33285e-13
Epi_c04	TIMM17B	1.03052e-25	0.309373	0.75	0.327	2.40852e-21
Epi_c04	ARSE	1.47828e-33	0.309332	0.345	0.064	3.45505e-29
Epi_c04	COX20	3.98972e-20	0.309017	0.78	0.375	9.32477e-16
Epi_c04	SERPINB6	6.70885e-19	0.308667	0.9	0.498	1.56799e-14
Epi_c04	ETFA	4.74202e-24	0.308636	0.83	0.398	1.1083e-19
Epi_c04	RCN2	1.20181e-23	0.308538	0.745	0.333	2.80887e-19
Epi_c04	LRRC59	1.83613e-18	0.308293	0.86	0.463	4.2914e-14
Epi_c04	LAMP1	1.73761e-15	0.308124	0.83	0.452	4.06113e-11
Epi_c04	AZIN1	2.73492e-27	0.307945	0.76	0.33	6.39205e-23
Epi_c04	TATDN1	5.03391e-26	0.307708	0.615	0.235	1.17653e-21
Epi_c04	RCN1	7.82594e-23	0.307363	0.69	0.287	1.82908e-18
Epi_c04	MRPL18	1.92989e-20	0.306506	0.84	0.444	4.51054e-16
Epi_c04	COA6	7.30272e-27	0.306106	0.775	0.334	1.70679e-22
Epi_c04	AP1M2	3.59648e-30	0.306079	0.8	0.32	8.4057e-26
Epi_c04	SSR3	3.53121e-18	0.305988	0.93	0.503	8.25315e-14
Epi_c04	NPC2	6.41525e-11	0.305766	0.85	0.544	1.49937e-06
Epi_c04	SMC2	4.31539e-29	0.304583	0.41	0.105	1.00859e-24
Epi_c04	NDUFS3	1.91301e-24	0.304468	0.84	0.412	4.47108e-20
Epi_c04	COPS5	2.06452e-24	0.304426	0.705	0.304	4.8252e-20
Epi_c04	DPY30	3.52923e-25	0.304367	0.75	0.325	8.24851e-21
Epi_c04	CD9	1.92889e-24	0.304127	0.945	0.497	4.50821e-20
Epi_c04	CBWD5	1.92246e-30	0.303984	0.675	0.258	4.49317e-26
Epi_c04	DDT	3.68768e-14	0.3039	0.85	0.482	8.61885e-10
Epi_c04	EIF3I	5.02518e-17	0.303329	0.865	0.458	1.17448e-12
Epi_c04	DDRGK1	2.90336e-20	0.303267	0.835	0.428	6.78573e-16
Epi_c04	DNMT1	3.08569e-29	0.302979	0.555	0.176	7.21186e-25
Epi_c04	RUVBL1	5.88045e-35	0.30267	0.57	0.165	1.37438e-30
Epi_c04	RNPEP	2.97631e-28	0.302612	0.745	0.294	6.95624e-24
Epi_c04	HNRNPR	1.16691e-24	0.302533	0.795	0.352	2.72731e-20
Epi_c04	PYCARD	1.03895e-13	0.302129	0.665	0.347	2.42824e-09
Epi_c04	ARF5	5.4284e-14	0.302057	0.92	0.55	1.26873e-09
Epi_c04	ARL4A	5.37449e-20	0.301615	0.68	0.312	1.25613e-15
Epi_c04	TOMM34	1.64071e-33	0.301468	0.555	0.164	3.83468e-29
Epi_c04	MTX2	3.96175e-27	0.301163	0.62	0.233	9.2594e-23
Epi_c04	TBCB	4.41585e-21	0.300912	0.78	0.376	1.03207e-16
Epi_c04	RPL21	6.44335e-08	0.300606	1	0.837	0.00150594
Epi_c04	PGK1	1.68036e-14	0.300381	0.905	0.552	3.92735e-10
Epi_c04	HSP90AA1	5.66348e-11	0.299811	1	0.891	1.32367e-06
Epi_c04	RPS28	2.52466e-09	0.299735	0.995	0.935	5.90064e-05
Epi_c04	EMC8	1.61836e-28	0.299328	0.615	0.228	3.78243e-24
Epi_c04	HOXC10	6.7742e-29	0.299287	0.33	0.068	1.58327e-24
Epi_c04	GUSB	4.9882e-28	0.298442	0.675	0.259	1.16584e-23
Epi_c04	PAPOLA	1.31492e-20	0.298349	0.87	0.462	3.07324e-16
Epi_c04	GHITM	1.94622e-18	0.297817	0.84	0.449	4.54872e-14
Epi_c04	EIF4H	1.20431e-18	0.297297	0.81	0.429	2.81472e-14
Epi_c04	RPIA	3.69744e-29	0.297292	0.54	0.173	8.64165e-25
Epi_c04	SF3B6	1.29299e-16	0.297246	0.925	0.522	3.02196e-12
Epi_c04	CS	1.50087e-27	0.297179	0.655	0.254	3.50783e-23
Epi_c04	CDT1	2.89249e-38	0.29698	0.31	0.042	6.76032e-34
Epi_c04	CNIH4	1.11011e-21	0.296789	0.765	0.35	2.59454e-17
Epi_c04	TCEA1	2.21402e-18	0.296595	0.905	0.486	5.1746e-14
Epi_c04	EFNA1	7.46227e-12	0.296228	0.625	0.341	1.74408e-07
Epi_c04	ARMC10	4.82796e-27	0.295768	0.69	0.275	1.12839e-22
Epi_c04	RPL23	5.41642e-09	0.295756	0.975	0.682	0.000126593
Epi_c04	NOLC1	4.32949e-28	0.295632	0.7	0.271	1.01189e-23
Epi_c04	RUVBL2	1.16307e-23	0.295403	0.7	0.31	2.71832e-19
Epi_c04	METTL26	1.14876e-17	0.294211	0.885	0.486	2.68489e-13
Epi_c04	MRPS5	4.34217e-27	0.293936	0.745	0.317	1.01485e-22
Epi_c04	TMX2	3.10032e-31	0.293794	0.62	0.208	7.24606e-27
Epi_c04	DAP3	1.73781e-24	0.29326	0.74	0.33	4.06162e-20
Epi_c04	KIF5B	3.40715e-19	0.293173	0.875	0.485	7.96319e-15
Epi_c04	REEP4	2.86019e-23	0.292979	0.465	0.151	6.68483e-19
Epi_c04	HNRNPC	3.2291e-14	0.292835	0.94	0.563	7.54705e-10
Epi_c04	CHMP4B	2.22349e-18	0.292657	0.9	0.497	5.19674e-14
Epi_c04	XRCC6	2.8313e-19	0.292592	0.855	0.454	6.61732e-15
Epi_c04	OXA1L	2.91874e-21	0.292393	0.77	0.388	6.82168e-17
Epi_c04	BUB1	1.55491e-33	0.292229	0.215	0.019	3.63414e-29
Epi_c04	PSMC1	2.89591e-23	0.291739	0.725	0.316	6.76832e-19
Epi_c04	FUCA2	1.06464e-21	0.291692	0.695	0.321	2.48827e-17
Epi_c04	HDGF	3.55495e-19	0.291555	0.755	0.364	8.30862e-15
Epi_c04	ACAT1	4.08949e-25	0.291505	0.545	0.202	9.55796e-21
Epi_c04	RPL36A	1.81228e-10	0.291108	0.975	0.642	4.23565e-06
Epi_c04	POLR3K	2.23135e-32	0.290909	0.51	0.144	5.21512e-28
Epi_c04	SUMO2	2.29631e-10	0.290865	0.96	0.654	5.36695e-06
Epi_c04	MRPL9	4.19277e-31	0.290375	0.605	0.202	9.79933e-27
Epi_c04	NDUFS2	1.08382e-22	0.28924	0.795	0.394	2.5331e-18
Epi_c04	PLK1	9.16385e-21	0.289108	0.225	0.043	2.14177e-16
Epi_c04	NDUFV1	3.88437e-21	0.288879	0.875	0.464	9.07854e-17
Epi_c04	SNHG7	2.62457e-16	0.288828	0.745	0.378	6.13414e-12
Epi_c04	CKAP5	2.59961e-26	0.288652	0.49	0.158	6.07581e-22
Epi_c04	TXNL1	5.05365e-17	0.288469	0.77	0.398	1.18114e-12
Epi_c04	SDHD	1.46221e-18	0.28844	0.81	0.422	3.41747e-14
Epi_c04	PKM	3.66345e-12	0.288037	0.965	0.651	8.56223e-08
Epi_c04	CPVL	2.97893e-24	0.287702	0.295	0.064	6.96235e-20
Epi_c04	CCDC25	1.24824e-21	0.287484	0.725	0.322	2.91738e-17
Epi_c04	NDUFAF6	6.26146e-36	0.287163	0.53	0.141	1.46343e-31
Epi_c04	UQCRB	1.29284e-08	0.286352	0.995	0.711	0.000302162
Epi_c04	TMEM14A	6.45697e-20	0.286288	0.74	0.349	1.50912e-15
Epi_c04	UCK2	3.58622e-37	0.286076	0.61	0.178	8.38172e-33
Epi_c04	ZNF593	3.33809e-21	0.285236	0.845	0.415	7.80178e-17
Epi_c04	NPM3	3.12414e-28	0.285105	0.45	0.127	7.30174e-24
Epi_c04	YWHAQ	1.93043e-13	0.284798	0.84	0.507	4.51181e-09
Epi_c04	DDX18	5.28184e-22	0.284743	0.86	0.419	1.23447e-17
Epi_c04	EMD	4.8507e-19	0.284647	0.85	0.437	1.13371e-14
Epi_c04	PKMYT1	7.6284e-34	0.284485	0.28	0.038	1.78291e-29
Epi_c04	FDX1	2.73209e-17	0.28409	0.705	0.359	6.38545e-13
Epi_c04	RRM2	4.50891e-29	0.283978	0.28	0.045	1.05382e-24
Epi_c04	SYNCRIP	5.23472e-23	0.283927	0.8	0.358	1.22346e-18
Epi_c04	WDR34	2.63681e-22	0.283876	0.69	0.308	6.16275e-18
Epi_c04	NUDC	9.13626e-19	0.283865	0.855	0.458	2.13533e-14
Epi_c04	C15orf61	2.63794e-30	0.283691	0.695	0.252	6.1654e-26
Epi_c04	CYP51A1	1.23135e-22	0.283406	0.505	0.181	2.87791e-18
Epi_c04	CENPM	1.17799e-26	0.283179	0.39	0.098	2.7532e-22
Epi_c04	ABHD12	2.41448e-25	0.282795	0.71	0.297	5.64313e-21
Epi_c04	PRR15	1.44197e-19	0.282325	0.46	0.168	3.37018e-15
Epi_c04	APP	4.85696e-14	0.282319	0.875	0.501	1.13517e-09
Epi_c04	FEN1	1.10145e-42	0.282081	0.37	0.054	2.57431e-38
Epi_c04	COX7B	7.83942e-16	0.281973	0.98	0.688	1.83223e-11
Epi_c04	AL365205.1	5.46313e-30	0.281958	0.63	0.221	1.27684e-25
Epi_c04	SF3B2	1.25626e-20	0.281549	0.91	0.491	2.93614e-16
Epi_c04	FAM210B	4.39057e-24	0.281542	0.64	0.258	1.02616e-19
Epi_c04	MZT2B	1.03917e-13	0.281523	0.825	0.462	2.42874e-09
Epi_c04	C19orf24	5.56459e-19	0.281395	0.78	0.392	1.30056e-14
Epi_c04	MRTO4	5.17972e-25	0.281053	0.525	0.182	1.2106e-20
Epi_c04	LRPPRC	1.56339e-32	0.281048	0.705	0.252	3.65395e-28
Epi_c04	SDHC	1.367e-19	0.280732	0.84	0.422	3.19495e-15
Epi_c04	UQCR10	8.65689e-12	0.280629	0.975	0.682	2.02329e-07
Epi_c04	SLC3A2	6.58259e-17	0.280568	0.85	0.464	1.53848e-12
Epi_c04	HMMR	1.0061e-23	0.2803	0.2	0.028	2.35145e-19
Epi_c04	NUDT1	4.0417e-33	0.280286	0.605	0.184	9.44626e-29
Epi_c04	LAMTOR1	4.5794e-16	0.279856	0.88	0.475	1.0703e-11
Epi_c04	KPNB1	7.48467e-22	0.279659	0.815	0.387	1.74932e-17
Epi_c04	MEA1	9.16143e-24	0.279141	0.82	0.381	2.14121e-19
Epi_c04	GSTM4	4.45454e-30	0.279038	0.545	0.172	1.04112e-25
Epi_c04	EMG1	2.05498e-31	0.279011	0.505	0.139	4.80291e-27
Epi_c04	2025-03-01	3.77272e-47	0.278842	0.385	0.052	8.81761e-43
Epi_c04	TIMM17A	3.97485e-21	0.278656	0.76	0.347	9.29002e-17
Epi_c04	ANP32A	6.2469e-25	0.27825	0.77	0.348	1.46003e-20
Epi_c04	PSMC2	5.18031e-19	0.278241	0.64	0.293	1.21074e-14
Epi_c04	ALG5	6.51662e-23	0.278205	0.63	0.267	1.52306e-18
Epi_c04	CBWD1	5.82467e-23	0.2779	0.565	0.219	1.36134e-18
Epi_c04	VPS35	1.06282e-22	0.277807	0.75	0.345	2.48403e-18
Epi_c04	UBE2I	3.22299e-17	0.277501	0.84	0.442	7.53278e-13
Epi_c04	PSMD2	5.23132e-20	0.277201	0.745	0.357	1.22266e-15
Epi_c04	RPL35	5.1646e-10	0.277088	0.995	0.914	1.20707e-05
Epi_c04	FAM136A	1.55815e-27	0.277037	0.775	0.332	3.64171e-23
Epi_c04	PSMD1	1.01358e-22	0.276934	0.745	0.35	2.36895e-18
Epi_c04	DHFR	3.04567e-30	0.276059	0.405	0.099	7.11834e-26
Epi_c04	ARPC5L	3.54404e-25	0.274997	0.865	0.394	8.28313e-21
Epi_c04	ESD	2.62843e-22	0.274762	0.7	0.303	6.14316e-18
Epi_c04	HMBS	7.81118e-34	0.273992	0.505	0.133	1.82563e-29
Epi_c04	TSTA3	2.76047e-12	0.273979	0.885	0.535	6.45178e-08
Epi_c04	TMEM126B	5.91233e-21	0.273641	0.555	0.228	1.38183e-16
Epi_c04	MRPL38	2.70203e-29	0.27349	0.65	0.23	6.31519e-25
Epi_c04	LARGE2	1.96914e-32	0.273274	0.3	0.048	4.60228e-28
Epi_c04	CLPP	8.90865e-21	0.273006	0.735	0.353	2.08213e-16
Epi_c04	PSMD3	1.80967e-25	0.273002	0.74	0.308	4.22956e-21
Epi_c04	GARS	3.27803e-26	0.272873	0.765	0.317	7.66142e-22
Epi_c04	PMPCB	1.17306e-25	0.272267	0.69	0.273	2.74167e-21
Epi_c04	TMED4	4.94142e-14	0.272193	0.745	0.426	1.15491e-09
Epi_c04	WDR61	1.54088e-25	0.272161	0.615	0.238	3.60135e-21
Epi_c04	CALM1	6.06122e-10	0.271941	0.975	0.764	1.41663e-05
Epi_c04	PEMT	9.30666e-28	0.271417	0.525	0.173	2.17515e-23
Epi_c04	AP2S1	4.44235e-14	0.271358	0.915	0.521	1.03827e-09
Epi_c04	RAD23A	1.55593e-17	0.271036	0.875	0.478	3.63653e-13
Epi_c04	BOP1	1.05058e-34	0.271012	0.62	0.193	2.45541e-30
Epi_c04	EGR4	5.05096e-16	0.270524	0.19	0.04	1.18051e-11
Epi_c04	TM7SF2	2.70385e-13	0.270497	0.36	0.148	6.31945e-09
Epi_c04	CMC2	4.33093e-23	0.270393	0.69	0.301	1.01223e-18
Epi_c04	RRM1	1.00662e-32	0.27003	0.49	0.132	2.35266e-28
Epi_c04	LSM6	2.16088e-21	0.269789	0.64	0.273	5.05041e-17
Epi_c04	VPS29	8.78231e-19	0.269349	0.855	0.438	2.0526e-14
Epi_c04	KIAA1324	9.57664e-19	0.268709	0.55	0.216	2.23825e-14
Epi_c04	MTCH1	4.42637e-18	0.268678	0.9	0.484	1.03453e-13
Epi_c04	PTPMT1	2.10089e-24	0.268588	0.6	0.234	4.91019e-20
Epi_c04	HAT1	6.86821e-27	0.268464	0.48	0.147	1.60524e-22
Epi_c04	SLC35B2	6.30683e-26	0.268216	0.59	0.217	1.47403e-21
Epi_c04	RCC1	5.28074e-28	0.268094	0.68	0.253	1.23421e-23
Epi_c04	MACROD1	6.61965e-27	0.267296	0.51	0.166	1.54714e-22
Epi_c04	PPIG	1.18362e-18	0.267165	0.79	0.415	2.76637e-14
Epi_c04	RNASEH2A	6.22536e-32	0.266857	0.395	0.089	1.45499e-27
Epi_c04	TM7SF3	1.4598e-20	0.266851	0.6	0.244	3.41183e-16
Epi_c04	PPA2	1.33878e-24	0.2665	0.655	0.259	3.129e-20
Epi_c04	SERP1	3.71871e-09	0.266323	0.975	0.672	8.69136e-05
Epi_c04	ATP5PD	1.83554e-12	0.266242	0.955	0.575	4.29002e-08
Epi_c04	F12	8.8432e-32	0.266225	0.42	0.098	2.06683e-27
Epi_c04	AC004922.1	9.20742e-23	0.266024	0.595	0.236	2.15196e-18
Epi_c04	HM13	8.22253e-12	0.265633	0.91	0.568	1.92177e-07
Epi_c04	FIBP	2.99706e-24	0.265148	0.76	0.334	7.00473e-20
Epi_c04	RIPK2	4.50321e-18	0.265107	0.43	0.161	1.05249e-13
Epi_c04	AFP	1.6455e-19	0.264857	0.105	0.007	3.84587e-15
Epi_c04	PDIA4	4.26111e-12	0.264677	0.845	0.508	9.95906e-08
Epi_c04	PDZD11	1.21326e-18	0.26465	0.59	0.259	2.83563e-14
Epi_c04	ANLN	2.18042e-20	0.264406	0.285	0.07	5.09607e-16
Epi_c04	EIF3D	1.42891e-18	0.263882	0.815	0.431	3.33966e-14
Epi_c04	MED30	1.30909e-28	0.263351	0.65	0.247	3.05961e-24
Epi_c04	SINHCAF	1.81455e-23	0.262739	0.595	0.233	4.24096e-19
Epi_c04	TRIAP1	4.75588e-25	0.262717	0.54	0.187	1.11154e-20
Epi_c04	LAMTOR2	5.34461e-19	0.262538	0.87	0.464	1.24914e-14
Epi_c04	NSMCE4A	1.49569e-26	0.262468	0.56	0.19	3.49573e-22
Epi_c04	RPN1	1.81722e-14	0.262395	0.89	0.534	4.24722e-10
Epi_c04	RPL7L1	9.43075e-22	0.262381	0.68	0.3	2.20416e-17
Epi_c04	ELFN1-AS1	7.91017e-58	0.26218	0.37	0.033	1.84877e-53
Epi_c04	S100A16	6.54231e-16	0.262152	0.915	0.504	1.52907e-11
Epi_c04	SPG21	5.48352e-22	0.26193	0.75	0.343	1.28161e-17
Epi_c04	IMP3	8.63954e-24	0.261566	0.785	0.36	2.01923e-19
Epi_c04	PRPS2	1.3273e-24	0.261342	0.495	0.165	3.10216e-20
Epi_c04	NSFL1C	1.28562e-30	0.261013	0.755	0.294	3.00475e-26
Epi_c04	HNRNPA0	3.26813e-15	0.260801	0.835	0.482	7.63826e-11
Epi_c04	IARS2	2.4785e-23	0.260691	0.68	0.292	5.79274e-19
Epi_c04	CLDN15	4.37219e-11	0.260685	0.38	0.169	1.02187e-06
Epi_c04	AURKB	3.31729e-25	0.260259	0.235	0.037	7.75317e-21
Epi_c04	AURKA	1.35697e-26	0.259738	0.325	0.069	3.17152e-22
Epi_c04	DPM1	5.64677e-24	0.259507	0.58	0.221	1.31976e-19
Epi_c04	GTF3C6	1.70697e-18	0.259141	0.78	0.388	3.98953e-14
Epi_c04	TNS4	2.784e-08	0.259066	0.19	0.069	0.000650678
Epi_c04	SERPINB5	1.51109e-17	0.258824	0.455	0.167	3.53172e-13
Epi_c04	MAP3K20	7.18915e-29	0.258803	0.495	0.148	1.68025e-24
Epi_c04	REEP6	1.26361e-28	0.258793	0.36	0.081	2.95331e-24
Epi_c04	LSM8	1.30735e-20	0.258445	0.825	0.42	3.05555e-16
Epi_c04	GPATCH4	5.71381e-31	0.258244	0.575	0.182	1.33543e-26
Epi_c04	NDUFB3	5.11771e-14	0.257998	0.885	0.554	1.19611e-09
Epi_c04	HPRT1	1.38851e-20	0.257978	0.595	0.255	3.24522e-16
Epi_c04	MAGEF1	1.10339e-30	0.257943	0.645	0.224	2.57884e-26
Epi_c04	RBM4	1.0321e-11	0.257315	0.635	0.349	2.41221e-07
Epi_c04	RFC4	4.4423e-33	0.257094	0.36	0.07	1.03825e-28
Epi_c04	F11R	1.15035e-19	0.257042	0.7	0.315	2.6886e-15
Epi_c04	C11orf58	5.97081e-13	0.256931	0.86	0.494	1.3955e-08
Epi_c04	SHMT1	1.09754e-32	0.256519	0.42	0.097	2.56516e-28
Epi_c04	RPL12	5.4704e-09	0.256288	0.995	0.929	0.000127854
Epi_c04	ARF1	1.02728e-09	0.256123	0.985	0.652	2.40095e-05
Epi_c04	ANXA13	7.08203e-18	0.256042	0.27	0.071	1.65521e-13
Epi_c04	ADSL	3.04244e-21	0.255692	0.53	0.202	7.11078e-17
Epi_c04	UGT2A3	1.30942e-24	0.255581	0.21	0.03	3.06038e-20
Epi_c04	MRPL33	5.87693e-18	0.255391	0.88	0.458	1.37356e-13
Epi_c04	TMED2	1.19937e-10	0.255217	0.895	0.542	2.80316e-06
Epi_c04	ABRACL	1.56488e-19	0.254943	0.73	0.342	3.65744e-15
Epi_c04	ASAH1	3.41791e-16	0.254489	0.76	0.403	7.98834e-12
Epi_c04	NIPSNAP1	2.70942e-28	0.254361	0.575	0.196	6.33245e-24
Epi_c04	MCTS1	7.36053e-18	0.254169	0.715	0.346	1.7203e-13
Epi_c04	CDH17	4.61807e-22	0.254112	0.45	0.14	1.07933e-17
Epi_c04	VSNL1	1.7132e-12	0.25408	0.175	0.043	4.0041e-08
Epi_c04	UBA2	5.3335e-22	0.254052	0.615	0.255	1.24655e-17
Epi_c04	NDUFS5	3.09212e-08	0.253848	0.975	0.695	0.000722689
Epi_c04	CMSS1	1.06433e-30	0.253693	0.495	0.141	2.48755e-26
Epi_c04	GRINA	3.86121e-16	0.253409	0.74	0.381	9.02442e-12
Epi_c04	NDUFA7	2.38757e-27	0.253334	0.655	0.25	5.58024e-23
Epi_c04	PLOD3	2.00684e-26	0.252849	0.685	0.28	4.69039e-22
Epi_c04	CSNK2A1	5.05552e-22	0.252415	0.675	0.304	1.18158e-17
Epi_c04	SCCPDH	5.23941e-17	0.252393	0.59	0.262	1.22455e-12
Epi_c04	SH3YL1	4.63076e-20	0.252348	0.695	0.312	1.0823e-15
Epi_c04	NDUFAF8	1.96142e-14	0.251988	0.73	0.373	4.58423e-10
Epi_c04	UBE2N	1.59425e-19	0.251577	0.8	0.383	3.72608e-15
Epi_c04	ZNF703	4.0972e-18	0.251288	0.485	0.189	9.57597e-14
Epi_c04	CHURC1	2.04373e-17	0.251082	0.835	0.431	4.77659e-13
Epi_c04	UNG	1.18649e-31	0.250805	0.435	0.108	2.77306e-27
Epi_c04	HNRNPK	4.51153e-12	0.250766	0.95	0.612	1.05444e-07
Epi_c04	CTSB	9.1858e-16	0.250732	0.885	0.477	2.1469e-11
Epi_c04	MGST2	2.30411e-18	0.249244	0.695	0.333	5.38516e-14
Epi_c04	CAPRIN1	9.88136e-18	0.249149	0.7	0.351	2.30947e-13
Epi_c04	CENPX	1.19089e-17	0.248391	0.81	0.43	2.78335e-13
Epi_c04	CCDC58	1.52551e-24	0.247917	0.46	0.149	3.56542e-20
Epi_c04	ATP6AP2	7.94664e-17	0.24743	0.685	0.336	1.85729e-12
Epi_c04	NELFE	3.26128e-24	0.247295	0.73	0.308	7.62227e-20
Epi_c04	NUP37	1.42175e-27	0.247196	0.445	0.129	3.32293e-23
Epi_c04	SCAMP3	2.55627e-20	0.247118	0.63	0.274	5.97451e-16
Epi_c04	TPM3	1.70119e-09	0.246629	0.965	0.67	3.97603e-05
Epi_c04	SEH1L	3.58633e-25	0.246584	0.44	0.134	8.38197e-21
Epi_c04	C8orf33	1.7759e-28	0.246569	0.59	0.204	4.15063e-24
Epi_c04	NT5DC2	1.81814e-35	0.246529	0.44	0.1	4.24936e-31
Epi_c04	MCM2	3.1863e-39	0.246132	0.315	0.041	7.44702e-35
Epi_c04	FKBP3	1.63538e-20	0.246099	0.655	0.282	3.82222e-16
Epi_c04	UBE2V2	8.17844e-19	0.245821	0.665	0.306	1.91147e-14
Epi_c04	SORD	1.6444e-29	0.245772	0.61	0.202	3.84328e-25
Epi_c04	TMEM258	7.74919e-08	0.245106	0.98	0.698	0.00181114
Epi_c04	GPX4	9.45281e-11	0.245006	0.93	0.634	2.20931e-06
Epi_c04	PSMB7	1.30176e-19	0.244874	0.8	0.378	3.04248e-15
Epi_c04	BCL2L12	6.48684e-28	0.244606	0.57	0.193	1.5161e-23
Epi_c04	SLC1A5	8.95975e-23	0.244326	0.74	0.337	2.09407e-18
Epi_c04	RABGGTB	8.99701e-17	0.244251	0.695	0.33	2.10278e-12
Epi_c04	ERP29	2.65104e-13	0.2442	0.94	0.562	6.19602e-09
Epi_c04	B4GALT3	1.01909e-26	0.244113	0.55	0.191	2.38182e-22
Epi_c04	PLEKHS1	5.63314e-10	0.244088	0.21	0.072	1.31658e-05
Epi_c04	TUBG1	1.08098e-26	0.243278	0.48	0.148	2.52648e-22
Epi_c04	NORAD	2.13386e-17	0.243265	0.82	0.454	4.98726e-13
Epi_c04	LAD1	2.15804e-20	0.242946	0.71	0.297	5.04377e-16
Epi_c04	CENPN	4.78216e-26	0.242599	0.4	0.105	1.11769e-21
Epi_c04	SLC43A1	1.23282e-29	0.24243	0.435	0.108	2.88135e-25
Epi_c04	DYNLRB1	3.20051e-14	0.242212	0.92	0.546	7.48023e-10
Epi_c04	SLC27A5	5.71297e-22	0.241906	0.405	0.125	1.33524e-17
Epi_c04	FGFR4	5.75048e-38	0.241865	0.445	0.092	1.344e-33
Epi_c04	TOP2A	2.55447e-30	0.241609	0.315	0.054	5.9703e-26
Epi_c04	NIT2	6.6842e-22	0.240916	0.66	0.279	1.56223e-17
Epi_c04	RPS26	8.91055e-07	0.240812	0.995	0.879	0.0208257
Epi_c04	MRPS11	4.90357e-21	0.240713	0.6	0.248	1.14606e-16
Epi_c04	KRT18	7.41977e-08	0.240646	1	0.885	0.00173415
Epi_c04	YWHAZ	2.53277e-07	0.240609	0.975	0.733	0.00591959
Epi_c04	NDUFS8	6.51254e-15	0.240393	0.945	0.583	1.52211e-10
Epi_c04	DHRS4	4.47367e-19	0.239604	0.57	0.244	1.04559e-14
Epi_c04	BLCAP	2.15488e-18	0.239507	0.56	0.24	5.03639e-14
Epi_c04	GSS	4.24647e-24	0.239386	0.64	0.26	9.92485e-20
Epi_c04	NDUFC1	2.2035e-10	0.239147	0.92	0.562	5.15003e-06
Epi_c04	MRPL50	1.21197e-24	0.238916	0.605	0.23	2.83261e-20
Epi_c04	ATP6AP1	2.75203e-16	0.238864	0.67	0.333	6.43204e-12
Epi_c04	H2AFY	6.28685e-16	0.238694	0.81	0.436	1.46936e-11
Epi_c04	TIMM9	1.35891e-23	0.23868	0.56	0.209	3.17605e-19
Epi_c04	IGBP1	3.19668e-18	0.238049	0.71	0.344	7.47127e-14
Epi_c04	EIF2S1	5.21921e-22	0.238043	0.615	0.252	1.21983e-17
Epi_c04	APLP2	3.67132e-10	0.238021	0.82	0.496	8.58061e-06
Epi_c04	PTMS	6.60143e-12	0.238015	0.78	0.439	1.54289e-07
Epi_c04	VAPB	4.77961e-25	0.237885	0.555	0.201	1.11709e-20
Epi_c04	DNAJC9	2.77421e-21	0.237877	0.415	0.134	6.48389e-17
Epi_c04	BBC3	3.05407e-14	0.23782	0.455	0.193	7.13797e-10
Epi_c04	HNRNPA2B1	1.51976e-08	0.237251	0.975	0.774	0.000355199
Epi_c04	TSEN15	7.43678e-23	0.237223	0.52	0.188	1.73813e-18
Epi_c04	EIF2S3	9.95633e-17	0.237025	0.745	0.367	2.32699e-12
Epi_c04	RER1	2.74593e-12	0.236963	0.855	0.492	6.41778e-08
Epi_c04	NUCKS1	2.18362e-15	0.236807	0.83	0.448	5.10356e-11
Epi_c04	EIF2A	3.9859e-23	0.236767	0.71	0.306	9.31585e-19
Epi_c04	GCA	3.24749e-25	0.236748	0.57	0.206	7.59004e-21
Epi_c04	REXO2	1.1824e-17	0.236706	0.745	0.354	2.76351e-13
Epi_c04	HDAC1	1.44374e-19	0.236684	0.755	0.35	3.37431e-15
Epi_c04	MIF	1.16453e-10	0.236672	0.99	0.836	2.72173e-06
Epi_c04	SLBP	7.59544e-25	0.236518	0.66	0.265	1.77521e-20
Epi_c04	RBM3	1.65309e-12	0.236259	0.935	0.562	3.86359e-08
Epi_c04	CCNE1	2.05348e-24	0.236213	0.3	0.064	4.79939e-20
Epi_c04	GLOD4	5.66561e-24	0.235915	0.615	0.245	1.32417e-19
Epi_c04	NME4	5.03732e-16	0.235695	0.645	0.305	1.17732e-11
Epi_c04	BRI3BP	2.00288e-28	0.235546	0.53	0.166	4.68113e-24
Epi_c04	PSMG4	6.02357e-24	0.235324	0.6	0.235	1.40783e-19
Epi_c04	WDR18	1.033e-28	0.235315	0.66	0.238	2.41432e-24
Epi_c04	CCND2	1.85912e-13	0.23511	0.47	0.218	4.34515e-09
Epi_c04	CAMK2N1	2.62591e-21	0.235054	0.605	0.227	6.13727e-17
Epi_c04	PSENEN	3.94498e-15	0.234965	0.7	0.353	9.22021e-11
Epi_c04	POFUT1	2.39736e-26	0.234965	0.455	0.134	5.60311e-22
Epi_c04	TRIB3	1.32353e-18	0.234952	0.23	0.051	3.09336e-14
Epi_c04	USH1C	4.00074e-29	0.234626	0.665	0.223	9.35054e-25
Epi_c04	TFAM	1.45093e-23	0.234453	0.57	0.217	3.39111e-19
Epi_c04	NAA50	3.21187e-26	0.234417	0.72	0.297	7.50678e-22
Epi_c04	SLC29A1	7.24331e-28	0.234109	0.425	0.114	1.69291e-23
Epi_c04	HNRNPAB	2.35905e-17	0.233827	0.825	0.425	5.51356e-13
Epi_c04	EZH2	3.22628e-29	0.233779	0.38	0.088	7.54046e-25
Epi_c04	DBF4	1.43057e-29	0.2337	0.47	0.128	3.34353e-25
Epi_c04	DNAJB11	1.37241e-17	0.233629	0.67	0.329	3.20761e-13
Epi_c04	CCDC86	8.73124e-30	0.233445	0.395	0.095	2.04067e-25
Epi_c04	FOXM1	7.66351e-36	0.233155	0.295	0.039	1.79112e-31
Epi_c04	ACOT13	9.6296e-26	0.232542	0.53	0.182	2.25063e-21
Epi_c04	NCBP2	1.98781e-20	0.23227	0.605	0.252	4.64592e-16
Epi_c04	ZFYVE21	3.55532e-19	0.232216	0.49	0.184	8.3095e-15
Epi_c04	TOP1	1.66813e-13	0.232038	0.87	0.527	3.89875e-09
Epi_c04	AUP1	8.56739e-16	0.231938	0.915	0.562	2.00237e-11
Epi_c04	IDH3B	7.26003e-26	0.231892	0.675	0.283	1.69681e-21
Epi_c04	BDH1	5.76993e-31	0.231707	0.48	0.128	1.34855e-26
Epi_c04	TP53RK	7.7629e-24	0.231549	0.515	0.176	1.81434e-19
Epi_c04	CENPU	1.7271e-25	0.231464	0.25	0.043	4.03659e-21
Epi_c04	SLC25A1	2.76204e-17	0.231412	0.76	0.388	6.45545e-13
Epi_c04	VBP1	2.4703e-19	0.231343	0.57	0.24	5.7736e-15
Epi_c04	LIG1	7.26606e-26	0.231221	0.33	0.073	1.69822e-21
Epi_c04	GNPNAT1	3.13558e-30	0.231189	0.565	0.178	7.32847e-26
Epi_c04	LMAN2	2.34983e-13	0.230687	0.865	0.503	5.49203e-09
Epi_c04	BSCL2	3.53821e-22	0.230189	0.61	0.247	8.26951e-18
Epi_c04	BAZ1B	1.82448e-27	0.230164	0.645	0.239	4.26417e-23
Epi_c04	SRPRB	2.11941e-21	0.230028	0.69	0.302	4.9535e-17
Epi_c04	ZFAND2A	9.8318e-12	0.229592	0.7	0.387	2.29789e-07
Epi_c04	PYCR1	2.89231e-20	0.229231	0.675	0.298	6.75991e-16
Epi_c04	CYB5A	4.67625e-15	0.228684	0.9	0.501	1.09293e-10
Epi_c04	CES2	1.98483e-13	0.228655	0.665	0.338	4.63894e-09
Epi_c04	MCM4	1.7405e-34	0.228633	0.395	0.079	4.0679e-30
Epi_c04	TFB2M	9.49215e-26	0.228342	0.465	0.142	2.21851e-21
Epi_c04	MICA	1.4375e-22	0.228304	0.44	0.142	3.35972e-18
Epi_c04	CENPW	3.8389e-26	0.228261	0.485	0.142	8.97228e-22
Epi_c04	COA5	5.3007e-21	0.227959	0.565	0.227	1.23888e-16
Epi_c04	RAB4A	1.45689e-18	0.227922	0.72	0.334	3.40504e-14
Epi_c04	DHCR7	9.95223e-20	0.22787	0.41	0.14	2.32603e-15
Epi_c04	NOB1	1.4123e-20	0.227751	0.6	0.249	3.30082e-16
Epi_c04	LMNB1	1.97976e-30	0.227615	0.35	0.071	4.62708e-26
Epi_c04	COA3	1.40797e-16	0.227294	0.82	0.445	3.29071e-12
Epi_c04	MYL12B	2.5124e-10	0.227155	0.975	0.77	5.87197e-06
Epi_c04	GSTO2	8.45273e-30	0.227101	0.52	0.154	1.97557e-25
Epi_c04	CTSZ	1.57494e-16	0.226988	0.595	0.272	3.68095e-12
Epi_c04	TRUB2	3.26392e-27	0.226617	0.515	0.168	7.62843e-23
Epi_c04	HSPBP1	1.00952e-30	0.226163	0.685	0.248	2.35945e-26
Epi_c04	SNRPA1	2.54889e-21	0.225854	0.69	0.298	5.95726e-17
Epi_c04	PRR13	4.4132e-12	0.225833	0.955	0.63	1.03145e-07
Epi_c04	NDUFV2	3.11926e-12	0.225812	0.925	0.584	7.29034e-08
Epi_c04	PLD3	1.58188e-10	0.225641	0.65	0.358	3.69717e-06
Epi_c04	RAD51AP1	6.64604e-28	0.225622	0.26	0.042	1.55331e-23
Epi_c04	RBM42	9.11712e-22	0.225395	0.745	0.332	2.13085e-17
Epi_c04	ESPN	2.64152e-26	0.225343	0.39	0.099	6.17377e-22
Epi_c04	IPO7	4.32217e-23	0.225323	0.655	0.269	1.01018e-18
Epi_c04	TMEM189	5.48457e-27	0.225297	0.59	0.209	1.28185e-22
Epi_c04	RPS9	8.35809e-07	0.225268	0.995	0.897	0.0195345
Epi_c04	NOP16	4.5928e-29	0.225197	0.685	0.258	1.07343e-24
Epi_c04	DHX9	1.92512e-25	0.22466	0.68	0.274	4.4994e-21
Epi_c04	TBC1D7	1.31806e-23	0.224575	0.43	0.133	3.08057e-19
Epi_c04	SDC4	1.8504e-10	0.224563	0.855	0.504	4.32475e-06
Epi_c04	AURKAIP1	9.26219e-12	0.224473	0.98	0.62	2.16476e-07
Epi_c04	GMPS	1.00337e-26	0.224442	0.52	0.175	2.34507e-22
Epi_c04	CD46	5.72198e-16	0.224297	0.82	0.444	1.33734e-11
Epi_c04	CYB5B	1.31627e-19	0.224223	0.63	0.277	3.07638e-15
Epi_c04	JAGN1	3.76155e-22	0.223831	0.645	0.268	8.79151e-18
Epi_c04	COA1	9.78791e-18	0.223636	0.51	0.211	2.28763e-13
Epi_c04	ZNF511	2.14206e-15	0.223162	0.515	0.238	5.00642e-11
Epi_c04	TBRG4	9.64607e-27	0.22314	0.585	0.206	2.25448e-22
Epi_c04	PCNP	2.78637e-17	0.223119	0.71	0.352	6.5123e-13
Epi_c04	EXOSC8	8.42771e-24	0.223008	0.545	0.195	1.96972e-19
Epi_c04	METAP2	1.43481e-20	0.222682	0.76	0.367	3.35344e-16
Epi_c04	POLR2F	7.79112e-18	0.222482	0.795	0.412	1.82094e-13
Epi_c04	SLC25A11	1.18832e-23	0.222478	0.62	0.248	2.77735e-19
Epi_c04	YY1	5.07418e-18	0.222312	0.715	0.349	1.18594e-13
Epi_c04	ASPM	3.36424e-24	0.22228	0.28	0.057	7.86291e-20
Epi_c04	RBM17	2.36383e-18	0.222267	0.815	0.416	5.52475e-14
Epi_c04	TMBIM4	7.63887e-14	0.222098	0.815	0.428	1.78536e-09
Epi_c04	EMC6	2.44067e-19	0.222012	0.76	0.375	5.70434e-15
Epi_c04	CALM2	7.33417e-07	0.221973	0.99	0.733	0.0171414
Epi_c04	TM9SF4	1.03835e-20	0.221608	0.515	0.202	2.42683e-16
Epi_c04	MRPL48	7.0828e-31	0.221464	0.575	0.179	1.65539e-26
Epi_c04	LTA4H	4.36402e-18	0.221419	0.595	0.264	1.01996e-13
Epi_c04	SGO1	3.84897e-27	0.221097	0.22	0.029	8.99582e-23
Epi_c04	CDX1	5.59878e-31	0.220739	0.35	0.068	1.30855e-26
Epi_c04	HIST1H1C	4.75555e-11	0.220568	0.54	0.278	1.11147e-06
Epi_c04	POLR2C	3.22766e-22	0.220551	0.635	0.256	7.54369e-18
Epi_c04	CDCA3	2.54538e-25	0.220465	0.285	0.056	5.94905e-21
Epi_c04	CMTM8	2.31565e-29	0.219917	0.59	0.187	5.41214e-25
Epi_c04	RP9	5.75018e-26	0.219663	0.505	0.165	1.34393e-21
Epi_c04	POP4	6.09909e-15	0.219544	0.525	0.239	1.42548e-10
Epi_c04	ATP6V1F	2.5293e-14	0.219389	0.845	0.486	5.91148e-10
Epi_c04	KXD1	9.79503e-23	0.219313	0.76	0.338	2.28929e-18
Epi_c04	BRK1	9.11269e-13	0.219048	0.93	0.552	2.12982e-08
Epi_c04	UQCC2	1.14515e-16	0.219007	0.805	0.409	2.67645e-12
Epi_c04	MRPS28	4.43407e-22	0.218787	0.575	0.223	1.03633e-17
Epi_c04	APIP	2.85804e-26	0.218774	0.555	0.188	6.6798e-22
Epi_c04	MRPL46	1.46401e-28	0.218737	0.53	0.165	3.42168e-24
Epi_c04	GNG5	1.31937e-06	0.218405	0.98	0.674	0.0308363
Epi_c04	HSD3B7	4.92683e-23	0.218276	0.445	0.142	1.1515e-18
Epi_c04	UBE2S	1.75131e-14	0.218263	0.665	0.338	4.09317e-10
Epi_c04	AGPAT2	1.52114e-18	0.218112	0.91	0.471	3.5552e-14
Epi_c04	POLE4	4.20715e-18	0.217924	0.64	0.294	9.83294e-14
Epi_c04	CITED4	2.31842e-09	0.21777	0.23	0.088	5.41862e-05
Epi_c04	TIMM8A	1.75637e-30	0.217758	0.365	0.078	4.10498e-26
Epi_c04	IQGAP3	1.61939e-25	0.217713	0.2	0.025	3.78484e-21
Epi_c04	SAC3D1	3.23107e-32	0.217633	0.48	0.127	7.55166e-28
Epi_c04	RFK	2.0723e-23	0.217573	0.625	0.238	4.84338e-19
Epi_c04	CCDC47	7.1444e-17	0.21734	0.715	0.345	1.66979e-12
Epi_c04	CAPZA2	7.51421e-17	0.217181	0.845	0.423	1.75622e-12
Epi_c04	PTRHD1	2.65302e-16	0.217143	0.74	0.372	6.20063e-12
Epi_c04	MRPS10	9.9651e-25	0.217074	0.575	0.206	2.32904e-20
Epi_c04	SEC61G	8.51253e-07	0.217047	0.975	0.694	0.0198955
Epi_c04	VMA21	7.12312e-24	0.216868	0.59	0.225	1.66481e-19
Epi_c04	PPIH	1.05465e-23	0.216831	0.56	0.215	2.46494e-19
Epi_c04	TMEM70	1.96061e-19	0.216659	0.56	0.232	4.58233e-15
Epi_c04	PDRG1	3.20778e-26	0.216582	0.455	0.134	7.49723e-22
Epi_c04	IER3IP1	1.86441e-20	0.21654	0.705	0.323	4.3575e-16
Epi_c04	NDUFB2	2.12581e-08	0.216346	0.97	0.667	0.000496845
Epi_c04	NCBP2-AS2	1.52455e-27	0.21634	0.665	0.245	3.56317e-23
Epi_c04	RNF167	1.41497e-16	0.216293	0.685	0.342	3.30706e-12
Epi_c04	TXNDC12	1.51449e-18	0.216035	0.69	0.324	3.53966e-14
Epi_c04	NDUFS6	1.72223e-11	0.215678	0.92	0.583	4.0252e-07
Epi_c04	ACAT2	2.07235e-22	0.215656	0.49	0.169	4.8435e-18
Epi_c04	TMEM52	4.9185e-23	0.215454	0.25	0.048	1.14955e-18
Epi_c04	SRSF3	1.07404e-11	0.215026	0.925	0.617	2.51024e-07
Epi_c04	SOD1	8.71854e-09	0.214889	0.97	0.683	0.00020377
Epi_c04	ORMDL1	4.29064e-20	0.214822	0.585	0.244	1.00281e-15
Epi_c04	ALG8	6.25779e-21	0.214706	0.45	0.156	1.46257e-16
Epi_c04	NGRN	2.88158e-20	0.214622	0.675	0.294	6.73483e-16
Epi_c04	FERMT1	4.07138e-26	0.214495	0.675	0.254	9.51564e-22
Epi_c04	MPST	3.24785e-14	0.213841	0.815	0.456	7.59087e-10
Epi_c04	CISD3	4.57312e-15	0.213744	0.86	0.467	1.06883e-10
Epi_c04	MAGEA3	5.47486e-27	0.213684	0.19	0.02	1.27958e-22
Epi_c04	PSMD13	3.94897e-22	0.21356	0.76	0.342	9.22953e-18
Epi_c04	SMIM7	3.85006e-16	0.213396	0.705	0.355	8.99836e-12
Epi_c04	RSL24D1	3.54244e-15	0.21338	0.81	0.444	8.2794e-11
Epi_c04	DDX27	4.62767e-17	0.213178	0.6	0.277	1.08158e-12
Epi_c04	SLC41A3	9.50029e-21	0.21304	0.405	0.132	2.22041e-16
Epi_c04	PPIL1	9.46583e-21	0.213035	0.355	0.108	2.21235e-16
Epi_c04	ADI1	4.1846e-17	0.212945	0.835	0.42	9.78025e-13
Epi_c04	SLC25A13	7.02975e-22	0.212845	0.51	0.189	1.64299e-17
Epi_c04	NOP56	5.48232e-16	0.212797	0.735	0.394	1.28133e-11
Epi_c04	PEX16	3.16726e-22	0.212783	0.545	0.202	7.40252e-18
Epi_c04	POLR2E	1.63223e-14	0.212754	0.81	0.442	3.81486e-10
Epi_c04	STARD7	1.91986e-24	0.212625	0.675	0.278	4.48709e-20
Epi_c04	SEPHS2	1.09441e-17	0.212415	0.745	0.358	2.55786e-13
Epi_c04	HAX1	3.07504e-17	0.212265	0.73	0.368	7.18697e-13
Epi_c04	PRC1	3.61031e-25	0.212241	0.25	0.042	8.43801e-21
Epi_c04	FAU	4.95258e-08	0.211997	1	0.907	0.00115752
Epi_c04	TXN2	7.34329e-17	0.211971	0.795	0.404	1.71627e-12
Epi_c04	MOB4	3.16719e-16	0.211545	0.575	0.267	7.40236e-12
Epi_c04	FARSB	7.85814e-21	0.211519	0.49	0.182	1.8366e-16
Epi_c04	GADD45GIP1	3.64199e-15	0.211449	0.895	0.538	8.51205e-11
Epi_c04	PRR26	4.29093e-12	0.211294	0.235	0.076	1.00288e-07
Epi_c04	DHRS4L2	6.90262e-22	0.211166	0.425	0.137	1.61328e-17
Epi_c04	BID	7.81258e-21	0.210946	0.53	0.201	1.82596e-16
Epi_c04	SRSF9	1.71436e-18	0.21064	0.845	0.412	4.00681e-14
Epi_c04	TMEM14B	3.57858e-14	0.210456	0.825	0.462	8.36386e-10
Epi_c04	MCRIP2	6.09873e-20	0.21039	0.725	0.331	1.4254e-15
Epi_c04	CCNA2	1.41596e-32	0.210207	0.24	0.027	3.30938e-28
Epi_c04	OAT	1.05458e-11	0.210092	0.65	0.358	2.46477e-07
Epi_c04	CD47	3.64417e-15	0.209779	0.77	0.397	8.51715e-11
Epi_c04	GMFB	1.67076e-17	0.209738	0.47	0.184	3.9049e-13
Epi_c04	TMX1	1.49034e-17	0.209374	0.585	0.26	3.48322e-13
Epi_c04	RFC2	3.91904e-31	0.208528	0.405	0.094	9.15957e-27
Epi_c04	KNSTRN	2.79533e-21	0.208364	0.22	0.04	6.53325e-17
Epi_c04	PON3	2.67056e-27	0.208264	0.22	0.029	6.24162e-23
Epi_c04	TEX264	4.75465e-19	0.20805	0.695	0.316	1.11126e-14
Epi_c04	HAUS4	9.28464e-26	0.207906	0.465	0.144	2.17001e-21
Epi_c04	EIF2AK4	8.58002e-21	0.207761	0.495	0.18	2.00532e-16
Epi_c04	PAK1IP1	4.19774e-26	0.207621	0.46	0.138	9.81095e-22
Epi_c04	SNRNP40	7.88041e-29	0.207537	0.615	0.213	1.84181e-24
Epi_c04	DNTTIP1	5.51955e-29	0.207482	0.67	0.237	1.29003e-24
Epi_c04	GRSF1	1.02511e-22	0.207478	0.745	0.332	2.3959e-18
Epi_c04	PHF20	1.26457e-19	0.207239	0.58	0.246	2.95554e-15
Epi_c04	RAB20	2.2403e-20	0.207237	0.425	0.142	5.23602e-16
Epi_c04	TRMT6	9.62384e-27	0.206773	0.44	0.128	2.24928e-22
Epi_c04	GRHPR	1.17407e-17	0.206367	0.71	0.342	2.74403e-13
Epi_c04	RUSC1	6.61994e-22	0.206165	0.58	0.225	1.54721e-17
Epi_c04	LRRC26	1.13404e-13	0.206134	0.255	0.079	2.65048e-09
Epi_c04	PSMD6	2.23369e-20	0.206062	0.63	0.271	5.22058e-16
Epi_c04	SF3B5	2.95979e-14	0.20588	0.895	0.489	6.91762e-10
Epi_c04	LYRM4	1.44996e-22	0.205845	0.5	0.174	3.38884e-18
Epi_c04	SLC52A2	3.02732e-19	0.20575	0.7	0.322	7.07545e-15
Epi_c04	SMCO4	5.07066e-24	0.205589	0.56	0.202	1.18511e-19
Epi_c04	TEAD4	5.32496e-18	0.205435	0.36	0.121	1.24455e-13
Epi_c04	LMNB2	2.08469e-28	0.205329	0.515	0.159	4.87233e-24
Epi_c04	DMAC1	7.52039e-19	0.205236	0.63	0.277	1.75766e-14
Epi_c04	RBBP7	1.12037e-20	0.205001	0.68	0.298	2.61852e-16
Epi_c04	SAE1	8.55737e-23	0.204741	0.57	0.218	2.00003e-18
Epi_c04	TIMM23	2.17222e-20	0.204632	0.64	0.279	5.0769e-16
Epi_c04	DMKN	3.53844e-10	0.204555	0.535	0.283	8.27005e-06
Epi_c04	GRPEL1	5.11582e-23	0.204301	0.59	0.228	1.19567e-18
Epi_c04	TRIM26	6.19128e-15	0.20424	0.425	0.173	1.44703e-10
Epi_c04	U2SURP	1.929e-16	0.203809	0.76	0.397	4.50846e-12
Epi_c04	CDCA5	9.38752e-32	0.203783	0.255	0.032	2.19405e-27
Epi_c04	CENPH	3.6146e-27	0.203741	0.26	0.043	8.44805e-23
Epi_c04	NAP1L1	1.13935e-13	0.203505	0.765	0.404	2.66288e-09
Epi_c04	MRPL2	1.33594e-25	0.203453	0.625	0.236	3.12235e-21
Epi_c04	CANX	2.03587e-09	0.203378	0.88	0.537	4.75823e-05
Epi_c04	SRP72	2.3495e-15	0.203185	0.63	0.309	5.49125e-11
Epi_c04	AKR7A3	1.69105e-14	0.203165	0.655	0.314	3.95232e-10
Epi_c04	SEC23B	8.71996e-22	0.20256	0.615	0.251	2.03803e-17
Epi_c04	ZDHHC9	2.29004e-17	0.202375	0.475	0.191	5.35228e-13
Epi_c04	HINT2	2.24751e-17	0.202128	0.73	0.359	5.25287e-13
Epi_c04	H1FX	5.52431e-18	0.202085	0.595	0.258	1.29114e-13
Epi_c04	FH	2.87351e-25	0.202072	0.605	0.224	6.71596e-21
Epi_c04	RPL27A	1.26614e-08	0.201976	0.985	0.817	0.000295923
Epi_c04	PTS	3.00586e-17	0.201258	0.69	0.329	7.0253e-13
Epi_c04	NTPCR	1.05349e-21	0.201055	0.535	0.202	2.46222e-17
Epi_c04	EGR3	1.43864e-09	0.200955	0.285	0.119	3.36238e-05
Epi_c04	TIMM50	1.004e-20	0.200618	0.62	0.266	2.34655e-16
Epi_c04	MIS18A	4.00684e-34	0.20059	0.34	0.058	9.36479e-30
Epi_c04	IPO5	5.33653e-18	0.200573	0.505	0.203	1.24725e-13
Epi_c04	MTHFS	1.5944e-20	0.200316	0.615	0.263	3.72644e-16
Epi_c04	PAQR4	4.68574e-19	0.20009	0.3	0.082	1.09515e-14
Epi_c04	OSER1	3.38258e-17	0.200029	0.665	0.324	7.90577e-13
Epi_c04	ELAVL1	1.6312e-19	0.199931	0.675	0.315	3.81244e-15
Epi_c04	RPF2	6.58306e-24	0.19988	0.505	0.174	1.53859e-19
Epi_c04	BCAT2	2.012e-22	0.199796	0.54	0.198	4.70245e-18
Epi_c04	TMEM109	1.56417e-21	0.199685	0.54	0.2	3.65579e-17
Epi_c04	CDCA8	3.09877e-27	0.199586	0.265	0.044	7.24245e-23
Epi_c04	PPIF	2.04026e-24	0.199365	0.69	0.29	4.7685e-20
Epi_c04	RACGAP1	1.4345e-31	0.199337	0.28	0.041	3.3527e-27
Epi_c04	TFG	2.1538e-14	0.199228	0.795	0.415	5.03386e-10
Epi_c04	WARS	1.48356e-09	0.198853	0.455	0.228	3.46737e-05
Epi_c04	METTL7B	2.11352e-32	0.198796	0.33	0.057	4.93971e-28
Epi_c04	EEF1AKMT4	2.64744e-36	0.198572	0.405	0.079	6.18759e-32
Epi_c04	SMARCC1	4.03471e-26	0.198068	0.655	0.25	9.42993e-22
Epi_c04	HDHD5	4.17394e-29	0.198045	0.535	0.165	9.75533e-25
Epi_c04	SMARCB1	3.19651e-21	0.197842	0.68	0.298	7.47087e-17
Epi_c04	AADAC	2.5904e-12	0.197497	0.295	0.105	6.05428e-08
Epi_c04	UMPS	5.14652e-28	0.197481	0.415	0.107	1.20285e-23
Epi_c04	PSMG3	3.48281e-24	0.19744	0.65	0.257	8.14003e-20
Epi_c04	NOC2L	2.74262e-25	0.196991	0.61	0.225	6.41006e-21
Epi_c04	RANGAP1	1.73003e-21	0.196885	0.495	0.175	4.04342e-17
Epi_c04	GLRX5	1.44799e-15	0.19667	0.47	0.2	3.38424e-11
Epi_c04	ZFAND1	9.97475e-21	0.196666	0.6	0.247	2.3313e-16
Epi_c04	EDEM2	5.48861e-22	0.196469	0.56	0.216	1.2828e-17
Epi_c04	SLC25A33	2.3802e-18	0.196166	0.5	0.198	5.56301e-14
Epi_c04	MRS2	4.16374e-23	0.195929	0.44	0.142	9.73149e-19
Epi_c04	CCDC51	2.25352e-22	0.195668	0.385	0.111	5.26694e-18
Epi_c04	PNPT1	1.06496e-27	0.19543	0.43	0.115	2.48902e-23
Epi_c04	MRPL19	5.24057e-19	0.195391	0.59	0.249	1.22482e-14
Epi_c04	PLPP5	1.31039e-15	0.195387	0.69	0.348	3.06266e-11
Epi_c04	VPS51	4.47761e-19	0.195334	0.69	0.333	1.04651e-14
Epi_c04	WNT10A	2.61058e-08	0.195266	0.165	0.056	0.000610145
Epi_c04	GEMIN7	1.78793e-24	0.195079	0.525	0.18	4.17874e-20
Epi_c04	NT5C3A	1.83608e-16	0.194957	0.605	0.271	4.29128e-12
Epi_c04	NUDCD2	1.53621e-20	0.194899	0.64	0.27	3.59043e-16
Epi_c04	CEP55	3.68462e-31	0.194817	0.23	0.026	8.6117e-27
Epi_c04	MDH1	8.59688e-18	0.194783	0.815	0.428	2.00926e-13
Epi_c04	CHMP3	6.05154e-17	0.194638	0.775	0.386	1.41437e-12
Epi_c04	ERGIC2	4.63097e-10	0.194511	0.485	0.246	1.08235e-05
Epi_c04	NCAPH	9.60716e-24	0.194474	0.2	0.028	2.24539e-19
Epi_c04	DEPDC1	6.3573e-18	0.19435	0.15	0.021	1.48583e-13
Epi_c04	TMEM205	5.9645e-17	0.19403	0.73	0.353	1.39402e-12
Epi_c04	NAE1	5.12544e-22	0.193813	0.525	0.198	1.19792e-17
Epi_c04	NUF2	2.28635e-22	0.193377	0.215	0.035	5.34367e-18
Epi_c04	SFTA2	1.14606e-08	0.193127	0.265	0.112	0.000267857
Epi_c04	TMEM183A	1.75374e-18	0.192956	0.7	0.322	4.09884e-14
Epi_c04	CERS2	3.86884e-22	0.192917	0.65	0.262	9.04226e-18
Epi_c04	ACOT7	1.36718e-30	0.192819	0.585	0.179	3.19537e-26
Epi_c04	ARL5A	8.13668e-23	0.192798	0.67	0.269	1.90171e-18
Epi_c04	MRPS9	5.7855e-24	0.192734	0.47	0.148	1.35219e-19
Epi_c04	MTHFD1	2.66575e-24	0.19264	0.415	0.121	6.2304e-20
Epi_c04	MIB2	6.88605e-12	0.192292	0.5	0.246	1.60941e-07
Epi_c04	TCOF1	6.49286e-19	0.191996	0.42	0.147	1.51751e-14
Epi_c04	ZDHHC12	3.01922e-14	0.191901	0.635	0.312	7.05652e-10
Epi_c04	CRYL1	2.55655e-15	0.191714	0.58	0.275	5.97517e-11
Epi_c04	TSPAN6	1.15022e-12	0.191694	0.42	0.188	2.6883e-08
Epi_c04	TFAP2A	4.95112e-23	0.191686	0.4	0.115	1.15718e-18
Epi_c04	SFXN4	7.67647e-20	0.191598	0.43	0.148	1.79414e-15
Epi_c04	NT5E	1.14325e-13	0.191595	0.395	0.162	2.672e-09
Epi_c04	ARL5B	6.68773e-14	0.191581	0.475	0.208	1.56306e-09
Epi_c04	WBP1	8.3264e-20	0.191541	0.55	0.222	1.94605e-15
Epi_c04	ACOT2	5.81115e-20	0.191477	0.39	0.124	1.35818e-15
Epi_c04	CHTOP	1.17674e-21	0.191472	0.675	0.295	2.75027e-17
Epi_c04	RIDA	2.17925e-18	0.191136	0.47	0.184	5.09335e-14
Epi_c04	CCDC59	4.38937e-20	0.190956	0.69	0.315	1.02588e-15
Epi_c04	PSMC3	3.16071e-19	0.190897	0.81	0.401	7.3872e-15
Epi_c04	AC025580.1	1.61482e-10	0.190726	0.11	0.022	3.77417e-06
Epi_c04	CENPA	6.69245e-29	0.190185	0.205	0.022	1.56416e-24
Epi_c04	TBCA	1.09467e-10	0.190168	0.905	0.552	2.55847e-06
Epi_c04	SSNA1	1.00674e-18	0.190097	0.815	0.412	2.35295e-14
Epi_c04	SNRNP25	1.39675e-22	0.190084	0.545	0.204	3.26448e-18
Epi_c04	EGFL7	3.85084e-15	0.190061	0.34	0.12	9.00018e-11
Epi_c04	C11orf1	1.11791e-19	0.189963	0.53	0.213	2.61277e-15
Epi_c04	TUSC2	4.23815e-17	0.189739	0.63	0.282	9.9054e-13
Epi_c04	RHNO1	1.56791e-15	0.189464	0.33	0.112	3.66452e-11
Epi_c04	MYDGF	1.17118e-09	0.189295	0.945	0.586	2.73729e-05
Epi_c04	ERG28	1.82803e-16	0.189268	0.6	0.276	4.27246e-12
Epi_c04	COPZ1	1.0533e-14	0.188925	0.805	0.425	2.46178e-10
Epi_c04	SMC1A	2.81584e-26	0.188724	0.595	0.21	6.58119e-22
Epi_c04	WDR12	1.03827e-26	0.188643	0.425	0.118	2.42665e-22
Epi_c04	PITPNA-AS1	2.25451e-25	0.188632	0.455	0.139	5.26925e-21
Epi_c04	PPP1R14B	2.95758e-14	0.188601	0.585	0.278	6.91245e-10
Epi_c04	RAB30-AS1	9.59702e-24	0.188581	0.395	0.113	2.24301e-19
Epi_c04	ZCRB1	8.14083e-18	0.188361	0.66	0.309	1.90267e-13
Epi_c04	SMC3	9.89855e-17	0.188339	0.5	0.212	2.31349e-12
Epi_c04	SLC27A3	4.12901e-21	0.188215	0.385	0.118	9.65033e-17
Epi_c04	PUS7	7.9494e-27	0.188078	0.325	0.069	1.85793e-22
Epi_c04	IGSF8	6.79203e-18	0.187896	0.5	0.202	1.58743e-13
Epi_c04	COX19	3.17723e-24	0.187786	0.58	0.213	7.42582e-20
Epi_c04	BCAM	1.70265e-09	0.187772	0.405	0.202	3.97943e-05
Epi_c04	TMEM185B	2.2913e-26	0.187755	0.385	0.1	5.35524e-22
Epi_c04	TSN	1.69486e-21	0.187558	0.585	0.228	3.96122e-17
Epi_c04	LSR	1.02518e-13	0.187372	0.94	0.541	2.39606e-09
Epi_c04	HELLS	2.22276e-21	0.187355	0.315	0.08	5.19503e-17
Epi_c04	DNAAF2	1.12435e-18	0.187231	0.465	0.18	2.62782e-14
Epi_c04	FANCI	3.34978e-33	0.18674	0.25	0.029	7.8291e-29
Epi_c04	CRNDE	7.07231e-14	0.186503	0.385	0.153	1.65294e-09
Epi_c04	ANP32E	1.39686e-21	0.18649	0.51	0.19	3.26473e-17
Epi_c04	ZNF217	1.05164e-14	0.186354	0.39	0.152	2.4579e-10
Epi_c04	PCMT1	1.00197e-14	0.186322	0.61	0.299	2.3418e-10
Epi_c04	DAZAP1	9.37029e-23	0.186169	0.685	0.285	2.19003e-18
Epi_c04	GORASP2	2.51454e-16	0.18614	0.685	0.342	5.87698e-12
Epi_c04	DSN1	1.09789e-26	0.186133	0.38	0.095	2.56599e-22
Epi_c04	ATP1A1	2.41399e-10	0.18602	0.9	0.547	5.64197e-06
Epi_c04	EMC10	2.03207e-14	0.185741	0.805	0.437	4.74935e-10
Epi_c04	IMPACT	1.97496e-15	0.185645	0.35	0.127	4.61589e-11
Epi_c04	TMEM45B	2.02907e-20	0.18563	0.58	0.218	4.74235e-16
Epi_c04	CEP57	6.14582e-22	0.185575	0.565	0.217	1.4364e-17
Epi_c04	GIPC2	4.27145e-24	0.185562	0.4	0.112	9.98324e-20
Epi_c04	PCBP1	9.591e-08	0.185245	0.945	0.662	0.00224161
Epi_c04	PLPBP	8.70391e-25	0.185236	0.54	0.191	2.03428e-20
Epi_c04	PLEK2	1.59433e-19	0.185131	0.565	0.224	3.72626e-15
Epi_c04	PM20D2	8.06403e-25	0.184982	0.36	0.091	1.88472e-20
Epi_c04	LAMTOR4	4.63858e-11	0.184755	0.93	0.593	1.08413e-06
Epi_c04	RPP25	7.62739e-21	0.184564	0.44	0.15	1.78267e-16
Epi_c04	NUDT15	8.8882e-21	0.184389	0.42	0.139	2.07735e-16
Epi_c04	ITGB3BP	3.87008e-24	0.184379	0.355	0.091	9.04515e-20
Epi_c04	HPDL	2.34623e-24	0.184242	0.28	0.056	5.48362e-20
Epi_c04	NMI	2.35448e-14	0.183886	0.505	0.22	5.50289e-10
Epi_c04	ERAL1	1.37553e-19	0.183737	0.52	0.2	3.21489e-15
Epi_c04	GOT2	1.60669e-19	0.183591	0.565	0.233	3.75516e-15
Epi_c04	SBDS	4.95647e-14	0.183534	0.88	0.501	1.15843e-09
Epi_c04	TRIR	1.11813e-10	0.1835	0.945	0.599	2.61328e-06
Epi_c04	MRPL58	2.97474e-17	0.183271	0.48	0.193	6.95256e-13
Epi_c04	THOP1	7.2008e-26	0.183162	0.46	0.136	1.68297e-21
Epi_c04	NBN	4.72718e-20	0.183154	0.46	0.17	1.10484e-15
Epi_c04	ALDH9A1	1.06353e-18	0.183054	0.59	0.248	2.48568e-14
Epi_c04	PRPF6	5.21795e-19	0.18299	0.675	0.317	1.21954e-14
Epi_c04	AGPAT5	3.58786e-23	0.182903	0.465	0.15	8.38555e-19
Epi_c04	GSPT1	1.77806e-21	0.182717	0.715	0.312	4.15569e-17
Epi_c04	UBE2E3	3.3627e-16	0.182583	0.71	0.358	7.8593e-12
Epi_c04	FAM173A	7.42887e-18	0.182415	0.725	0.34	1.73628e-13
Epi_c04	BRIX1	5.92936e-27	0.182331	0.535	0.175	1.38581e-22
Epi_c04	LZIC	9.0115e-18	0.182239	0.415	0.15	2.10617e-13
Epi_c04	SSR2	2.70091e-08	0.181938	0.945	0.623	0.000631256
Epi_c04	TFDP1	6.18819e-19	0.181919	0.5	0.202	1.4463e-14
Epi_c04	HSBP1	3.79656e-10	0.181856	0.89	0.543	8.87333e-06
Epi_c04	UCHL3	3.79931e-22	0.181671	0.605	0.238	8.87976e-18
Epi_c04	TMEM171	8.78457e-21	0.181371	0.32	0.086	2.05313e-16
Epi_c04	CTSV	1.20318e-24	0.181313	0.275	0.054	2.81208e-20
Epi_c04	LYAR	4.75462e-18	0.181177	0.395	0.137	1.11125e-13
Epi_c04	FDFT1	1.5195e-13	0.181164	0.74	0.404	3.55137e-09
Epi_c04	PNO1	1.776e-26	0.180988	0.475	0.14	4.15086e-22
Epi_c04	PSMC5	6.88525e-18	0.180902	0.83	0.419	1.60922e-13
Epi_c04	UPF3A	1.05211e-20	0.180779	0.645	0.272	2.45898e-16
Epi_c04	KIF21A	3.2109e-21	0.180686	0.545	0.21	7.50451e-17
Epi_c04	CLPTM1	4.60324e-18	0.180657	0.64	0.298	1.07587e-13
Epi_c04	TSTD1	4.12967e-12	0.180395	0.755	0.424	9.65185e-08
Epi_c04	DDX56	3.78206e-19	0.180392	0.585	0.248	8.83942e-15
Epi_c04	HSF1	4.00379e-22	0.18035	0.75	0.332	9.35766e-18
Epi_c04	UCHL5	3.71904e-25	0.180218	0.49	0.157	8.69213e-21
Epi_c04	EXOSC3	5.71129e-19	0.180028	0.42	0.148	1.33484e-14
Epi_c04	ZC3H8	5.10312e-25	0.179766	0.395	0.108	1.1927e-20
Epi_c04	NDUFAF2	3.02546e-18	0.179711	0.57	0.248	7.07111e-14
Epi_c04	PACSIN3	6.90687e-17	0.179526	0.335	0.109	1.61427e-12
Epi_c04	EPRS	4.24952e-13	0.179353	0.605	0.308	9.93197e-09
Epi_c04	EPHB4	1.26709e-20	0.179028	0.39	0.121	2.96144e-16
Epi_c04	ATP6V1B2	2.74541e-15	0.178955	0.43	0.175	6.41658e-11
Epi_c04	CBWD2	3.37097e-23	0.178861	0.57	0.213	7.87862e-19
Epi_c04	IMPDH1	2.90908e-23	0.178677	0.585	0.223	6.79909e-19
Epi_c04	SUMO3	3.78396e-17	0.178539	0.735	0.354	8.84386e-13
Epi_c04	TMEM216	4.18974e-23	0.178465	0.405	0.121	9.79227e-19
Epi_c04	VGF	2.11862e-18	0.178465	0.13	0.014	4.95164e-14
Epi_c04	OVCA2	3.37173e-21	0.178433	0.545	0.208	7.88041e-17
Epi_c04	PDSS1	1.54127e-26	0.178383	0.33	0.072	3.60226e-22
Epi_c04	ARHGEF39	3.25651e-32	0.178133	0.255	0.032	7.61111e-28
Epi_c04	RNF5	1.84569e-15	0.177931	0.635	0.312	4.31374e-11
Epi_c04	DNAJC30	1.74973e-21	0.17783	0.42	0.14	4.08947e-17
Epi_c04	IMMT	5.08329e-23	0.177816	0.605	0.236	1.18807e-18
Epi_c04	SNX3	8.81123e-12	0.177659	0.9	0.507	2.05936e-07
Epi_c04	VPS72	4.8149e-20	0.177609	0.57	0.234	1.12534e-15
Epi_c04	KLHL23	2.65072e-29	0.177585	0.34	0.069	6.19526e-25
Epi_c04	WDR43	7.8834e-24	0.177568	0.535	0.189	1.84251e-19
Epi_c04	PGLS	1.76024e-10	0.177485	0.815	0.485	4.11403e-06
Epi_c04	GLA	1.35894e-20	0.177389	0.525	0.199	3.17611e-16
Epi_c04	DUT	2.75448e-11	0.177376	0.695	0.383	6.43777e-07
Epi_c04	UHRF1	9.36964e-23	0.177361	0.23	0.04	2.18987e-18
Epi_c04	SDHA	6.11007e-21	0.177143	0.72	0.312	1.42804e-16
Epi_c04	FARSA	6.59896e-20	0.176855	0.595	0.244	1.54231e-15
Epi_c04	POLR2J	9.9e-16	0.176799	0.87	0.478	2.31383e-11
Epi_c04	CHCHD1	3.79176e-16	0.176636	0.695	0.332	8.86211e-12
Epi_c04	LGR5	9.27836e-24	0.176503	0.2	0.028	2.16854e-19
Epi_c04	DICER1	1.37742e-16	0.176433	0.42	0.157	3.21931e-12
Epi_c04	PRSS21	1.33733e-12	0.176367	0.165	0.039	3.12562e-08
Epi_c04	ALG1	2.66503e-21	0.176307	0.415	0.135	6.22871e-17
Epi_c04	NCAPD2	3.19469e-22	0.176239	0.33	0.084	7.46664e-18
Epi_c04	CMC1	4.70022e-20	0.175691	0.66	0.287	1.09853e-15
Epi_c04	TMEM18	3.00458e-19	0.175683	0.63	0.264	7.0223e-15
Epi_c04	THOC2	2.80284e-18	0.175576	0.665	0.307	6.55081e-14
Epi_c04	NDUFA2	5.03552e-13	0.175539	0.935	0.549	1.1769e-08
Epi_c04	TPGS2	2.23666e-19	0.175489	0.505	0.194	5.22751e-15
Epi_c04	NFE2L3	1.70349e-22	0.175458	0.355	0.096	3.9814e-18
Epi_c04	RPS10-NUDT3	4.21131e-13	0.174981	0.345	0.138	9.84268e-09
Epi_c04	TFDP2	2.67847e-24	0.174718	0.525	0.178	6.26013e-20
Epi_c04	ASF1B	9.01323e-27	0.174616	0.305	0.058	2.10657e-22
Epi_c04	KIF22	2.19044e-18	0.174371	0.51	0.2	5.11949e-14
Epi_c04	AC004130.1	4.19691e-28	0.17437	0.295	0.055	9.80901e-24
Epi_c04	BCCIP	1.42401e-14	0.174222	0.595	0.29	3.3282e-10
Epi_c04	AIFM1	5.5447e-26	0.174214	0.5	0.161	1.29591e-21
Epi_c04	CRIPT	3.49163e-17	0.174202	0.555	0.239	8.16064e-13
Epi_c04	PYURF	1.51227e-12	0.174176	0.715	0.384	3.53448e-08
Epi_c04	URI1	2.04188e-19	0.17389	0.555	0.225	4.77227e-15
Epi_c04	PQBP1	3.0288e-19	0.173753	0.715	0.331	7.0789e-15
Epi_c04	ANAPC5	3.12395e-19	0.173531	0.745	0.362	7.30129e-15
Epi_c04	PDF	3.28408e-21	0.173273	0.365	0.105	7.67554e-17
Epi_c04	SQLE	4.01486e-13	0.173061	0.495	0.223	9.38352e-09
Epi_c04	RECQL4	1.40303e-26	0.17304	0.22	0.029	3.27916e-22
Epi_c04	YWHAG	7.57189e-21	0.173017	0.69	0.308	1.7697e-16
Epi_c04	TKFC	2.9368e-29	0.173	0.48	0.138	6.86389e-25
Epi_c04	MRPL55	5.43713e-20	0.172868	0.75	0.354	1.27077e-15
Epi_c04	EHF	7.15284e-18	0.172755	0.535	0.214	1.67176e-13
Epi_c04	ERI3	1.24438e-22	0.172694	0.585	0.224	2.90837e-18
Epi_c04	CLRN3	8.97804e-18	0.172657	0.225	0.051	2.09835e-13
Epi_c04	KIFC1	1.09162e-29	0.172576	0.255	0.035	2.55134e-25
Epi_c04	NSL1	7.89845e-20	0.172494	0.43	0.145	1.84603e-15
Epi_c04	EIF4B	1.20641e-13	0.172148	0.88	0.487	2.81963e-09
Epi_c04	GTPBP4	1.29516e-21	0.172111	0.575	0.223	3.02704e-17
Epi_c04	UBXN1	4.27311e-13	0.171728	0.84	0.474	9.9871e-09
Epi_c04	PDLIM1	4.04036e-10	0.171623	0.875	0.503	9.44313e-06
Epi_c04	MOB1A	2.31691e-18	0.17143	0.75	0.36	5.41507e-14
Epi_c04	HOXB7	6.06356e-29	0.171354	0.505	0.142	1.41717e-24
Epi_c04	RPS15	1.02456e-06	0.171309	1	0.949	0.0239461
Epi_c04	SMIM4	1.38761e-15	0.170657	0.515	0.232	3.24312e-11
Epi_c04	RGN	1.00267e-10	0.170422	0.15	0.038	2.34345e-06
Epi_c04	NUSAP1	9.73525e-22	0.170393	0.375	0.104	2.27532e-17
Epi_c04	SKA3	1.97283e-27	0.170064	0.185	0.018	4.61089e-23
Epi_c04	EFNA4	3.25049e-21	0.169962	0.34	0.095	7.59704e-17
Epi_c04	PTRH1	7.49618e-19	0.169848	0.47	0.178	1.75201e-14
Epi_c04	PRKCSH	9.13913e-17	0.169802	0.805	0.414	2.136e-12
Epi_c04	MED28	2.5689e-14	0.169781	0.52	0.236	6.00404e-10
Epi_c04	USP14	1.81363e-22	0.169531	0.59	0.226	4.23881e-18
Epi_c04	BOLA2-SMG1P6	1.75204e-18	0.169415	0.435	0.158	4.09488e-14
Epi_c04	MAGOHB	2.71655e-25	0.169384	0.56	0.195	6.34911e-21
Epi_c04	TTK	1.4832e-27	0.169353	0.18	0.017	3.46655e-23
Epi_c04	CAT	2.06133e-17	0.169295	0.535	0.223	4.81774e-13
Epi_c04	STYXL1	2.72893e-19	0.169234	0.44	0.158	6.37805e-15
Epi_c04	ROMO1	2.60686e-07	0.169229	0.965	0.728	0.00609275
Epi_c04	ELOVL1	5.72889e-15	0.168987	0.7	0.346	1.33896e-10
Epi_c04	RBP4	7.97362e-07	0.168918	0.155	0.057	0.0186359
Epi_c04	COASY	5.85223e-19	0.168875	0.545	0.219	1.36778e-14
Epi_c04	RAB13	2.94041e-11	0.16884	0.82	0.452	6.87234e-07
Epi_c04	GLMP	4.33244e-13	0.168536	0.545	0.264	1.01258e-08
Epi_c04	TOR2A	3.25069e-21	0.168505	0.36	0.101	7.59752e-17
Epi_c04	IDH3A	4.94575e-25	0.1683	0.46	0.141	1.15592e-20
Epi_c04	RBMX	4.86813e-21	0.16814	0.87	0.424	1.13778e-16
Epi_c04	RFC3	6.60185e-35	0.16811	0.255	0.028	1.54298e-30
Epi_c04	ACOT8	2.28456e-19	0.167988	0.575	0.232	5.33948e-15
Epi_c04	AC022613.1	6.20888e-14	0.16794	0.325	0.117	1.45114e-09
Epi_c04	GANAB	3.25987e-16	0.16793	0.605	0.285	7.61898e-12
Epi_c04	SUPT16H	3.0192e-23	0.167709	0.6	0.231	7.05647e-19
Epi_c04	DDAH1	2.08755e-20	0.167608	0.535	0.203	4.87903e-16
Epi_c04	GSTA2	1.43357e-12	0.167537	0.115	0.018	3.35054e-08
Epi_c04	HEBP1	1.03764e-15	0.167322	0.56	0.241	2.42518e-11
Epi_c04	COX14	3.83496e-16	0.167302	0.855	0.452	8.96307e-12
Epi_c04	YEATS4	4.51214e-19	0.167207	0.4	0.132	1.05458e-14
Epi_c04	FUOM	2.44177e-15	0.167192	0.48	0.197	5.70691e-11
Epi_c04	SURF1	1.83013e-19	0.167179	0.68	0.292	4.27739e-15
Epi_c04	AVPI1	2.13527e-22	0.167144	0.56	0.2	4.99055e-18
Epi_c04	DNASE2	2.0807e-18	0.167139	0.495	0.198	4.86302e-14
Epi_c04	NFU1	9.156e-23	0.167007	0.54	0.198	2.13994e-18
Epi_c04	RAD51C	7.11039e-22	0.166928	0.37	0.107	1.66184e-17
Epi_c04	AIMP1	3.78816e-14	0.166489	0.65	0.332	8.85369e-10
Epi_c04	MRPS18A	1.0245e-17	0.16619	0.66	0.302	2.39445e-13
Epi_c04	ENSA	1.0579e-18	0.165685	0.845	0.427	2.47253e-14
Epi_c04	ABHD14B	3.83512e-17	0.165656	0.66	0.304	8.96345e-13
Epi_c04	TMEM223	3.64357e-22	0.165635	0.535	0.197	8.51576e-18
Epi_c04	LYRM2	1.75475e-22	0.16536	0.6	0.231	4.10119e-18
Epi_c04	OARD1	2.10043e-18	0.165228	0.47	0.177	4.90912e-14
Epi_c04	KDM1A	3.78352e-16	0.165073	0.38	0.139	8.84285e-12
Epi_c04	AK2	5.44875e-14	0.16494	0.78	0.421	1.27348e-09
Epi_c04	CSTF1	7.66185e-18	0.164704	0.315	0.093	1.79073e-13
Epi_c04	TMEM246	1.77629e-17	0.164641	0.37	0.125	4.15154e-13
Epi_c04	BCS1L	1.17684e-23	0.164574	0.38	0.105	2.75051e-19
Epi_c04	LARS	1.29417e-20	0.164523	0.685	0.286	3.02472e-16
Epi_c04	UTP23	1.58244e-20	0.164325	0.475	0.169	3.69849e-16
Epi_c04	BIN1	7.71128e-18	0.164285	0.56	0.241	1.80228e-13
Epi_c04	MRRF	3.59477e-24	0.164137	0.49	0.161	8.40169e-20
Epi_c04	CLSPN	8.39649e-24	0.16413	0.205	0.029	1.96243e-19
Epi_c04	RMI2	3.56924e-23	0.164123	0.185	0.024	8.34203e-19
Epi_c04	TOP1MT	5.62211e-22	0.163855	0.34	0.089	1.314e-17
Epi_c04	PDHX	8.68444e-21	0.163757	0.39	0.121	2.02973e-16
Epi_c04	NCLN	1.90176e-16	0.163441	0.59	0.278	4.4448e-12
Epi_c04	NIP7	1.16013e-12	0.163437	0.385	0.163	2.71147e-08
Epi_c04	TMEM126A	1.9578e-20	0.163131	0.61	0.25	4.57576e-16
Epi_c04	TPD52L2	1.44063e-19	0.163078	0.68	0.302	3.36703e-15
Epi_c04	CNTNAP2	1.04481e-16	0.162963	0.15	0.023	2.44192e-12
Epi_c04	WDR83OS	1.17269e-07	0.162962	0.945	0.64	0.00274081
Epi_c04	POLE3	7.04378e-19	0.162935	0.525	0.208	1.64627e-14
Epi_c04	UBE2E1	1.09825e-19	0.162812	0.575	0.236	2.56683e-15
Epi_c04	SMARCA4	4.84986e-21	0.162644	0.635	0.267	1.13351e-16
Epi_c04	UTP18	1.01216e-25	0.162618	0.48	0.149	2.36563e-21
Epi_c04	PFDN6	3.39236e-18	0.162613	0.695	0.321	7.92862e-14
Epi_c04	PCK1	6.88657e-12	0.162581	0.24	0.077	1.60953e-07
Epi_c04	BPHL	3.32659e-21	0.162513	0.385	0.119	7.77491e-17
Epi_c04	MSH6	8.33908e-23	0.162496	0.315	0.076	1.94901e-18
Epi_c04	SLC25A32	5.68254e-18	0.162389	0.46	0.174	1.32812e-13
Epi_c04	TRAF7	2.09841e-15	0.162373	0.62	0.293	4.9044e-11
Epi_c04	SLC29A2	1.95421e-25	0.162295	0.305	0.064	4.56738e-21
Epi_c04	ALDOA	2.05509e-07	0.162203	0.97	0.712	0.00480315
Epi_c04	HADH	8.7045e-18	0.162161	0.61	0.282	2.03442e-13
Epi_c04	STK38L	6.05314e-12	0.161936	0.335	0.133	1.41474e-07
Epi_c04	PPIB	6.14083e-07	0.161818	0.99	0.766	0.0143523
Epi_c04	DLGAP5	1.48315e-28	0.161781	0.205	0.022	3.46642e-24
Epi_c04	POLDIP2	3.66761e-23	0.161637	0.73	0.309	8.57193e-19
Epi_c04	RPP38	8.35e-16	0.161549	0.39	0.148	1.95156e-11
Epi_c04	DCPS	5.2025e-23	0.161481	0.41	0.12	1.21593e-18
Epi_c04	HEBP2	1.72086e-13	0.161269	0.655	0.336	4.02199e-09
Epi_c04	KIF4A	1.93666e-21	0.161147	0.175	0.023	4.52636e-17
Epi_c04	MAL2	4.28675e-22	0.161099	0.87	0.392	1.0019e-17
Epi_c04	UTP14A	2.65293e-18	0.160963	0.34	0.107	6.20043e-14
Epi_c04	CEBPG	1.64082e-19	0.160866	0.67	0.285	3.83493e-15
Epi_c04	APOO	1.10491e-17	0.160712	0.395	0.138	2.58239e-13
Epi_c04	GRN	8.17073e-07	0.160424	0.775	0.505	0.0190966
Epi_c04	DLG3	5.18703e-16	0.16039	0.345	0.114	1.21231e-11
Epi_c04	SF3B3	7.32086e-15	0.159948	0.485	0.214	1.71103e-10
Epi_c04	NCKAP1	4.27742e-14	0.159752	0.59	0.286	9.9972e-10
Epi_c04	ADD3	5.574e-12	0.159686	0.67	0.362	1.30276e-07
Epi_c04	FXYD3	2.72885e-07	0.159655	0.92	0.568	0.00637788
Epi_c04	BRCA1	1.52155e-28	0.159468	0.215	0.025	3.55616e-24
Epi_c04	NOP10	6.50227e-10	0.15923	0.895	0.551	1.51971e-05
Epi_c04	FAIM	1.46123e-18	0.158519	0.38	0.124	3.41518e-14
Epi_c04	NDUFS1	4.27519e-18	0.158338	0.525	0.216	9.99197e-14
Epi_c04	PSMB8	1.6019e-10	0.158288	0.81	0.47	3.74395e-06
Epi_c04	GNL3	6.24011e-19	0.158122	0.695	0.323	1.45844e-14
Epi_c04	GMCL1	8.57534e-18	0.158106	0.425	0.155	2.00423e-13
Epi_c04	C8orf82	1.87781e-16	0.158097	0.405	0.152	4.38882e-12
Epi_c04	TBL2	7.30499e-15	0.157912	0.375	0.147	1.70732e-10
Epi_c04	NGDN	1.37177e-24	0.157889	0.585	0.211	3.20611e-20
Epi_c04	SRSF1	1.20386e-15	0.157757	0.69	0.344	2.81365e-11
Epi_c04	MAK16	5.52235e-14	0.157632	0.25	0.076	1.29068e-09
Epi_c04	M6PR	1.81444e-15	0.157598	0.585	0.272	4.2407e-11
Epi_c04	PKP2	3.53542e-20	0.15759	0.55	0.217	8.26298e-16
Epi_c04	POLR2D	2.00741e-23	0.157577	0.4	0.113	4.69171e-19
Epi_c04	TYW3	5.20936e-18	0.157544	0.45	0.167	1.21753e-13
Epi_c04	BCL2L1	1.18126e-13	0.157528	0.65	0.315	2.76085e-09
Epi_c04	TRMT10C	7.54445e-22	0.157522	0.555	0.215	1.76329e-17
Epi_c04	CYB561	1.20049e-19	0.157417	0.58	0.242	2.80579e-15
Epi_c04	G6PC3	2.34889e-17	0.157305	0.51	0.202	5.48982e-13
Epi_c04	MRPL43	9.76762e-16	0.157296	0.76	0.388	2.28289e-11
Epi_c04	IMMP1L	8.99707e-17	0.157275	0.39	0.142	2.10279e-12
Epi_c04	MRPL22	5.1939e-20	0.157237	0.65	0.281	1.21392e-15
Epi_c04	LAMTOR5	4.3718e-10	0.157156	0.86	0.493	1.02178e-05
Epi_c04	RALA	1.42031e-15	0.157145	0.75	0.368	3.31954e-11
Epi_c04	NEK2	1.84764e-31	0.156947	0.205	0.018	4.31829e-27
Epi_c04	COX16	1.11977e-12	0.156906	0.845	0.474	2.61712e-08
Epi_c04	RBCK1	1.14278e-15	0.156859	0.81	0.427	2.67091e-11
Epi_c04	ZNF711	2.29955e-16	0.156837	0.15	0.024	5.37451e-12
Epi_c04	RNF26	2.08193e-24	0.156767	0.355	0.091	4.86589e-20
Epi_c04	CHRAC1	4.46302e-16	0.156621	0.475	0.192	1.0431e-11
Epi_c04	GINS1	6.29248e-34	0.156462	0.23	0.022	1.47068e-29
Epi_c04	CCDC112	3.44867e-19	0.156457	0.355	0.11	8.06024e-15
Epi_c04	MAP1LC3B	4.71381e-07	0.156406	0.885	0.57	0.0110171
Epi_c04	IP6K2	8.77026e-17	0.15637	0.72	0.358	2.04978e-12
Epi_c04	ZDHHC4	1.37986e-18	0.156351	0.485	0.182	3.22502e-14
Epi_c04	EMC2	8.42553e-18	0.156341	0.525	0.212	1.96921e-13
Epi_c04	TRAPPC6A	2.39534e-17	0.156305	0.5	0.202	5.59839e-13
Epi_c04	SNAP29	1.59536e-18	0.156303	0.525	0.209	3.72867e-14
Epi_c04	E2F1	2.15559e-26	0.156277	0.175	0.017	5.03803e-22
Epi_c04	WDSUB1	5.89616e-17	0.156274	0.26	0.068	1.37805e-12
Epi_c04	TRIM16	5.1284e-14	0.156209	0.45	0.192	1.19861e-09
Epi_c04	PLGRKT	9.39636e-20	0.156189	0.54	0.215	2.19612e-15
Epi_c04	ECSIT	7.54957e-21	0.155744	0.57	0.221	1.76448e-16
Epi_c04	METAP1	1.9965e-17	0.155728	0.38	0.132	4.66622e-13
Epi_c04	CHPT1	1.95166e-16	0.155689	0.465	0.18	4.56141e-12
Epi_c04	TP53	8.68889e-19	0.155626	0.37	0.117	2.03077e-14
Epi_c04	SPTSSA	2.30899e-12	0.155458	0.59	0.298	5.39656e-08
Epi_c04	QARS	1.04431e-18	0.155397	0.725	0.347	2.44077e-14
Epi_c04	KLHL35	1.04275e-22	0.155288	0.27	0.057	2.43712e-18
Epi_c04	TMEM139	5.28553e-13	0.155178	0.245	0.075	1.23533e-08
Epi_c04	OTULINL	1.92259e-25	0.155135	0.27	0.048	4.49347e-21
Epi_c04	RPL26L1	2.40653e-13	0.155015	0.56	0.272	5.62454e-09
Epi_c04	PDCD2	4.70371e-18	0.154869	0.65	0.289	1.09935e-13
Epi_c04	ASRGL1	1.07402e-16	0.154702	0.335	0.107	2.5102e-12
Epi_c04	PRKRA	1.13997e-18	0.154601	0.54	0.218	2.66433e-14
Epi_c04	AATF	8.08587e-23	0.154548	0.61	0.24	1.88983e-18
Epi_c04	CHTF18	4.88558e-22	0.154516	0.245	0.048	1.14186e-17
Epi_c04	ISG20L2	1.34946e-18	0.154363	0.495	0.19	3.15395e-14
Epi_c04	PCCB	5.52543e-17	0.154267	0.385	0.138	1.2914e-12
Epi_c04	FKBP9	2.87951e-14	0.154253	0.49	0.218	6.72999e-10
Epi_c04	SYBU	2.06185e-17	0.154162	0.32	0.097	4.81895e-13
Epi_c04	VRK1	5.77076e-27	0.153729	0.295	0.055	1.34874e-22
Epi_c04	MINCR	1.96802e-15	0.153719	0.3	0.095	4.59967e-11
Epi_c04	DNAJA2	2.6423e-17	0.153596	0.685	0.332	6.17557e-13
Epi_c04	CT83	3.84901e-25	0.153466	0.305	0.064	8.99591e-21
Epi_c04	ATAD3A	1.4501e-22	0.153334	0.39	0.112	3.38918e-18
Epi_c04	NUB1	1.89082e-21	0.153171	0.64	0.261	4.41923e-17
Epi_c04	SMU1	5.27664e-12	0.15317	0.42	0.192	1.23326e-07
Epi_c04	WNK2	1.28923e-22	0.153082	0.2	0.03	3.0132e-18
Epi_c04	WIPI2	9.16755e-17	0.152994	0.6	0.266	2.14264e-12
Epi_c04	CDCA2	6.68607e-20	0.152807	0.195	0.032	1.56267e-15
Epi_c04	U2AF2	1.08717e-18	0.152768	0.65	0.291	2.54092e-14
Epi_c04	USP39	7.20912e-27	0.152708	0.47	0.138	1.68491e-22
Epi_c04	ATP5S	4.25401e-19	0.152661	0.435	0.15	9.94246e-15
Epi_c04	TRIM28	1.93783e-16	0.152435	0.775	0.392	4.5291e-12
Epi_c04	DHRS13	1.7259e-20	0.152319	0.255	0.056	4.03377e-16
Epi_c04	SLC35B1	2.00489e-17	0.152287	0.57	0.244	4.68582e-13
Epi_c04	WDR77	9.20529e-19	0.152278	0.45	0.169	2.15146e-14
Epi_c04	IDH1	1.34837e-16	0.152152	0.725	0.356	3.15141e-12
Epi_c04	STMP1	1.39205e-14	0.152078	0.79	0.41	3.25349e-10
Epi_c04	GGCX	7.52735e-20	0.152064	0.45	0.159	1.75929e-15
Epi_c04	HOXB9	1.80098e-24	0.151941	0.18	0.021	4.20926e-20
Epi_c04	LTV1	7.0425e-18	0.15192	0.34	0.107	1.64597e-13
Epi_c04	WDR4	4.57976e-19	0.151706	0.245	0.055	1.07038e-14
Epi_c04	CRB3	1.2599e-17	0.15162	0.64	0.27	2.94463e-13
Epi_c04	HAUS1	8.8214e-21	0.151601	0.36	0.105	2.06174e-16
Epi_c04	RAB8A	1.48862e-16	0.151382	0.595	0.262	3.47921e-12
Epi_c04	CETN2	6.3347e-15	0.151188	0.405	0.156	1.48055e-10
Epi_c04	CARM1	3.84004e-16	0.151163	0.385	0.14	8.97494e-12
Epi_c04	RBM38	1.07664e-21	0.151111	0.41	0.125	2.51632e-17
Epi_c04	RNF187	6.33283e-17	0.15109	0.69	0.32	1.48011e-12
Epi_c04	TIPRL	1.54192e-18	0.151036	0.565	0.232	3.60379e-14
Epi_c04	FN3K	6.94903e-19	0.150846	0.54	0.212	1.62413e-14
Epi_c04	SCO1	2.04469e-26	0.150821	0.485	0.148	4.77886e-22
Epi_c04	GATA6	1.64385e-15	0.150783	0.565	0.264	3.84201e-11
Epi_c04	SURF6	2.67616e-17	0.150708	0.415	0.153	6.25473e-13
Epi_c04	PRCP	3.76491e-12	0.150643	0.405	0.182	8.79935e-08
Epi_c04	TAX1BP1	3.08032e-09	0.150615	0.825	0.507	7.19933e-05
Epi_c04	C1orf174	4.96695e-26	0.150585	0.48	0.146	1.16088e-21
Epi_c04	PIGP	3.92381e-14	0.150472	0.52	0.237	9.17073e-10
Epi_c04	CIP2A	4.58608e-20	0.150359	0.19	0.031	1.07186e-15
Epi_c04	MRPS14	2.81057e-19	0.150209	0.58	0.238	6.56885e-15
Epi_c04	POC1A	3.6172e-20	0.14973	0.22	0.042	8.45411e-16
Epi_c04	SLC50A1	1.69846e-14	0.14969	0.735	0.369	3.96964e-10
Epi_c04	MAZ	1.02702e-18	0.149681	0.635	0.28	2.40034e-14
Epi_c04	ETFB	1.86611e-11	0.149656	0.905	0.537	4.36147e-07
Epi_c04	IL17RB	3.65809e-24	0.149584	0.22	0.034	8.54968e-20
Epi_c04	PIGF	9.01628e-19	0.149545	0.545	0.219	2.10729e-14
Epi_c04	TLCD1	7.47083e-20	0.149539	0.295	0.078	1.74608e-15
Epi_c04	DPM3	2.40656e-13	0.149414	0.745	0.392	5.62462e-09
Epi_c04	RPUSD1	5.11697e-18	0.149364	0.41	0.145	1.19594e-13
Epi_c04	PDZD8	4.77876e-11	0.149269	0.48	0.237	1.11689e-06
Epi_c04	MND1	4.65442e-28	0.149218	0.23	0.031	1.08783e-23
Epi_c04	FAM32A	7.77779e-14	0.148994	0.67	0.339	1.81782e-09
Epi_c04	SAP18	1.22953e-06	0.148794	0.94	0.682	0.0287367
Epi_c04	TFAP4	4.61162e-29	0.148716	0.335	0.068	1.07783e-24
Epi_c04	DUSP11	5.60877e-12	0.148695	0.415	0.184	1.31088e-07
Epi_c04	CISD1	4.8851e-17	0.148467	0.67	0.303	1.14175e-12
Epi_c04	ANKEF1	1.078e-25	0.148423	0.345	0.082	2.5195e-21
Epi_c04	CERS6	1.93615e-19	0.1483	0.47	0.172	4.52517e-15
Epi_c04	RNASEH2B	7.09092e-17	0.148277	0.425	0.158	1.65729e-12
Epi_c04	DAD1	1.30766e-06	0.148243	0.93	0.597	0.0305625
Epi_c04	CASK	1.53215e-14	0.14795	0.425	0.173	3.58094e-10
Epi_c04	GABARAPL2	1.44234e-09	0.1478	0.81	0.513	3.37104e-05
Epi_c04	COPS8	3.72078e-19	0.147774	0.555	0.218	8.69621e-15
Epi_c04	RCC2	3.22662e-16	0.147765	0.425	0.16	7.54125e-12
Epi_c04	JPX	3.45298e-15	0.14766	0.51	0.22	8.07031e-11
Epi_c04	DPAGT1	8.63459e-25	0.147642	0.5	0.162	2.01808e-20
Epi_c04	MSRB2	1.42443e-14	0.147628	0.475	0.203	3.32918e-10
Epi_c04	SRD5A3	2.43572e-16	0.147626	0.46	0.183	5.69276e-12
Epi_c04	ALYREF	2.4062e-12	0.147491	0.315	0.122	5.62378e-08
Epi_c04	DARS	1.4552e-14	0.147102	0.69	0.341	3.40109e-10
Epi_c04	TXNL4A	6.11781e-15	0.147074	0.56	0.257	1.42985e-10
Epi_c04	NARS	3.2339e-18	0.146878	0.69	0.318	7.55828e-14
Epi_c04	DSCC1	2.77772e-24	0.146835	0.2	0.028	6.49208e-20
Epi_c04	NDC80	1.08042e-19	0.146784	0.195	0.033	2.52515e-15
Epi_c04	SOX9	1.62341e-16	0.146645	0.69	0.314	3.79424e-12
Epi_c04	HIBADH	3.34356e-15	0.146529	0.57	0.268	7.81456e-11
Epi_c04	TWF1	4.072e-14	0.146502	0.655	0.341	9.51708e-10
Epi_c04	UTP11	2.30409e-17	0.146437	0.485	0.192	5.38513e-13
Epi_c04	RIOK1	3.50943e-26	0.146371	0.47	0.139	8.20223e-22
Epi_c04	OVOL1	5.03217e-16	0.146314	0.325	0.103	1.17612e-11
Epi_c04	MSH2	1.39675e-30	0.146254	0.32	0.057	3.26449e-26
Epi_c04	PIP4P1	2.50949e-18	0.14625	0.485	0.189	5.86518e-14
Epi_c04	PPCS	2.96711e-10	0.14618	0.68	0.381	6.93473e-06
Epi_c04	ABT1	6.43833e-16	0.146134	0.465	0.19	1.50477e-11
Epi_c04	CCNQ	1.26622e-11	0.146129	0.335	0.137	2.95941e-07
Epi_c04	CDC45	1.14438e-30	0.146121	0.185	0.014	2.67465e-26
Epi_c04	GEMIN6	3.43921e-16	0.146078	0.36	0.125	8.03813e-12
Epi_c04	GSTO1	8.54715e-13	0.145944	0.745	0.388	1.99764e-08
Epi_c04	ATP1B1	3.67177e-10	0.145749	0.935	0.588	8.58166e-06
Epi_c04	RNASE4	1.10559e-12	0.145731	0.515	0.243	2.58398e-08
Epi_c04	RANGRF	5.52289e-17	0.145702	0.445	0.168	1.29081e-12
Epi_c04	EPHX1	8.11005e-11	0.14556	0.505	0.252	1.89548e-06
Epi_c04	MTFMT	3.6583e-15	0.145538	0.295	0.093	8.55018e-11
Epi_c04	NR2C2AP	1.11651e-20	0.145401	0.39	0.119	2.6095e-16
Epi_c04	PIGX	3.8182e-18	0.145295	0.43	0.153	8.92389e-14
Epi_c04	THAP4	7.28285e-20	0.145106	0.545	0.213	1.70215e-15
Epi_c04	DPM2	1.97589e-17	0.145105	0.69	0.33	4.61804e-13
Epi_c04	GTF3C2	1.81998e-20	0.145037	0.38	0.116	4.25365e-16
Epi_c04	B4GALT5	3.42592e-17	0.144983	0.46	0.178	8.00705e-13
Epi_c04	BCAS4	5.51563e-19	0.144952	0.315	0.088	1.28911e-14
Epi_c04	AKR1A1	7.94258e-11	0.144702	0.865	0.509	1.85634e-06
Epi_c04	PTDSS1	3.1552e-24	0.144696	0.57	0.201	7.37433e-20
Epi_c04	TPPP3	7.17056e-17	0.144599	0.35	0.113	1.6759e-12
Epi_c04	MIPEP	7.15324e-26	0.144586	0.285	0.055	1.67185e-21
Epi_c04	SHARPIN	2.25037e-19	0.144563	0.72	0.328	5.25957e-15
Epi_c04	ACSS1	1.61044e-15	0.144531	0.4	0.151	3.76391e-11
Epi_c04	PYCR3	1.07825e-21	0.144465	0.35	0.098	2.52009e-17
Epi_c04	MYCBP	1.424e-21	0.144106	0.64	0.264	3.32816e-17
Epi_c04	RABEPK	4.88119e-22	0.144083	0.45	0.148	1.14083e-17
Epi_c04	CENPK	1.404e-19	0.143747	0.255	0.057	3.28143e-15
Epi_c04	RNF126	1.14047e-21	0.143717	0.65	0.264	2.6655e-17
Epi_c04	APEH	6.30195e-15	0.143585	0.6	0.289	1.47289e-10
Epi_c04	WDR5	1.43779e-15	0.143583	0.39	0.147	3.3604e-11
Epi_c04	EFCAB11	4.42703e-19	0.143561	0.215	0.043	1.03469e-14
Epi_c04	MRPL40	1.00991e-15	0.143338	0.675	0.327	2.36037e-11
Epi_c04	C19orf53	1.2083e-08	0.143115	0.935	0.596	0.000282405
Epi_c04	PROSER1	6.58911e-17	0.143096	0.27	0.074	1.54001e-12
Epi_c04	SARNP	1.46474e-17	0.14309	0.59	0.251	3.42339e-13
Epi_c04	TRIM24	3.81148e-18	0.143052	0.365	0.12	8.9082e-14
Epi_c04	TMEM251	1.56771e-19	0.143007	0.4	0.13	3.66406e-15
Epi_c04	ZNHIT1	7.90594e-09	0.142992	0.9	0.584	0.000184778
Epi_c04	PPP4R2	2.11788e-15	0.142927	0.66	0.311	4.9499e-11
Epi_c04	C5orf24	1.74059e-14	0.14288	0.52	0.236	4.0681e-10
Epi_c04	C9orf152	2.45682e-14	0.142833	0.36	0.131	5.74209e-10
Epi_c04	KIF2C	4.20663e-17	0.142806	0.145	0.021	9.83173e-13
Epi_c04	COX11	3.886e-21	0.14274	0.45	0.151	9.08236e-17
Epi_c04	PARPBP	4.749e-23	0.14254	0.235	0.042	1.10994e-18
Epi_c04	SMYD2	2.0204e-20	0.142492	0.44	0.149	4.72208e-16
Epi_c04	ICMT	2.64397e-16	0.142475	0.46	0.188	6.17948e-12
Epi_c04	SMIM20	3.05138e-14	0.142356	0.535	0.248	7.13168e-10
Epi_c04	MRPL44	2.88073e-23	0.142187	0.5	0.168	6.73284e-19
Epi_c04	LRRCC1	1.08003e-17	0.14211	0.255	0.063	2.52425e-13
Epi_c04	KCMF1	2.32666e-16	0.142048	0.42	0.153	5.43787e-12
Epi_c04	NIPA2	9.53207e-19	0.141953	0.58	0.248	2.22784e-14
Epi_c04	PCK2	8.79913e-20	0.141856	0.46	0.162	2.05653e-15
Epi_c04	DTL	1.66263e-29	0.141806	0.165	0.011	3.8859e-25
Epi_c04	RRP9	6.53992e-24	0.141638	0.455	0.139	1.52851e-19
Epi_c04	ZC3H15	2.03045e-12	0.141633	0.805	0.457	4.74556e-08
Epi_c04	CDK2	7.8722e-26	0.141253	0.33	0.074	1.83989e-21
Epi_c04	CDKN2AIPNL	1.88518e-22	0.141019	0.425	0.131	4.40603e-18
Epi_c04	PGAP2	5.86131e-21	0.140898	0.365	0.106	1.3699e-16
Epi_c04	MLST8	5.13279e-15	0.140682	0.515	0.229	1.19964e-10
Epi_c04	ZNFX1	3.19257e-08	0.140439	0.435	0.228	0.000746167
Epi_c04	ACTR1B	1.72823e-17	0.140439	0.485	0.197	4.03923e-13
Epi_c04	CREB3L4	2.00368e-14	0.140262	0.345	0.122	4.683e-10
Epi_c04	MIEN1	1.07779e-12	0.140177	0.81	0.449	2.51902e-08
Epi_c04	ZNRD1	2.89602e-21	0.140154	0.735	0.332	6.76858e-17
Epi_c04	CHORDC1	6.71018e-16	0.140136	0.645	0.313	1.5683e-11
Epi_c04	KHK	9.88874e-28	0.140009	0.28	0.048	2.3112e-23
Epi_c04	TVP23B	1.41931e-17	0.139994	0.635	0.283	3.31721e-13
Epi_c04	HIGD2A	5.69575e-09	0.139873	0.925	0.562	0.000133121
Epi_c04	LPCAT3	4.27693e-15	0.139871	0.555	0.25	9.99604e-11
Epi_c04	PWP1	2.22233e-18	0.139594	0.625	0.275	5.19404e-14
Epi_c04	CPSF7	7.78049e-22	0.139582	0.46	0.152	1.81846e-17
Epi_c04	EBAG9	1.25352e-16	0.139504	0.545	0.24	2.92973e-12
Epi_c04	OTUB1	6.76231e-17	0.139467	0.855	0.45	1.58049e-12
Epi_c04	GALK1	1.86603e-16	0.13934	0.41	0.153	4.36128e-12
Epi_c04	EIF2B5	3.79972e-26	0.139223	0.56	0.187	8.8807e-22
Epi_c04	ZDHHC24	2.06943e-19	0.13921	0.55	0.218	4.83668e-15
Epi_c04	APOC1	4.80531e-12	0.139209	0.34	0.137	1.1231e-07
Epi_c04	PCYOX1	9.41618e-14	0.139131	0.42	0.18	2.20075e-09
Epi_c04	PPP1CA	4.14021e-11	0.13913	0.91	0.546	9.6765e-07
Epi_c04	HEPH	3.41761e-17	0.139044	0.34	0.108	7.98763e-13
Epi_c04	NTMT1	2.61436e-16	0.139004	0.6	0.27	6.11028e-12
[truncated: 22,314 more rows]

## Sheet: Table S3
Table S3 Differentially Expressed Genes in Cell Subpopulations from NFHGCCohort Dataset
Cluster	Gene	P-Value	Average Log2 Fold change	Percentage of cells expressing the gene in group 1	Percentage of cells expressing the gene in group 2	P-Value adjusted
CD8_Teff	FGFBP2	1.1526e-218	1.5212	0.154	0.003	6.98739e-214
CD8_Teff	CCL5	8.92099e-140	1.73848	0.818	0.321	5.40817e-135
CD8_Teff	GZMH	7.6948e-117	1.84091	0.404	0.091	4.66482e-112
CD8_Teff	NKG7	2.37571e-108	2.19698	0.642	0.248	1.44023e-103
CD8_Teff	IL32	9.13328e-89	1.24829	0.856	0.441	5.53687e-84
CD8_Teff	GZMA	5.10621e-84	1.01472	0.59	0.217	3.09554e-79
CD8_Teff	RPS27	2.314e-79	1.02289	0.946	0.851	1.40281e-74
CD8_Teff	CTSW	9.88504e-77	1.51875	0.464	0.162	5.99261e-72
CD8_Teff	CD3E	2.05602e-63	1.16542	0.698	0.381	1.24642e-58
CD8_Teff	PGA3	1.0936e-58	1.53376	0.388	0.138	6.6297e-54
CD8_Teff	CCL4	6.62354e-56	1.42686	0.57	0.267	4.01539e-51
CD8_Teff	CD8A	3.2238e-54	1.20906	0.44	0.171	1.95436e-49
CD8_Teff	CST7	2.40008e-52	1.38823	0.542	0.28	1.455e-47
CD8_Teff	RPS3	7.47219e-51	0.674439	0.95	0.87	4.52986e-46
CD8_Teff	GZMM	1.79586e-49	1.28145	0.408	0.174	1.0887e-44
CD8_Teff	PTPRCAP	5.213e-49	1.01783	0.742	0.522	3.16028e-44
CD8_Teff	RPS19	9.08381e-49	0.756685	0.966	0.884	5.50688e-44
CD8_Teff	RPL30	2.56889e-47	0.665781	0.964	0.901	1.55734e-42
CD8_Teff	KLRD1	6.26117e-47	1.17245	0.272	0.085	3.79571e-42
CD8_Teff	CD2	6.45267e-47	1.12899	0.554	0.294	3.9118e-42
CD8_Teff	ADGRG1	2.46119e-45	0.680397	0.108	0.016	1.49205e-40
CD8_Teff	RPS21	1.04122e-42	0.732008	0.892	0.79	6.31218e-38
CD8_Teff	RPS15A	2.74248e-42	0.649316	0.942	0.883	1.66257e-37
CD8_Teff	RPS27A	2.6295e-41	0.557834	0.956	0.888	1.59408e-36
CD8_Teff	TRBV5-5	1.72937e-40	1.52215	0.102	0.016	1.04839e-35
CD8_Teff	RPS12	9.88199e-40	0.586547	0.962	0.892	5.99076e-35
CD8_Teff	GNLY	9.0395e-39	1.66659	0.214	0.063	5.48002e-34
CD8_Teff	PTGDR	1.18141e-38	0.773005	0.134	0.028	7.16209e-34
CD8_Teff	PRF1	1.33594e-36	1.4398	0.352	0.161	8.09885e-32
CD8_Teff	RPS25	1.62912e-36	0.634402	0.906	0.825	9.87623e-32
CD8_Teff	GZMK	3.01084e-36	1.39569	0.268	0.097	1.82526e-31
CD8_Teff	RPL26	3.40991e-36	0.546698	0.93	0.846	2.06719e-31
CD8_Teff	PLAAT4	1.92157e-35	1.06431	0.564	0.356	1.16491e-30
CD8_Teff	RPS14	2.19098e-35	0.556183	0.946	0.876	1.32824e-30
CD8_Teff	TRBC1	2.60123e-35	1.12996	0.372	0.173	1.57694e-30
CD8_Teff	HCST	8.04661e-35	0.987904	0.574	0.372	4.8781e-30
CD8_Teff	CALMacro_M1	1.2874e-34	0.819687	0.756	0.619	7.80458e-30
CD8_Teff	RPL28	1.42416e-34	0.53601	0.964	0.926	8.63369e-30
CD8_Teff	CD3D	1.47837e-34	0.862827	0.56	0.318	8.96232e-30
CD8_Teff	MYL12A	2.32873e-34	0.828751	0.766	0.622	1.41175e-29
CD8_Teff	SH3BGRL3	2.79985e-34	0.645949	0.866	0.747	1.69735e-29
CD8_Teff	GZMB	9.12463e-34	1.4692	0.288	0.116	5.53162e-29
CD8_Teff	RPS28	1.63501e-33	0.584313	0.946	0.874	9.91195e-29
CD8_Teff	SPON2	5.29276e-33	0.924583	0.132	0.031	3.20863e-28
CD8_Teff	RPL35A	3.09028e-32	0.587035	0.916	0.838	1.87342e-27
CD8_Teff	RPL39	2.20854e-31	0.56285	0.934	0.87	1.33888e-26
CD8_Teff	RPS29	1.38564e-30	0.813461	0.764	0.668	8.40016e-26
CD8_Teff	TMSB4X	4.64621e-30	0.438655	0.964	0.916	2.81667e-25
CD8_Teff	CD99	5.04313e-30	0.953893	0.59	0.435	3.0573e-25
CD8_Teff	B2M	1.35969e-29	0.431655	0.956	0.983	8.24287e-25
CD8_Teff	MT-ATP8	1.94281e-29	0.73906	0.788	0.715	1.17779e-24
CD8_Teff	RPS15	3.25995e-29	0.501691	0.938	0.869	1.97628e-24
CD8_Teff	RPL41	4.69757e-29	0.576491	0.878	0.808	2.84781e-24
CD8_Teff	MT-CO2	1.84551e-28	0.342346	0.974	0.953	1.1188e-23
CD8_Teff	RPS3A	2.07251e-28	0.493434	0.926	0.859	1.25642e-23
CD8_Teff	FCRL6	2.28109e-28	0.572617	0.104	0.022	1.38286e-23
CD8_Teff	RPL32	4.02561e-28	0.460487	0.958	0.88	2.44044e-23
CD8_Teff	LINC02446	9.67729e-28	0.953419	0.18	0.058	5.86666e-23
CD8_Teff	MT-ND3	1.08249e-27	0.699989	0.858	0.81	6.56235e-23
CD8_Teff	S100A4	1.18023e-27	0.598915	0.746	0.525	7.15491e-23
CD8_Teff	LCK	5.21318e-27	0.968337	0.448	0.271	3.16038e-22
CD8_Teff	RPL6	6.54884e-27	0.487323	0.914	0.837	3.9701e-22
CD8_Teff	RPL7A	6.88069e-27	0.489379	0.922	0.862	4.17128e-22
CD8_Teff	RPL36	1.30532e-26	0.551443	0.878	0.801	7.91322e-22
CD8_Teff	C12orf75	7.30116e-26	0.908286	0.23	0.095	4.42618e-21
CD8_Teff	RPL13	1.28666e-25	0.457454	0.956	0.888	7.80014e-21
CD8_Teff	CD247	1.4039e-25	0.903091	0.362	0.195	8.51086e-21
CD8_Teff	CD52	2.46211e-25	0.763694	0.656	0.488	1.49261e-20
CD8_Teff	SAMD3	2.6654e-25	0.852823	0.19	0.069	1.61585e-20
CD8_Teff	CD3G	3.26021e-25	0.920785	0.426	0.254	1.97643e-20
CD8_Teff	RPL34	4.1958e-25	0.49817	0.926	0.869	2.54362e-20
CD8_Teff	HLA-A	5.31705e-25	0.546673	0.858	0.858	3.22335e-20
CD8_Teff	APOBEC3G	7.16231e-25	0.961164	0.338	0.182	4.34201e-20
CD8_Teff	IFNG	1.07974e-24	0.853918	0.224	0.087	6.5457e-20
CD8_Teff	RPS23	1.33835e-24	0.427872	0.946	0.873	8.11345e-20
CD8_Teff	RPS18	2.08553e-24	0.483131	0.922	0.861	1.26431e-19
CD8_Teff	RPL14	2.29561e-24	0.521664	0.876	0.831	1.39167e-19
CD8_Teff	GIMAP7	4.24186e-24	1.01968	0.366	0.206	2.57154e-19
CD8_Teff	RPS24	5.29616e-24	0.442313	0.92	0.853	3.21069e-19
CD8_Teff	FAU	2.06769e-23	0.445048	0.926	0.89	1.25349e-18
CD8_Teff	CD8B	1.22023e-22	1.01193	0.25	0.114	7.39741e-18
CD8_Teff	CORO1A	2.10259e-22	0.686248	0.732	0.586	1.27465e-17
CD8_Teff	EVL	4.79248e-22	0.770087	0.538	0.376	2.90535e-17
CD8_Teff	KLRK1	8.79829e-22	0.751409	0.24	0.107	5.33379e-17
CD8_Teff	PFN1	1.30801e-21	0.566547	0.81	0.719	7.92954e-17
CD8_Teff	MT-CO3	3.73528e-21	0.329452	0.976	0.953	2.26444e-16
CD8_Teff	RPS7	6.53635e-21	0.433794	0.906	0.856	3.96253e-16
CD8_Teff	LINC00861	1.61323e-20	0.880607	0.202	0.086	9.7799e-16
CD8_Teff	TRGV4	3.37734e-20	0.924903	0.112	0.033	2.04744e-15
CD8_Teff	RPL3	1.04022e-19	0.442964	0.89	0.825	6.30615e-15
CD8_Teff	IFITMacro_M1	1.6066e-19	0.387684	0.726	0.569	9.73971e-15
CD8_Teff	RPLP2	1.6657e-19	0.41343	0.926	0.847	1.0098e-14
CD8_Teff	RPL37	2.04045e-19	0.417451	0.91	0.847	1.23698e-14
CD8_Teff	TMA7	2.15127e-19	0.730709	0.636	0.553	1.30417e-14
CD8_Teff	RAC2	2.67971e-19	0.612613	0.688	0.598	1.62452e-14
CD8_Teff	RPL10	5.74433e-19	0.353265	0.976	0.914	3.48238e-14
CD8_Teff	RPL19	7.37064e-19	0.40463	0.94	0.885	4.4683e-14
CD8_Teff	LBH	1.32293e-18	0.73872	0.464	0.319	8.01997e-14
CD8_Teff	CD7	2.14685e-18	0.392793	0.51	0.316	1.30149e-13
CD8_Teff	RPL23A	2.55223e-18	0.536436	0.814	0.761	1.54724e-13
CD8_Teff	ZNF683	3.68778e-18	0.740359	0.158	0.062	2.23564e-13
CD8_Teff	HOPX	4.74805e-18	0.718953	0.294	0.155	2.87841e-13
CD8_Teff	TRAV13-1	1.64589e-17	0.813434	0.1	0.03	9.97788e-13
CD8_Teff	XCL2	1.75939e-17	0.775026	0.196	0.086	1.06659e-12
CD8_Teff	ARHGDIB	2.00429e-17	0.625593	0.704	0.616	1.21506e-12
CD8_Teff	CRIP1	2.05143e-17	0.563081	0.648	0.531	1.24364e-12
CD8_Teff	KLRB1	5.63614e-17	0.91476	0.32	0.18	3.4168e-12
CD8_Teff	TRAF3IP3	8.78365e-17	0.859823	0.36	0.24	5.32491e-12
CD8_Teff	GIMAP4	9.60177e-17	0.748274	0.33	0.198	5.82088e-12
CD8_Teff	EEF1D	1.13661e-16	0.526436	0.778	0.746	6.89047e-12
CD8_Teff	RPL35	2.20777e-16	0.468654	0.802	0.762	1.33842e-11
CD8_Teff	RPL18A	2.23093e-16	0.353937	0.932	0.872	1.35246e-11
CD8_Teff	ZFP36L2	3.95408e-16	0.557111	0.684	0.568	2.39708e-11
CD8_Teff	MATK	4.10148e-16	0.746557	0.174	0.078	2.48644e-11
CD8_Teff	KLRG1	9.89236e-16	0.698493	0.136	0.053	5.99704e-11
CD8_Teff	RPL11	1.27791e-15	0.373325	0.936	0.878	7.7471e-11
CD8_Teff	PTMA	1.42505e-15	0.307422	0.956	0.863	8.6391e-11
CD8_Teff	CFL1	1.47306e-15	0.457386	0.82	0.76	8.93015e-11
CD8_Teff	RPL17	2.19757e-15	0.397215	0.864	0.801	1.33223e-10
CD8_Teff	PGC	2.24762e-15	0.707253	0.304	0.181	1.36257e-10
CD8_Teff	RPS4X	3.35655e-15	0.389809	0.902	0.858	2.03484e-10
CD8_Teff	ATP5F1E	3.87488e-15	0.534585	0.738	0.707	2.34907e-10
CD8_Teff	MT-CYB	7.07305e-15	0.261175	0.948	0.932	4.2879e-10
CD8_Teff	SRSF7	3.23301e-14	0.711642	0.586	0.511	1.95995e-09
CD8_Teff	TGFBR3	1.77151e-13	0.457252	0.1	0.036	1.07394e-08
CD8_Teff	MT-CO1	2.13088e-13	0.183939	0.986	0.968	1.2918e-08
CD8_Teff	F2R	2.73256e-13	0.631358	0.132	0.056	1.65656e-08
CD8_Teff	RPL18	4.16846e-13	0.326063	0.926	0.863	2.52704e-08
CD8_Teff	RPL29	6.42893e-13	0.354439	0.916	0.858	3.89741e-08
CD8_Teff	CD6	8.70787e-13	0.656625	0.282	0.174	5.27897e-08
CD8_Teff	ANXA1	1.02805e-12	0.398757	0.47	0.322	6.23237e-08
CD8_Teff	DTHD1	2.27474e-12	0.459481	0.1	0.037	1.37901e-07
CD8_Teff	XCL1	3.11224e-12	0.439223	0.152	0.069	1.88674e-07
CD8_Teff	GNG2	3.48793e-12	0.718028	0.388	0.286	2.11449e-07
CD8_Teff	MYL12B	4.10024e-12	0.546122	0.608	0.545	2.48569e-07
CD8_Teff	ZAP70	5.53945e-12	0.640293	0.278	0.175	3.35818e-07
CD8_Teff	RPL21	5.79243e-12	0.468411	0.71	0.677	3.51154e-07
CD8_Teff	ADRB2	6.0566e-12	0.528745	0.134	0.06	3.67169e-07
CD8_Teff	PPP2R2B	6.8961e-12	0.509064	0.132	0.059	4.18062e-07
CD8_Teff	RPL38	8.57917e-12	0.57413	0.65	0.621	5.20095e-07
CD8_Teff	PAXX	1.54595e-11	0.726225	0.324	0.231	9.37202e-07
CD8_Teff	RPSA	1.63654e-11	0.33235	0.818	0.766	9.92117e-07
CD8_Teff	C12orf57	1.78825e-11	0.748884	0.474	0.402	1.08409e-06
CD8_Teff	SLC9A3R1	2.52172e-11	0.78237	0.376	0.294	1.52874e-06
CD8_Teff	BRD2	3.00028e-11	0.565945	0.64	0.583	1.81886e-06
CD8_Teff	MALAT1	5.06241e-11	0.348148	0.922	0.883	3.06899e-06
CD8_Teff	PFDN5	5.59656e-11	0.392755	0.726	0.699	3.3928e-06
CD8_Teff	RPL5	5.71784e-11	0.339204	0.834	0.794	3.46633e-06
CD8_Teff	AOAH	5.87315e-11	0.736128	0.248	0.154	3.56048e-06
CD8_Teff	ARL4C	1.50689e-10	0.656276	0.338	0.241	9.13519e-06
CD8_Teff	MT-ND1	2.12444e-10	0.215143	0.89	0.881	1.2879e-05
CD8_Teff	RPL37A	2.47985e-10	0.371949	0.752	0.726	1.50336e-05
CD8_Teff	RPS13	3.11572e-10	0.272172	0.916	0.862	1.88884e-05
CD8_Teff	GAPDH	3.6135e-10	0.302223	0.882	0.829	2.19061e-05
CD8_Teff	PPDPF	4.00123e-10	0.711074	0.514	0.474	2.42567e-05
CD8_Teff	RPLP1	4.17586e-10	0.313955	0.984	0.928	2.53153e-05
CD8_Teff	PYHIN1	5.28752e-10	0.703507	0.174	0.096	3.20545e-05
CD8_Teff	PLEKHF1	5.40887e-10	0.622038	0.148	0.076	3.27902e-05
CD8_Teff	ITGB2	5.70975e-10	0.569541	0.424	0.33	3.46142e-05
CD8_Teff	SARAF	6.36677e-10	0.423797	0.64	0.56	3.85973e-05
CD8_Teff	EEF1A1	7.78414e-10	0.222351	0.976	0.914	4.71898e-05
CD8_Teff	RPL24	8.57823e-10	0.352791	0.808	0.79	5.20038e-05
CD8_Teff	CEP78	9.05604e-10	0.436459	0.104	0.046	5.49004e-05
CD8_Teff	CHST12	9.79295e-10	0.694617	0.2	0.121	5.93678e-05
CD8_Teff	RPS6	1.00374e-09	0.295911	0.868	0.831	6.08496e-05
CD8_Teff	TOMM7	1.16511e-09	0.600786	0.554	0.52	7.06328e-05
CD8_Teff	TBX21	1.31968e-09	0.439556	0.102	0.045	8.00029e-05
CD8_Teff	HMGB1	2.44322e-09	0.590483	0.622	0.614	0.000148115
CD8_Teff	RPL10A	2.83738e-09	0.350156	0.778	0.754	0.00017201
CD8_Teff	SH2D2A	4.33783e-09	0.734044	0.242	0.159	0.000262972
CD8_Teff	PSME1	4.4169e-09	0.482547	0.596	0.57	0.000267766
CD8_Teff	TRG-AS1	5.87752e-09	0.709899	0.166	0.095	0.000356313
CD8_Teff	RPS8	6.19421e-09	0.238443	0.958	0.893	0.000375512
CD8_Teff	PTPRC	1.02603e-08	0.417228	0.714	0.658	0.000622012
CD8_Teff	KLF6	1.19772e-08	0.415163	0.632	0.557	0.000726093
CD8_Teff	EIF1	1.19774e-08	0.239972	0.872	0.88	0.000726109
CD8_Teff	CXCR3	2.01452e-08	0.682856	0.198	0.123	0.00122126
CD8_Teff	RPS4Y1	2.0653e-08	0.583448	0.532	0.486	0.00125205
CD8_Teff	PTGER2	2.75575e-08	0.459487	0.108	0.052	0.00167062
CD8_Teff	PSMB9	3.01647e-08	0.483804	0.518	0.477	0.00182867
CD8_Teff	CD69	3.05127e-08	0.380209	0.566	0.456	0.00184977
CD8_Teff	RPL36AL	3.30399e-08	0.475144	0.594	0.581	0.00200298
CD8_Teff	PRKCH	3.72812e-08	0.602219	0.264	0.185	0.0022601
CD8_Teff	TC2N	4.14906e-08	0.577429	0.218	0.141	0.00251528
CD8_Teff	HIST1H4C	4.19916e-08	0.680123	0.38	0.311	0.00254565
CD8_Teff	ABI3	5.11232e-08	0.675912	0.242	0.167	0.00309924
CD8_Teff	MT-ND4L	5.15507e-08	0.178781	0.91	0.896	0.00312516
CD8_Teff	FASLG	5.65245e-08	0.474091	0.118	0.06	0.00342668
CD8_Teff	GIMAP1	7.18193e-08	0.699374	0.192	0.123	0.0043539
CD8_Teff	RPS16	7.53148e-08	0.296765	0.85	0.809	0.00456581
CD8_Teff	RPL22	7.57811e-08	0.376103	0.724	0.711	0.00459408
CD8_Teff	ACTG1	9.83278e-08	0.166582	0.872	0.829	0.00596093
CD8_Teff	ALOX5AP	1.33316e-07	0.187851	0.434	0.337	0.00808201
CD8_Teff	NACA	1.34477e-07	0.356689	0.78	0.778	0.00815237
CD8_Teff	RPL12	1.45317e-07	0.243505	0.908	0.864	0.00880954
CD8_Teff	PCED1B-AS1	1.46897e-07	0.659023	0.354	0.289	0.00890534
CD8_Teff	TXNIP	1.58337e-07	0.437473	0.572	0.521	0.00959883
CD8_Teff	HMOX2	1.63451e-07	0.665367	0.2	0.133	0.00990888
CD8_Teff	SH2D1A	1.82552e-07	0.530282	0.146	0.084	0.0110668
CD8_Teff	SLA2	2.17075e-07	0.537331	0.156	0.092	0.0131597
CD8_Teff	ITM2A	2.54329e-07	0.726241	0.3	0.232	0.0154182
CD8_Teff	TBC1D10C	3.45789e-07	0.594364	0.288	0.217	0.0209628
CD8_Teff	ID2	3.69483e-07	0.572882	0.426	0.347	0.0223992
CD8_Teff	TNF	3.77689e-07	0.660403	0.304	0.224	0.0228966
CD8_Teff	PPP1CA	3.92218e-07	0.671711	0.43	0.392	0.0237774
CD8_Teff	TRBC2	4.2427e-07	0.613529	0.364	0.287	0.0257205
CD8_Teff	DUSP2	6.1114e-07	0.518408	0.466	0.394	0.0370491
CD8_Teff	SEPTIN1	6.69026e-07	0.639698	0.34	0.275	0.0405584
CD8_Teff	COX4I1	6.73e-07	0.303717	0.714	0.698	0.0407993
CD8_Teff	RPL8	7.05993e-07	0.18428	0.91	0.879	0.0427994
CD8_NK	CD8A	2.15056e-264	1.82011	0.776	0.152	1.30374e-259
CD8_NK	CD8B	1.67548e-194	1.48985	0.546	0.097	1.01572e-189
CD8_NK	CCL5	1.69659e-193	1.43973	0.976	0.312	1.02852e-188
CD8_NK	CD7	3.77338e-137	1.12406	0.846	0.296	2.28753e-132
CD8_NK	NKG7	8.53191e-137	0.901939	0.792	0.239	5.1723e-132
CD8_NK	CD3E	2.09016e-135	1.19708	0.936	0.367	1.26711e-130
CD8_NK	ZFP36L2	1.6114e-130	1.53189	0.948	0.552	9.76882e-126
CD8_NK	ITGA1	4.16928e-128	1.08065	0.408	0.079	2.52754e-123
CD8_NK	CD3D	3.25416e-121	1.18106	0.818	0.303	1.97277e-116
CD8_NK	CD2	3.44682e-121	1.23837	0.774	0.282	2.08957e-116
CD8_NK	ANXA1	1.54573e-117	1.47698	0.772	0.305	9.37066e-113
CD8_NK	PTGER4	9.01772e-115	1.38216	0.594	0.192	5.46681e-110
CD8_NK	PRF1	6.6774e-114	1.08867	0.55	0.15	4.04804e-109
CD8_NK	GZMM	5.40882e-108	0.971509	0.572	0.165	3.27899e-103
CD8_NK	THEMIS	2.36762e-106	1.04808	0.452	0.111	1.43532e-101
CD8_NK	IL7R	2.28044e-104	1.26949	0.684	0.237	1.38247e-99
CD8_NK	CD3G	1.98908e-103	1.16364	0.672	0.239	1.20584e-98
CD8_NK	KLRB1	5.58308e-103	1.32164	0.55	0.167	3.38463e-98
CD8_NK	KLRK1	5.18826e-102	1.00621	0.414	0.097	3.14528e-97
CD8_NK	IL32	9.43606e-102	0.911541	0.97	0.435	5.72042e-97
CD8_NK	GZMA	5.72229e-100	0.653134	0.668	0.213	3.46903e-95
CD8_NK	GZMB	1.59731e-98	1.15792	0.434	0.108	9.6834e-94
CD8_NK	CXCR4	1.76341e-98	1.20859	0.872	0.438	1.06903e-93
CD8_NK	HOPX	5.64678e-98	1.03872	0.508	0.142	3.42325e-93
CD8_NK	CD96	9.25402e-96	1.00563	0.61	0.204	5.61006e-91
CD8_NK	DUSP2	7.69041e-94	1.24144	0.782	0.376	4.66216e-89
CD8_NK	PARP8	1.25625e-91	1.09492	0.584	0.21	7.61578e-87
CD8_NK	SYTL2	6.98179e-91	0.973498	0.396	0.1	4.23257e-86
CD8_NK	KLRC1	4.58728e-90	1.07382	0.284	0.053	2.78094e-85
CD8_NK	AUTS2	6.87102e-87	1.04545	0.34	0.078	4.16542e-82
CD8_NK	TNFAIP3	9.72161e-87	1.15296	0.84	0.445	5.89353e-82
CD8_NK	NR4A2	1.4175e-85	1.06681	0.898	0.495	8.59328e-81
CD8_NK	AHNAK	1.30086e-83	1.00028	0.846	0.434	7.88623e-79
CD8_NK	LCK	5.68511e-82	0.904626	0.666	0.258	3.44648e-77
CD8_NK	SYTL3	6.5651e-82	1.09565	0.558	0.202	3.97996e-77
CD8_NK	STAT4	2.49423e-81	0.946491	0.5	0.167	1.51208e-76
CD8_NK	RUNX3	2.93377e-81	1.09392	0.58	0.223	1.77854e-76
CD8_NK	RORA	6.06725e-80	0.951897	0.564	0.203	3.67815e-75
CD8_NK	TC2N	1.78874e-79	0.945563	0.436	0.128	1.08438e-74
CD8_NK	HSPA8	2.15024e-79	0.996094	0.984	0.746	1.30354e-74
CD8_NK	CCL4	4.09052e-79	0.821421	0.674	0.261	2.47979e-74
CD8_NK	SARAF	6.37133e-75	0.899014	0.898	0.545	3.86249e-70
CD8_NK	CD69	6.4702e-75	0.974279	0.856	0.44	3.92243e-70
CD8_NK	CBLB	3.05421e-74	1.01465	0.51	0.183	1.85155e-69
CD8_NK	BTG1	2.22953e-73	0.906474	0.982	0.687	1.35161e-68
CD8_NK	CD99	2.60347e-73	0.92734	0.792	0.423	1.5783e-68
CD8_NK	CALMacro_M1	9.97315e-73	0.928386	0.906	0.61	6.04602e-68
CD8_NK	GFPT2	8.05676e-72	0.601351	0.124	0.013	4.88425e-67
CD8_NK	HSP90AA1	1.39138e-71	0.936506	0.988	0.752	8.43494e-67
CD8_NK	DDX5	2.39135e-69	0.825456	0.972	0.688	1.44971e-64
CD8_NK	S100A4	3.79153e-69	0.658753	0.946	0.513	2.29854e-64
CD8_NK	PDE4D	1.43273e-68	0.980001	0.486	0.177	8.68565e-64
CD8_NK	ZNF683	1.62084e-68	0.830709	0.26	0.056	9.82605e-64
CD8_NK	EMB	6.92949e-68	0.927241	0.556	0.229	4.20086e-63
CD8_NK	FYN	1.36523e-67	0.868607	0.624	0.255	8.27646e-63
CD8_NK	MYH9	1.12127e-66	0.881924	0.85	0.492	6.7975e-62
CD8_NK	PTPN22	2.70638e-66	0.942001	0.542	0.216	1.64069e-61
CD8_NK	HSPA1B	1.48519e-64	1.14106	0.932	0.613	9.00366e-60
CD8_NK	ITGAE	2.03624e-64	1.07102	0.454	0.168	1.23443e-59
CD8_NK	SPOCK2	3.46189e-64	0.808371	0.56	0.216	2.0987e-59
CD8_NK	KLF6	7.19489e-64	0.985723	0.878	0.543	4.36176e-59
CD8_NK	EVL	8.57419e-64	0.870199	0.726	0.365	5.19793e-59
CD8_NK	XCL1	1.57243e-63	0.949311	0.268	0.063	9.53254e-59
CD8_NK	BRD2	1.61732e-63	0.942328	0.872	0.569	9.80469e-59
CD8_NK	CST7	5.82115e-63	0.522933	0.668	0.273	3.52896e-58
CD8_NK	JUNB	2.66652e-62	0.877865	0.976	0.721	1.61652e-57
CD8_NK	HCST	5.60199e-62	0.800838	0.732	0.362	3.39609e-57
CD8_NK	DNAJA1	9.65913e-62	0.97219	0.878	0.566	5.85566e-57
CD8_NK	LINC01138	1.46954e-61	0.801774	0.322	0.092	8.90881e-57
CD8_NK	SRSF7	1.57608e-61	0.881444	0.83	0.497	9.55468e-57
CD8_NK	DNAJB1	4.39453e-60	0.914698	0.92	0.609	2.6641e-55
CD8_NK	HSPA1A	1.87686e-59	1.02671	0.93	0.628	1.13781e-54
CD8_NK	LEPROTL1	8.32019e-59	0.855941	0.588	0.266	5.04395e-54
CD8_NK	STOM	1.54452e-58	0.844225	0.446	0.169	9.36334e-54
CD8_NK	CD52	1.56357e-58	0.794947	0.846	0.478	9.47885e-54
CD8_NK	ARL4C	6.20165e-58	0.916646	0.538	0.229	3.75963e-53
CD8_NK	STK17B	8.87194e-58	0.794002	0.8	0.466	5.37844e-53
CD8_NK	VIM	1.30375e-57	0.778989	0.936	0.69	7.90375e-53
CD8_NK	LAG3	1.32878e-57	0.662559	0.342	0.102	8.05544e-53
CD8_NK	RGCC	1.4294e-57	1.17549	0.508	0.215	8.66544e-53
CD8_NK	CD6	1.794e-56	0.789823	0.45	0.164	1.08758e-51
CD8_NK	BCL11B	2.12742e-56	0.766839	0.418	0.146	1.2897e-51
CD8_NK	CTSW	1.0722e-55	0.84315	0.446	0.163	6.5e-51
CD8_NK	TSC22D3	1.18534e-55	0.967807	0.78	0.473	7.18587e-51
CD8_NK	HSP90AB1	1.28875e-55	0.865058	0.97	0.738	7.81277e-51
CD8_NK	PTPRC	2.38764e-55	0.649002	0.952	0.644	1.44746e-50
CD8_NK	IDS	2.25801e-54	0.885873	0.544	0.251	1.36887e-49
CD8_NK	UBC	2.06245e-53	0.658624	0.99	0.815	1.25032e-48
CD8_NK	PTPRCAP	7.42254e-52	0.652356	0.866	0.515	4.49976e-47
CD8_NK	DDX24	2.82496e-51	0.819342	0.684	0.387	1.71258e-46
CD8_NK	SEPTIN1	1.17652e-50	0.758251	0.568	0.262	7.13241e-46
CD8_NK	EZR	1.28169e-50	0.882502	0.766	0.464	7.76998e-46
CD8_NK	MYADM	2.58545e-50	0.99214	0.62	0.33	1.56737e-45
CD8_NK	GRAP2	1.2851e-49	0.684717	0.27	0.078	7.79066e-45
CD8_NK	MYL12A	8.00565e-49	0.630103	0.906	0.614	4.85326e-44
CD8_NK	MALAT1	1.04267e-48	0.504723	1	0.879	6.32096e-44
CD8_NK	HLA-A	4.53818e-48	0.517979	0.994	0.85	2.75118e-43
CD8_NK	SPRY1	1.09442e-47	0.687636	0.22	0.056	6.63471e-43
CD8_NK	CITED2	1.38197e-47	1.02318	0.654	0.371	8.3779e-43
CD8_NK	XCL2	2.55091e-47	0.951157	0.276	0.081	1.54644e-42
CD8_NK	LBH	3.06941e-47	0.730455	0.626	0.31	1.86077e-42
CD8_NK	SAMSN1	1.2923e-46	0.844312	0.604	0.31	7.8343e-42
CD8_NK	CXCR3	1.48046e-46	0.700462	0.338	0.115	8.97498e-42
CD8_NK	ZAP70	2.35356e-46	0.729311	0.422	0.167	1.4268e-41
CD8_NK	IGFBP3	2.44813e-46	0.48358	0.108	0.015	1.48413e-41
CD8_NK	SF1	4.47369e-46	0.679602	0.672	0.369	2.71208e-41
CD8_NK	GNG2	8.01861e-46	0.727892	0.56	0.277	4.86112e-41
CD8_NK	DDIT4	8.49677e-46	0.756641	0.762	0.439	5.151e-41
CD8_NK	CLEC2D	1.45285e-45	0.699578	0.448	0.185	8.80764e-41
CD8_NK	ID2	4.25063e-45	0.804757	0.648	0.334	2.57686e-40
CD8_NK	ACAP1	1.45279e-44	0.69095	0.598	0.302	8.80727e-40
CD8_NK	ARHGEF1	1.62288e-44	0.720174	0.572	0.288	9.83841e-40
CD8_NK	ATP2B4	2.66698e-44	0.735331	0.434	0.184	1.6168e-39
CD8_NK	PERP	8.40864e-44	0.629699	0.232	0.066	5.09757e-39
CD8_NK	RPS27	9.87524e-44	0.525053	0.994	0.848	5.98667e-39
CD8_NK	RSRP1	9.87864e-44	0.652103	0.852	0.548	5.98873e-39
CD8_NK	APBA2	1.1524e-43	0.457437	0.136	0.025	6.98621e-39
CD8_NK	PDCD4	1.17092e-43	0.780681	0.618	0.347	7.09846e-39
CD8_NK	CD8B2	1.41633e-43	0.488872	0.148	0.029	8.58621e-39
CD8_NK	AKNA	7.53803e-43	0.701504	0.538	0.261	4.56978e-38
CD8_NK	GPR25	9.73415e-43	0.665098	0.284	0.093	5.90113e-38
CD8_NK	IFITMacro_M1	9.86664e-43	0.292983	0.92	0.558	5.98146e-38
CD8_NK	SYNE2	1.75096e-42	0.66305	0.554	0.266	1.06148e-37
CD8_NK	PLAAT4	1.96783e-42	0.584807	0.656	0.351	1.19296e-37
CD8_NK	CLEC2B	2.84359e-42	0.645878	0.546	0.265	1.72387e-37
CD8_NK	SKAP1	5.92437e-42	0.736394	0.452	0.2	3.59153e-37
CD8_NK	FYB1	8.38166e-42	0.498263	0.766	0.416	5.08122e-37
CD8_NK	ATP1A1	1.05128e-41	0.771029	0.502	0.25	6.37317e-37
CD8_NK	CXCR6	1.07924e-41	0.723301	0.298	0.101	6.5427e-37
CD8_NK	ZFP36	1.17835e-41	0.455821	0.93	0.675	7.14348e-37
CD8_NK	TSPYL2	1.90636e-41	0.907438	0.506	0.253	1.15569e-36
CD8_NK	RPS3	6.86638e-41	0.499045	0.99	0.867	4.1626e-36
CD8_NK	CRIP1	9.3555e-41	0.500619	0.828	0.521	5.67159e-36
CD8_NK	MGAT4A	9.97548e-41	0.668061	0.39	0.162	6.04744e-36
CD8_NK	CDKN1B	1.06216e-40	0.791445	0.616	0.347	6.43915e-36
CD8_NK	LINC02446	1.37161e-40	0.705382	0.21	0.057	8.31511e-36
CD8_NK	YWHAZ	1.38312e-40	0.567621	0.918	0.647	8.38491e-36
CD8_NK	NCL	1.83279e-40	0.632533	0.834	0.569	1.11109e-35
CD8_NK	CRY1	2.16919e-40	0.639076	0.264	0.086	1.31503e-35
CD8_NK	SIT1	4.31451e-40	0.688459	0.34	0.129	2.61559e-35
CD8_NK	GATA3	4.66952e-40	0.715473	0.334	0.126	2.83081e-35
CD8_NK	CORO1A	7.54873e-40	0.573655	0.884	0.578	4.57627e-35
CD8_NK	ALOX5AP	1.10967e-39	0.186491	0.664	0.324	6.72713e-35
CD8_NK	PTMA	1.53515e-39	0.482526	1	0.86	9.30656e-35
CD8_NK	GPR174	2.88828e-39	0.65458	0.316	0.116	1.75096e-34
CD8_NK	GZMH	3.19768e-39	0.439787	0.296	0.097	1.93853e-34
CD8_NK	TOB1	5.05579e-39	0.776812	0.412	0.184	3.06497e-34
CD8_NK	TUBA1A	9.94827e-39	0.628787	0.7	0.404	6.03094e-34
CD8_NK	ADGRE5	1.68546e-38	0.631597	0.58	0.311	1.02178e-33
CD8_NK	MBNL1	2.09969e-38	0.586636	0.756	0.47	1.27289e-33
CD8_NK	MYBL1	3.03058e-38	0.535244	0.186	0.049	1.83723e-33
CD8_NK	CLDND1	5.53814e-38	0.68675	0.46	0.223	3.35739e-33
CD8_NK	SLC9A3R1	7.55948e-38	0.660106	0.532	0.285	4.58278e-33
CD8_NK	MSN	1.02833e-37	0.655678	0.698	0.429	6.23405e-33
CD8_NK	HNRNPDL	1.24639e-37	0.568412	0.748	0.484	7.55598e-33
CD8_NK	HSPH1	1.29395e-37	0.797393	0.7	0.435	7.84431e-33
CD8_NK	RBL2	1.48768e-37	0.703196	0.46	0.222	9.01876e-33
CD8_NK	SPN	2.704e-37	0.684727	0.374	0.158	1.63924e-32
CD8_NK	SCML4	3.3919e-37	0.615542	0.33	0.126	2.05627e-32
CD8_NK	SRSF2	4.47319e-37	0.754092	0.644	0.402	2.71178e-32
CD8_NK	SYNRG	4.93791e-37	0.670361	0.462	0.225	2.99351e-32
CD8_NK	TUBA4A	5.24956e-37	0.718508	0.53	0.278	3.18244e-32
CD8_NK	HSPE1	5.2507e-37	0.67446	0.738	0.471	3.18313e-32
CD8_NK	STK17A	1.64829e-36	0.660868	0.566	0.297	9.99241e-32
CD8_NK	PPP2R2B	2.15223e-36	0.556405	0.196	0.055	1.30475e-31
CD8_NK	CALM2	4.56081e-36	0.53448	0.814	0.531	2.7649e-31
CD8_NK	CCNH	6.69005e-36	0.692312	0.434	0.209	4.05571e-31
CD8_NK	GABARAPL1	1.15191e-35	0.649211	0.33	0.135	6.9832e-31
CD8_NK	ITGAL	1.77975e-35	0.726347	0.414	0.194	1.07893e-30
CD8_NK	RAC2	1.80537e-35	0.526084	0.86	0.588	1.09447e-30
CD8_NK	SLC38A2	1.87518e-35	0.665541	0.688	0.434	1.13679e-30
CD8_NK	TRBC1	1.88272e-35	0.580903	0.402	0.171	1.14136e-30
CD8_NK	KLRD1	2.2419e-35	0.512959	0.26	0.086	1.35911e-30
CD8_NK	ITK	2.40269e-35	0.625423	0.34	0.136	1.45658e-30
CD8_NK	G3BP2	3.75511e-35	0.745036	0.564	0.322	2.27646e-30
CD8_NK	S100A10	4.17316e-35	0.255086	0.754	0.444	2.52989e-30
CD8_NK	SOD1	4.71095e-35	0.590199	0.678	0.416	2.85592e-30
CD8_NK	CAMK4	5.73322e-35	0.620853	0.342	0.139	3.47565e-30
CD8_NK	AOAH	6.18952e-35	0.588094	0.354	0.148	3.75227e-30
CD8_NK	RALGAPA1	6.35603e-35	0.653666	0.402	0.184	3.85322e-30
CD8_NK	PLCB1	9.48403e-35	0.384559	0.11	0.021	5.7495e-30
CD8_NK	PAXX	1.10506e-34	0.654413	0.454	0.224	6.69918e-30
CD8_NK	NFATC2	1.83738e-34	0.607094	0.366	0.158	1.11388e-29
CD8_NK	ATF7IP	1.97761e-34	0.634286	0.494	0.255	1.19889e-29
CD8_NK	SH3BGRL3	3.61162e-34	0.494735	0.958	0.742	2.18947e-29
CD8_NK	CSRNP1	4.2765e-34	0.652046	0.51	0.272	2.59254e-29
CD8_NK	SPTAN1	4.69195e-34	0.622398	0.532	0.284	2.8444e-29
CD8_NK	SLC38A1	4.7686e-34	0.64842	0.466	0.233	2.89087e-29
CD8_NK	RANBP2	6.20024e-34	0.712243	0.492	0.268	3.75877e-29
CD8_NK	CRYBG1	1.11923e-33	0.661068	0.36	0.159	6.78512e-29
CD8_NK	FLNA	1.27731e-33	0.637071	0.608	0.344	7.74342e-29
CD8_NK	CD226	1.68753e-33	0.570754	0.202	0.063	1.02303e-28
CD8_NK	SUN2	2.37897e-33	0.678275	0.432	0.21	1.4422e-28
CD8_NK	EML4	6.17195e-33	0.568977	0.628	0.366	3.74162e-28
CD8_NK	PTGES3	6.35905e-33	0.581543	0.73	0.483	3.85505e-28
CD8_NK	RESF1	8.35202e-33	0.493175	0.682	0.409	5.06325e-28
CD8_NK	TERF2IP	9.10693e-33	0.667438	0.552	0.321	5.52089e-28
CD8_NK	CCND3	1.5852e-32	0.584082	0.412	0.193	9.60998e-28
CD8_NK	TRGV10	1.9771e-32	0.721416	0.144	0.035	1.19858e-27
CD8_NK	CKLF	2.34728e-32	0.552206	0.528	0.282	1.42299e-27
CD8_NK	TUBA1B	2.52796e-32	0.457886	0.838	0.581	1.53252e-27
CD8_NK	DHRS7	3.23326e-32	0.584063	0.486	0.26	1.9601e-27
CD8_NK	ARHGDIB	6.80418e-32	0.451119	0.892	0.605	4.1249e-27
CD8_NK	SLC7A5	1.04732e-31	0.765122	0.358	0.165	6.34914e-27
CD8_NK	CHD2	1.68739e-31	0.651389	0.548	0.319	1.02294e-26
CD8_NK	FUS	2.08363e-31	0.534591	0.822	0.575	1.26316e-26
CD8_NK	IL18RAP	2.64849e-31	0.385537	0.156	0.041	1.6056e-26
CD8_NK	GPR65	3.96941e-31	0.58187	0.43	0.212	2.40637e-26
CD8_NK	PRKCQ-AS1	4.01682e-31	0.525579	0.198	0.063	2.43512e-26
CD8_NK	CLIC3	4.23479e-31	0.53881	0.206	0.066	2.56726e-26
CD8_NK	SEPTIN7	4.34527e-31	0.498142	0.692	0.438	2.63424e-26
CD8_NK	SLA2	5.09162e-31	0.521814	0.244	0.087	3.0867e-26
CD8_NK	OXNAD1	6.17283e-31	0.568675	0.294	0.118	3.74216e-26
CD8_NK	YPEL5	7.94008e-31	0.639817	0.554	0.33	4.81351e-26
CD8_NK	TRBC2	8.78763e-31	0.63159	0.526	0.277	5.32732e-26
CD8_NK	LDHA	9.87351e-31	0.476472	0.706	0.451	5.98562e-26
CD8_NK	SBDS	1.07283e-30	0.679054	0.464	0.255	6.50382e-26
CD8_NK	RPS19	1.23307e-30	0.369242	0.998	0.883	7.47526e-26
CD8_NK	DDX3X	1.3819e-30	0.579528	0.696	0.449	8.37747e-26
CD8_NK	RCAN3	1.54481e-30	0.547544	0.284	0.113	9.36509e-26
CD8_NK	PDE3B	2.11681e-30	0.584994	0.29	0.116	1.28328e-25
CD8_NK	DYNLL1	2.19454e-30	0.625105	0.75	0.52	1.3304e-25
CD8_NK	TAGAP	3.04965e-30	0.476292	0.7	0.429	1.84879e-25
CD8_NK	EIF5	3.49907e-30	0.647626	0.652	0.419	2.12124e-25
CD8_NK	CELF2	3.9349e-30	0.535471	0.57	0.326	2.38545e-25
CD8_NK	DOK2	4.35168e-30	0.618429	0.436	0.22	2.63812e-25
CD8_NK	CAPG	4.55535e-30	0.467899	0.512	0.266	2.76159e-25
CD8_NK	FOSL2	6.06926e-30	0.608671	0.396	0.19	3.67937e-25
CD8_NK	SON	6.49016e-30	0.524363	0.746	0.509	3.93453e-25
CD8_NK	KMT2A	8.46827e-30	0.708043	0.432	0.228	5.13372e-25
CD8_NK	IER5L	1.03495e-29	0.727374	0.242	0.091	6.27419e-25
CD8_NK	PLEKHF1	1.63769e-29	0.550898	0.212	0.072	9.92819e-25
CD8_NK	ETV3	2.02674e-29	0.630514	0.304	0.131	1.22867e-24
CD8_NK	TRAV4	2.15267e-29	0.52115	0.108	0.023	1.30501e-24
CD8_NK	RPS18	2.24297e-29	0.378945	0.992	0.857	1.35976e-24
CD8_NK	MYL12B	2.66006e-29	0.449366	0.792	0.534	1.61261e-24
CD8_NK	MCL1	2.92263e-29	0.562856	0.74	0.509	1.77179e-24
CD8_NK	CD101	3.14074e-29	0.50428	0.152	0.042	1.90401e-24
CD8_NK	CDC42EP3	3.25048e-29	0.537559	0.392	0.19	1.97054e-24
CD8_NK	FOSB	3.29089e-29	0.743035	0.756	0.531	1.99504e-24
CD8_NK	CISH	3.44088e-29	0.529382	0.2	0.066	2.08597e-24
CD8_NK	RPS25	3.88728e-29	0.377908	0.986	0.821	2.35658e-24
CD8_NK	C12orf75	5.31382e-29	0.512469	0.25	0.094	3.2214e-24
CD8_NK	BZW1	6.14572e-29	0.550363	0.56	0.331	3.72572e-24
CD8_NK	ARL6IP5	6.43708e-29	0.491447	0.678	0.42	3.90235e-24
CD8_NK	GPR171	8.40715e-29	0.483687	0.174	0.053	5.09667e-24
CD8_NK	UBB	9.52407e-29	0.479609	0.91	0.696	5.77378e-24
CD8_NK	TUBA1C	9.69135e-29	0.46922	0.472	0.253	5.87518e-24
CD8_NK	ITM2A	1.35224e-28	0.563047	0.442	0.224	8.19766e-24
CD8_NK	ARHGAP9	1.414e-28	0.543761	0.474	0.25	8.57209e-24
CD8_NK	ZC3HAV1	1.451e-28	0.574203	0.57	0.331	8.79642e-24
CD8_NK	IL2RB	1.47341e-28	0.400649	0.386	0.173	8.93225e-24
CD8_NK	ZNF331	2.44515e-28	0.632658	0.466	0.25	1.48232e-23
CD8_NK	PLCG1	2.96372e-28	0.471146	0.25	0.095	1.7967e-23
CD8_NK	PLEC	3.39632e-28	0.768425	0.416	0.217	2.05895e-23
CD8_NK	LCP1	3.98656e-28	0.326403	0.846	0.557	2.41677e-23
CD8_NK	GSTK1	4.34152e-28	0.528229	0.61	0.379	2.63196e-23
CD8_NK	IFNG	6.86965e-28	0.648882	0.236	0.086	4.16459e-23
CD8_NK	ATP8A1	7.26653e-28	0.516289	0.248	0.095	4.40519e-23
CD8_NK	APBB1IP	8.37189e-28	0.51216	0.572	0.334	5.07529e-23
CD8_NK	TMSB4X	8.69375e-28	0.301179	1	0.914	5.27041e-23
CD8_NK	ETS1	1.00524e-27	0.482245	0.494	0.252	6.09404e-23
CD8_NK	RBM39	1.0168e-27	0.523037	0.71	0.466	6.16418e-23
CD8_NK	CCDC107	1.56511e-27	0.57423	0.342	0.162	9.48817e-23
CD8_NK	MAT2A	1.62124e-27	0.71495	0.486	0.285	9.82842e-23
CD8_NK	ARAP2	1.67262e-27	0.580646	0.366	0.174	1.01399e-22
CD8_NK	PGK1	1.77738e-27	0.437817	0.696	0.455	1.0775e-22
CD8_NK	DENND2D	1.98318e-27	0.621215	0.324	0.148	1.20226e-22
CD8_NK	CACYBP	2.15732e-27	0.568232	0.522	0.302	1.30783e-22
CD8_NK	MT-ATP8	2.4511e-27	0.368811	0.916	0.708	1.48593e-22
CD8_NK	TAF7	2.50464e-27	0.554526	0.498	0.29	1.51839e-22
CD8_NK	PITPNC1	2.72113e-27	0.559192	0.294	0.127	1.64963e-22
CD8_NK	SMARCA2	3.38185e-27	0.563167	0.414	0.214	2.05018e-22
CD8_NK	B2M	3.60879e-27	0.27072	1	0.981	2.18776e-22
CD8_NK	KMT2E	4.20497e-27	0.589003	0.616	0.397	2.54918e-22
CD8_NK	LDLRAD4	5.04443e-27	0.619225	0.348	0.163	3.05808e-22
CD8_NK	NR4A1	6.12343e-27	0.5648	0.67	0.427	3.71221e-22
CD8_NK	ABLIMacro_M1	6.17826e-27	0.554275	0.32	0.143	3.74545e-22
CD8_NK	IKZF3	1.56313e-26	0.495016	0.432	0.22	9.47618e-22
CD8_NK	SLFN5	1.70203e-26	0.574725	0.388	0.193	1.03182e-21
CD8_NK	HSPD1	1.72751e-26	0.610541	0.666	0.448	1.04727e-21
CD8_NK	H3F3B	2.22176e-26	0.209839	0.992	0.844	1.3469e-21
CD8_NK	CYFIP2	2.26304e-26	0.461465	0.42	0.211	1.37192e-21
CD8_NK	HSPA5	3.48e-26	0.460266	0.752	0.521	2.10968e-21
CD8_NK	H2AFZ	4.90111e-26	0.583557	0.744	0.526	2.9712e-21
CD8_NK	JUN	5.69892e-26	0.495418	0.84	0.597	3.45486e-21
CD8_NK	STK4	7.88535e-26	0.506266	0.63	0.402	4.78033e-21
CD8_NK	TSEN54	9.54406e-26	0.487207	0.238	0.093	5.7859e-21
CD8_NK	ARHGEF3	1.03186e-25	0.515143	0.29	0.127	6.25544e-21
CD8_NK	PBX4	1.48083e-25	0.398539	0.174	0.057	8.97722e-21
CD8_NK	JUND	2.18942e-25	0.928078	0.534	0.344	1.32729e-20
CD8_NK	EIF4A2	2.97032e-25	0.476957	0.622	0.407	1.80069e-20
CD8_NK	SPTY2D1	4.9075e-25	0.591569	0.318	0.155	2.97507e-20
CD8_NK	PSTPIP1	4.99141e-25	0.443061	0.29	0.127	3.02594e-20
CD8_NK	TBX21	7.82244e-25	0.314169	0.144	0.042	4.7422e-20
CD8_NK	TUBB2A	8.66168e-25	0.640502	0.25	0.105	5.25097e-20
CD8_NK	ANKRD44	1.02929e-24	0.517421	0.518	0.307	6.23988e-20
CD8_NK	PPP1R10	1.27199e-24	0.468658	0.65	0.433	7.71117e-20
CD8_NK	PIK3R1	1.55203e-24	0.521615	0.406	0.213	9.40885e-20
CD8_NK	SH2D2A	1.78623e-24	0.473554	0.332	0.154	1.08287e-19
CD8_NK	RASAL3	2.0484e-24	0.533884	0.382	0.197	1.2418e-19
CD8_NK	FNBP1	2.48419e-24	0.483584	0.51	0.302	1.50599e-19
CD8_NK	AL157402.2	2.48466e-24	0.493474	0.164	0.054	1.50628e-19
CD8_NK	RPS12	3.16771e-24	0.308504	0.998	0.89	1.92036e-19
CD8_NK	PRPF38B	3.53933e-24	0.598376	0.46	0.269	2.14565e-19
CD8_NK	MPZL3	3.90378e-24	0.407913	0.152	0.048	2.36659e-19
CD8_NK	AKIRIN1	4.70429e-24	0.51794	0.318	0.153	2.85188e-19
CD8_NK	CYTIP	5.0979e-24	0.495318	0.638	0.418	3.0905e-19
CD8_NK	PRKCQ	5.39939e-24	0.445173	0.196	0.072	3.27327e-19
CD8_NK	TRGC2	6.0713e-24	0.39038	0.152	0.047	3.68061e-19
CD8_NK	RPLP1	8.49351e-24	0.308394	0.994	0.928	5.14902e-19
CD8_NK	RPS29	9.10103e-24	0.389108	0.858	0.663	5.51732e-19
CD8_NK	PRNP	9.57014e-24	0.524766	0.35	0.176	5.80171e-19
CD8_NK	HNRNPA2B1	1.13418e-23	0.388486	0.938	0.741	6.87574e-19
CD8_NK	SFPQ	1.23859e-23	0.583182	0.634	0.422	7.5087e-19
CD8_NK	TRAC	1.34065e-23	0.43592	0.358	0.172	8.12742e-19
CD8_NK	VPS37B	1.62124e-23	0.467226	0.378	0.198	9.82845e-19
CD8_NK	TBC1D10C	1.94965e-23	0.532415	0.398	0.211	1.18193e-18
CD8_NK	TENT5C	2.16456e-23	0.521346	0.54	0.326	1.31222e-18
CD8_NK	NELL2	2.299e-23	0.303117	0.114	0.03	1.39372e-18
CD8_NK	UBE2S	2.37728e-23	0.739356	0.448	0.266	1.44118e-18
CD8_NK	HNRNPF	2.82822e-23	0.508159	0.57	0.374	1.71455e-18
CD8_NK	APOBEC3G	2.95838e-23	0.509983	0.358	0.181	1.79346e-18
CD8_NK	MATK	3.14567e-23	0.414156	0.204	0.076	1.907e-18
CD8_NK	TRAF3IP3	3.53974e-23	0.50769	0.43	0.236	2.14589e-18
CD8_NK	PHLDA1	3.87493e-23	0.513756	0.254	0.108	2.3491e-18
CD8_NK	SERPINB9	4.20938e-23	0.480186	0.38	0.199	2.55185e-18
CD8_NK	RNF125	4.44345e-23	0.492698	0.204	0.079	2.69375e-18
CD8_NK	ABCB1	4.70528e-23	0.374734	0.166	0.056	2.85248e-18
CD8_NK	SAMD3	5.24562e-23	0.361899	0.192	0.069	3.18005e-18
CD8_NK	HLA-E	5.62492e-23	0.312444	0.966	0.791	3.40999e-18
CD8_NK	HNRNPA0	5.96718e-23	0.489114	0.538	0.337	3.61748e-18
CD8_NK	HIST1H4C	6.33269e-23	0.587582	0.502	0.304	3.83907e-18
CD8_NK	DEF6	6.43096e-23	0.508206	0.396	0.215	3.89864e-18
CD8_NK	DUSP1	6.83445e-23	0.454822	0.862	0.647	4.14325e-18
CD8_NK	TIPARP	8.41459e-23	0.75364	0.324	0.166	5.10118e-18
CD8_NK	MT-CYB	8.60765e-23	0.247746	0.996	0.929	5.21822e-18
CD8_NK	C12orf57	8.67339e-23	0.506082	0.596	0.395	5.25807e-18
CD8_NK	PRPF8	9.74722e-23	0.519036	0.448	0.261	5.90906e-18
CD8_NK	ABI3	9.94318e-23	0.549058	0.328	0.162	6.02785e-18
CD8_NK	TUBB4B	1.07523e-22	0.488613	0.642	0.435	6.51839e-18
CD8_NK	MAPRE2	1.21533e-22	0.560758	0.38	0.205	7.36767e-18
CD8_NK	TRGV2	1.62999e-22	0.394564	0.102	0.025	9.88146e-18
CD8_NK	MYLIP	1.68105e-22	0.629006	0.306	0.152	1.0191e-17
CD8_NK	RPL23A	1.71521e-22	0.350674	0.936	0.754	1.03981e-17
CD8_NK	PRRC2C	1.81484e-22	0.463492	0.69	0.476	1.10021e-17
CD8_NK	LNPEP	2.08035e-22	0.495845	0.428	0.239	1.26117e-17
CD8_NK	ABRACL	2.80833e-22	0.54061	0.458	0.271	1.7025e-17
CD8_NK	SLC2A3	2.87427e-22	0.226895	0.688	0.435	1.74247e-17
CD8_NK	CD48	2.89057e-22	0.436592	0.614	0.392	1.75235e-17
CD8_NK	RHOF	3.11909e-22	0.452615	0.374	0.196	1.89089e-17
CD8_NK	PDE7A	3.21191e-22	0.543302	0.324	0.162	1.94716e-17
CD8_NK	PDIA3	3.31933e-22	0.471017	0.6	0.393	2.01228e-17
CD8_NK	ELF1	3.41962e-22	0.547245	0.564	0.357	2.07308e-17
CD8_NK	SRSF5	7.14189e-22	0.49021	0.612	0.412	4.32963e-17
CD8_NK	AKAP13	8.55802e-22	0.4555	0.626	0.413	5.18813e-17
CD8_NK	PDLIM2	8.69563e-22	0.436325	0.254	0.112	5.27155e-17
CD8_NK	ITM2C	9.8196e-22	0.453923	0.406	0.22	5.95294e-17
CD8_NK	PPDPF	1.16333e-21	0.389751	0.68	0.464	7.05245e-17
CD8_NK	TNFSF14	1.21493e-21	0.413383	0.22	0.089	7.36525e-17
CD8_NK	CHST12	1.6097e-21	0.511441	0.258	0.118	9.75847e-17
CD8_NK	AAK1	2.11324e-21	0.50481	0.318	0.161	1.28111e-16
CD8_NK	DYNC1H1	2.28551e-21	0.523418	0.494	0.307	1.38554e-16
CD8_NK	PLP2	2.29957e-21	0.513829	0.468	0.286	1.39407e-16
CD8_NK	ANKRD12	3.22897e-21	0.440688	0.626	0.425	1.9575e-16
CD8_NK	ZFP36L1	3.34334e-21	0.303974	0.876	0.658	2.02684e-16
CD8_NK	POLR2A	3.45983e-21	0.522425	0.478	0.29	2.09745e-16
CD8_NK	SRRT	3.74312e-21	0.553065	0.332	0.175	2.26919e-16
CD8_NK	IKZF1	4.43162e-21	0.498863	0.464	0.274	2.68658e-16
CD8_NK	JAK1	4.71937e-21	0.398924	0.668	0.453	2.86103e-16
CD8_NK	PFKFB3	5.24067e-21	0.360677	0.366	0.195	3.17705e-16
CD8_NK	SERPINH1	6.36767e-21	0.566879	0.188	0.073	3.86028e-16
CD8_NK	ARF6	6.6532e-21	0.512966	0.428	0.251	4.03337e-16
CD8_NK	ODF2L	7.14211e-21	0.529223	0.272	0.13	4.32976e-16
CD8_NK	GIMAP7	7.46622e-21	0.472089	0.384	0.205	4.52624e-16
CD8_NK	JADE1	7.59997e-21	0.479887	0.23	0.1	4.60733e-16
CD8_NK	JMJD6	7.80721e-21	0.496628	0.336	0.177	4.73296e-16
CD8_NK	CDK17	1.38121e-20	0.563803	0.3	0.152	8.37329e-16
CD8_NK	PTGER2	1.55127e-20	0.497947	0.146	0.05	9.40424e-16
CD8_NK	RPS14	1.76674e-20	0.288194	0.994	0.874	1.07105e-15
CD8_NK	SLC7A5P1	3.06883e-20	0.421938	0.168	0.062	1.86041e-15
CD8_NK	PTPN7	3.10328e-20	0.427401	0.372	0.2	1.8813e-15
CD8_NK	SMURF2	3.26703e-20	0.452449	0.202	0.084	1.98057e-15
CD8_NK	RPS21	3.86037e-20	0.315314	0.952	0.786	2.34027e-15
CD8_NK	MAP3K8	3.98474e-20	0.51829	0.376	0.21	2.41567e-15
CD8_NK	BUB3	4.06173e-20	0.48155	0.436	0.259	2.46234e-15
CD8_NK	WIPF1	4.59184e-20	0.346909	0.58	0.371	2.78371e-15
CD8_NK	PCMacro_M1	5.50846e-20	0.494741	0.442	0.266	3.33939e-15
CD8_NK	IQGAP1	5.6092e-20	0.391652	0.61	0.407	3.40046e-15
CD8_NK	OSTF1	7.76624e-20	0.362511	0.478	0.285	4.70813e-15
CD8_NK	CHORDC1	8.47289e-20	0.450558	0.44	0.256	5.13652e-15
CD8_NK	MACF1	8.64001e-20	0.481846	0.486	0.299	5.23784e-15
CD8_NK	USP36	9.36994e-20	0.553807	0.286	0.145	5.68034e-15
CD8_NK	MFSD10	1.1601e-19	0.513009	0.26	0.125	7.03285e-15
CD8_NK	ROCK1	2.02366e-19	0.412306	0.5	0.314	1.2268e-14
CD8_NK	NLRC3	2.06248e-19	0.431211	0.218	0.094	1.25034e-14
CD8_NK	PDCL3	2.11217e-19	0.510176	0.29	0.146	1.28046e-14
CD8_NK	TMC6	2.11708e-19	0.504642	0.344	0.189	1.28344e-14
CD8_NK	RPL38	2.16284e-19	0.324945	0.806	0.612	1.31118e-14
CD8_NK	PAG1	2.26183e-19	0.422733	0.31	0.16	1.37119e-14
CD8_NK	HNRNPU	2.40343e-19	0.385431	0.684	0.476	1.45703e-14
CD8_NK	EIF1	2.47723e-19	0.290367	0.984	0.873	1.50177e-14
CD8_NK	PAFAH1B1	3.21709e-19	0.416574	0.418	0.246	1.9503e-14
CD8_NK	RPS27A	3.221e-19	0.263297	0.996	0.886	1.95267e-14
CD8_NK	ZNF800	3.27932e-19	0.520664	0.358	0.204	1.98802e-14
CD8_NK	RPS26	3.62354e-19	0.416502	0.8	0.627	2.1967e-14
CD8_NK	PATJ	3.74077e-19	0.376667	0.148	0.053	2.26776e-14
CD8_NK	CKS2	3.80265e-19	0.588597	0.396	0.235	2.30528e-14
CD8_NK	AC022075.1	3.83015e-19	0.298972	0.1	0.028	2.32195e-14
CD8_NK	ZYX	3.8434e-19	0.258312	0.492	0.287	2.32999e-14
CD8_NK	EIF4G2	3.89552e-19	0.370161	0.692	0.499	2.36158e-14
CD8_NK	CCNL1	3.95817e-19	0.352642	0.578	0.388	2.39956e-14
CD8_NK	LINC00861	4.65786e-19	0.440914	0.206	0.086	2.82373e-14
CD8_NK	SNHG6	4.8107e-19	0.457333	0.44	0.27	2.91639e-14
CD8_NK	CRTAM	5.67394e-19	0.409728	0.144	0.05	3.43971e-14
CD8_NK	SELPLG	6.05176e-19	0.358876	0.368	0.205	3.66876e-14
CD8_NK	OXCT1	6.82427e-19	0.410651	0.174	0.068	4.13708e-14
CD8_NK	NR3C1	7.02587e-19	0.49863	0.444	0.277	4.25929e-14
CD8_NK	TGIF1	7.30231e-19	0.476498	0.274	0.135	4.42688e-14
CD8_NK	HSPA9	7.6258e-19	0.540485	0.452	0.288	4.62299e-14
CD8_NK	CD247	8.632e-19	0.181257	0.378	0.194	5.23298e-14
CD8_NK	NCOR1	8.80143e-19	0.496276	0.464	0.292	5.33569e-14
CD8_NK	MIDN	9.72015e-19	0.456957	0.424	0.254	5.89265e-14
CD8_NK	NR4A3	1.03597e-18	0.55472	0.346	0.193	6.28037e-14
CD8_NK	BIN2	1.03926e-18	0.384408	0.398	0.229	6.3003e-14
CD8_NK	DENND4A	1.17201e-18	0.486576	0.256	0.126	7.1051e-14
CD8_NK	GIMAP4	1.39374e-18	0.385472	0.364	0.196	8.44927e-14
CD8_NK	ATP5F1B	1.42372e-18	0.402831	0.64	0.455	8.63101e-14
CD8_NK	SOCS1	1.68153e-18	0.573844	0.276	0.139	1.01939e-13
CD8_NK	TRA2B	2.06426e-18	0.501149	0.5	0.329	1.25142e-13
CD8_NK	SLC4A7	2.10881e-18	0.493828	0.244	0.117	1.27842e-13
CD8_NK	TTC39C	2.2316e-18	0.426575	0.268	0.129	1.35286e-13
CD8_NK	USP20	2.45885e-18	0.413237	0.182	0.075	1.49063e-13
CD8_NK	AC015911.11	3.09854e-18	0.414048	0.202	0.086	1.87843e-13
CD8_NK	CFL1	3.31022e-18	0.275887	0.952	0.752	2.00675e-13
CD8_NK	PFN1	3.32555e-18	0.267325	0.91	0.713	2.01605e-13
CD8_NK	KTN1	3.35712e-18	0.489445	0.422	0.265	2.03519e-13
CD8_NK	ARHGAP15	3.50592e-18	0.49607	0.376	0.218	2.12539e-13
CD8_NK	RBMS1	4.22757e-18	0.392755	0.29	0.148	2.56288e-13
CD8_NK	PPP2R5C	4.24091e-18	0.416756	0.436	0.26	2.57097e-13
CD8_NK	RPL14	4.62456e-18	0.28682	0.976	0.825	2.80355e-13
CD8_NK	RPL13	4.64713e-18	0.251574	0.994	0.886	2.81723e-13
CD8_NK	DOCK10	4.76314e-18	0.472813	0.37	0.215	2.88756e-13
CD8_NK	NASP	5.1839e-18	0.551226	0.428	0.267	3.14263e-13
CD8_NK	GCC2	5.77899e-18	0.445388	0.428	0.262	3.5034e-13
CD8_NK	PPP1R16B	6.26943e-18	0.430304	0.292	0.148	3.80072e-13
CD8_NK	AC058791.1	6.39876e-18	0.428745	0.186	0.079	3.87912e-13
CD8_NK	RPL3	6.69642e-18	0.272831	0.968	0.82	4.05957e-13
CD8_NK	RAD21	7.30566e-18	0.35163	0.458	0.285	4.42891e-13
CD8_NK	PPP1R2	7.58833e-18	0.484144	0.488	0.32	4.60028e-13
CD8_NK	MIER1	7.7511e-18	0.4261	0.394	0.235	4.69895e-13
CD8_NK	PIP4K2A	1.0457e-17	0.468833	0.292	0.152	6.33936e-13
CD8_NK	SCAF4	1.08821e-17	0.430127	0.252	0.124	6.59706e-13
CD8_NK	PNRC1	1.10519e-17	0.238868	0.882	0.689	6.69996e-13
CD8_NK	CAST	1.15403e-17	0.424266	0.476	0.31	6.99609e-13
CD8_NK	ANXA6	1.1717e-17	0.402995	0.502	0.331	7.10322e-13
CD8_NK	PRKCH	1.19086e-17	0.416068	0.338	0.18	7.21938e-13
CD8_NK	SF3A1	1.27899e-17	0.515536	0.334	0.189	7.75361e-13
CD8_NK	ARL4A	1.31504e-17	0.507604	0.252	0.125	7.97215e-13
CD8_NK	CCDC88C	1.32261e-17	0.404662	0.304	0.16	8.01809e-13
CD8_NK	TRIR	1.52565e-17	0.393467	0.506	0.331	9.24893e-13
CD8_NK	SRSF11	1.60102e-17	0.428216	0.518	0.344	9.70586e-13
CD8_NK	ANKRD28	1.61479e-17	0.624761	0.252	0.128	9.78935e-13
CD8_NK	RASA2	1.63768e-17	0.379752	0.332	0.18	9.92812e-13
CD8_NK	PCBP1	1.69648e-17	0.313598	0.618	0.423	1.02846e-12
CD8_NK	TRG-AS1	1.94366e-17	0.409094	0.21	0.092	1.17831e-12
CD8_NK	HNRNPA3	2.17327e-17	0.334326	0.652	0.457	1.3175e-12
CD8_NK	MVB12B	2.36373e-17	0.293206	0.11	0.035	1.43296e-12
CD8_NK	AC008875.3	2.46832e-17	0.346584	0.25	0.121	1.49637e-12
CD8_NK	PTPN4	2.82003e-17	0.430734	0.26	0.128	1.70958e-12
CD8_NK	RPS15A	3.00108e-17	0.230711	0.994	0.88	1.81935e-12
CD8_NK	TBCD	3.19597e-17	0.362245	0.194	0.084	1.93749e-12
CD8_NK	PPP1R15A	3.22604e-17	0.230425	0.758	0.544	1.95572e-12
CD8_NK	TCP1	3.25906e-17	0.450066	0.478	0.308	1.97574e-12
CD8_NK	TAF15	3.34133e-17	0.487801	0.388	0.235	2.02561e-12
CD8_NK	F2R	3.43896e-17	0.324745	0.148	0.055	2.0848e-12
CD8_NK	EPC1	3.91494e-17	0.416684	0.45	0.281	2.37335e-12
CD8_NK	UBXN4	3.958e-17	0.4715	0.518	0.359	2.39946e-12
CD8_NK	SH3BP1	4.54887e-17	0.413177	0.24	0.117	2.75766e-12
CD8_NK	STK10	4.8631e-17	0.359614	0.38	0.218	2.94816e-12
CD8_NK	TNF	5.24468e-17	0.396891	0.388	0.219	3.17949e-12
CD8_NK	ESYT1	5.26493e-17	0.413785	0.274	0.141	3.19176e-12
CD8_NK	MAP9	5.48657e-17	0.319741	0.1	0.03	3.32612e-12
CD8_NK	NOP58	5.68528e-17	0.448011	0.426	0.264	3.44659e-12
CD8_NK	HERC1	6.23435e-17	0.481169	0.32	0.177	3.77945e-12
CD8_NK	ARGLU1	6.629e-17	0.457627	0.542	0.374	4.0187e-12
CD8_NK	TMEM35B	6.68838e-17	0.445868	0.232	0.113	4.05469e-12
CD8_NK	CD244	6.78893e-17	0.321736	0.138	0.05	4.11565e-12
CD8_NK	ANXA2R	7.26232e-17	0.400145	0.154	0.06	4.40263e-12
CD8_NK	PER1	7.96391e-17	0.627561	0.264	0.138	4.82796e-12
CD8_NK	TLE5	8.28527e-17	0.398336	0.432	0.266	5.02278e-12
CD8_NK	RBM8A	8.73867e-17	0.343239	0.516	0.339	5.29764e-12
CD8_NK	SIGIRR	9.32026e-17	0.414052	0.318	0.175	5.65022e-12
CD8_NK	GUK1	1.00224e-16	0.360717	0.526	0.354	6.0759e-12
CD8_NK	C9orf78	1.21976e-16	0.446131	0.374	0.223	7.39456e-12
CD8_NK	RAB27A	1.22173e-16	0.404137	0.264	0.133	7.40648e-12
CD8_NK	SSBP4	1.23937e-16	0.455907	0.236	0.117	7.51346e-12
CD8_NK	SUSD3	1.50521e-16	0.453669	0.168	0.07	9.12503e-12
CD8_NK	TUBB	1.57144e-16	0.195588	0.628	0.42	9.52652e-12
CD8_NK	AHSA1	1.57273e-16	0.435763	0.34	0.195	9.53437e-12
CD8_NK	GTF2B	1.57585e-16	0.454939	0.366	0.22	9.55327e-12
CD8_NK	UBASH3A	1.67051e-16	0.387175	0.164	0.067	1.01271e-11
CD8_NK	PCNX2	1.75681e-16	0.355437	0.14	0.053	1.06503e-11
CD8_NK	DDX17	1.8797e-16	0.356982	0.608	0.432	1.13953e-11
CD8_NK	RPL32	2.10203e-16	0.207523	0.994	0.878	1.27432e-11
CD8_NK	RHOH	2.57582e-16	0.225694	0.498	0.316	1.56154e-11
CD8_NK	NPMacro_M1	2.62292e-16	0.310043	0.824	0.626	1.59009e-11
CD8_NK	DHX36	2.64718e-16	0.489207	0.364	0.219	1.6048e-11
CD8_NK	ZBTB1	2.78583e-16	0.444247	0.296	0.161	1.68885e-11
CD8_NK	ANK3	3.21463e-16	0.314306	0.116	0.039	1.94881e-11
CD8_NK	PRR7	3.26858e-16	0.301581	0.122	0.043	1.98151e-11
CD8_NK	HIC1	3.3724e-16	0.399073	0.13	0.048	2.04445e-11
CD8_NK	USP9Y	3.54149e-16	0.42406	0.214	0.1	2.14696e-11
CD8_NK	RPSA	3.85513e-16	0.22444	0.934	0.76	2.3371e-11
CD8_NK	CREM	4.08815e-16	0.571677	0.44	0.28	2.47836e-11
CD8_NK	TSC22D2	4.70524e-16	0.538237	0.288	0.158	2.85246e-11
CD8_NK	CLK1	4.70718e-16	0.432815	0.438	0.281	2.85363e-11
CD8_NK	ERAP2	4.85169e-16	0.440237	0.22	0.105	2.94124e-11
CD8_NK	TMX4	5.02637e-16	0.399535	0.312	0.173	3.04714e-11
CD8_NK	KIF21B	5.39703e-16	0.352781	0.162	0.067	3.27184e-11
CD8_NK	FLT3LG	5.99373e-16	0.406808	0.21	0.098	3.63358e-11
CD8_NK	RRP1B	6.26796e-16	0.410606	0.186	0.083	3.79982e-11
CD8_NK	SLC16A7	6.72461e-16	0.43981	0.21	0.099	4.07666e-11
CD8_NK	SNRK	7.0631e-16	0.432114	0.238	0.119	4.28186e-11
CD8_NK	ARHGEF7	7.34585e-16	0.460329	0.246	0.128	4.45327e-11
CD8_NK	SACMacro_M1L	8.34675e-16	0.399432	0.236	0.118	5.06005e-11
CD8_NK	TOMM7	9.94799e-16	0.30893	0.686	0.513	6.03077e-11
CD8_NK	PIK3CD	1.0126e-15	0.32397	0.278	0.146	6.13866e-11
CD8_NK	CLSTN3	1.03172e-15	0.324103	0.15	0.06	6.25459e-11
CD8_NK	RBM25	1.06247e-15	0.36234	0.558	0.387	6.441e-11
CD8_NK	ERCC5	1.07093e-15	0.401728	0.23	0.114	6.4923e-11
CD8_NK	METRNL	1.11974e-15	0.624157	0.208	0.099	6.7882e-11
CD8_NK	MAP4	1.13012e-15	0.447605	0.334	0.197	6.8511e-11
CD8_NK	HMGB1	1.22208e-15	0.289619	0.78	0.605	7.4086e-11
CD8_NK	ARHGAP30	1.31898e-15	0.418517	0.428	0.273	7.99607e-11
CD8_NK	PCNX1	1.43768e-15	0.357712	0.248	0.127	8.71566e-11
CD8_NK	RPP21	1.45341e-15	0.427387	0.28	0.152	8.81101e-11
CD8_NK	SKP1	1.52731e-15	0.2969	0.658	0.475	9.25901e-11
CD8_NK	UBAC2	1.66604e-15	0.386055	0.272	0.145	1.01e-10
CD8_NK	RPS3A	1.78036e-15	0.195868	0.988	0.856	1.07931e-10
CD8_NK	SRSF3	1.90184e-15	0.388926	0.588	0.423	1.15295e-10
CD8_NK	HNRNPH1	1.93181e-15	0.453373	0.452	0.303	1.17112e-10
CD8_NK	CCDC85B	1.94785e-15	0.382691	0.324	0.185	1.18084e-10
CD8_NK	THBS1	1.96542e-15	0.333996	0.132	0.05	1.1915e-10
CD8_NK	BCLAF1	2.08129e-15	0.450913	0.456	0.301	1.26174e-10
CD8_NK	LMNA	2.109e-15	0.647492	0.308	0.175	1.27854e-10
CD8_NK	MBP	2.39142e-15	0.281299	0.386	0.229	1.44975e-10
CD8_NK	EEF1AKNMT	2.40389e-15	0.273705	0.108	0.037	1.45731e-10
CD8_NK	EWSR1	2.4114e-15	0.385336	0.492	0.333	1.46187e-10
CD8_NK	STIM2	2.44315e-15	0.405673	0.23	0.115	1.48111e-10
CD8_NK	HNRNPM	2.56982e-15	0.373768	0.442	0.291	1.5579e-10
CD8_NK	SEPTIN9	2.79161e-15	0.386296	0.514	0.342	1.69236e-10
CD8_NK	N4BP2L2	2.81637e-15	0.379677	0.47	0.311	1.70737e-10
CD8_NK	RPL35A	2.88921e-15	0.204002	0.972	0.835	1.75153e-10
CD8_NK	HP1BP3	3.0603e-15	0.416703	0.448	0.302	1.85525e-10
CD8_NK	DUSP5	3.07145e-15	0.430996	0.298	0.165	1.862e-10
CD8_NK	HOOK2	3.12784e-15	0.548489	0.274	0.151	1.89619e-10
CD8_NK	ABHD17A	3.15061e-15	0.399617	0.272	0.146	1.90999e-10
CD8_NK	RPL28	3.34534e-15	0.207907	0.996	0.924	2.02804e-10
CD8_NK	STAT3	3.4751e-15	0.27796	0.536	0.362	2.10671e-10
CD8_NK	UBE2D2	3.54103e-15	0.371495	0.496	0.343	2.14668e-10
CD8_NK	TMEM50A	3.59858e-15	0.352332	0.516	0.349	2.18157e-10
CD8_NK	TNRC6C	3.64018e-15	0.349011	0.152	0.062	2.20678e-10
CD8_NK	ARID4B	3.7688e-15	0.351412	0.514	0.346	2.28476e-10
CD8_NK	STRAP	3.78138e-15	0.46127	0.336	0.202	2.29239e-10
CD8_NK	TTC19	3.79397e-15	0.437935	0.236	0.121	2.30002e-10
CD8_NK	LRRFIP1	3.86899e-15	0.290623	0.564	0.378	2.3455e-10
CD8_NK	CCSER2	3.99393e-15	0.38187	0.252	0.13	2.42124e-10
CD8_NK	PCED1B-AS1	4.40789e-15	0.420545	0.444	0.284	2.6722e-10
CD8_NK	LRBA	4.66632e-15	0.373721	0.272	0.145	2.82886e-10
CD8_NK	AMD1	4.7906e-15	0.468233	0.358	0.221	2.9042e-10
CD8_NK	MYO1G	4.93542e-15	0.317302	0.324	0.182	2.992e-10
CD8_NK	DEK	5.01848e-15	0.333662	0.41	0.254	3.04235e-10
CD8_NK	MT-ND3	5.07466e-15	0.226147	0.928	0.806	3.07641e-10
CD8_NK	SERBP1	5.19258e-15	0.391856	0.544	0.387	3.14789e-10
CD8_NK	RBM38	5.39675e-15	0.409192	0.238	0.12	3.27167e-10
CD8_NK	RPL30	5.40984e-15	0.21269	0.996	0.899	3.27961e-10
CD8_NK	PSMA7	5.54601e-15	0.263803	0.562	0.388	3.36216e-10
CD8_NK	MYO9B	6.08735e-15	0.399477	0.324	0.19	3.69034e-10
CD8_NK	JAML	6.4852e-15	0.219504	0.262	0.134	3.93152e-10
CD8_NK	ARNTL	6.68563e-15	0.380728	0.192	0.089	4.05303e-10
CD8_NK	CDK2AP2	6.77406e-15	0.473675	0.418	0.277	4.10664e-10
CD8_NK	ZFAND5	6.85123e-15	0.386519	0.424	0.273	4.15342e-10
CD8_NK	RBBP6	7.00979e-15	0.403426	0.41	0.264	4.24955e-10
CD8_NK	BAZ1B	7.02344e-15	0.398031	0.304	0.174	4.25782e-10
CD8_NK	STN1	7.53155e-15	0.374508	0.162	0.07	4.56585e-10
CD8_NK	SMAD7	7.84892e-15	0.443254	0.264	0.14	4.75825e-10
CD8_NK	GAS5	8.23462e-15	0.361373	0.52	0.357	4.99207e-10
CD8_NK	GYG1	8.47694e-15	0.377007	0.278	0.152	5.13898e-10
CD8_NK	DDX3Y	8.48199e-15	0.388353	0.344	0.207	5.14204e-10
CD8_NK	APBB1	8.57899e-15	0.290794	0.138	0.054	5.20084e-10
CD8_NK	LINC01871	1.09168e-14	0.300171	0.142	0.056	6.61809e-10
CD8_NK	GPBP1	1.17715e-14	0.407954	0.542	0.383	7.13623e-10
CD8_NK	CCT4	1.21731e-14	0.438548	0.446	0.299	7.37973e-10
CD8_NK	DNAJA2	1.261e-14	0.387381	0.354	0.215	7.64457e-10
CD8_NK	YWHAQ	1.33433e-14	0.361516	0.39	0.246	8.08912e-10
CD8_NK	TGFB1	1.62125e-14	0.506462	0.492	0.345	9.82848e-10
CD8_NK	TRGV4	1.62693e-14	0.275337	0.102	0.034	9.86294e-10
CD8_NK	ICOS	1.73352e-14	0.264931	0.22	0.104	1.05091e-09
CD8_NK	KIF21A	1.95969e-14	0.39533	0.16	0.07	1.18802e-09
CD8_NK	BCAS2	2.14e-14	0.457619	0.296	0.171	1.29733e-09
CD8_NK	ACTN4	2.14562e-14	0.383764	0.378	0.236	1.30074e-09
CD8_NK	DNAJC1	2.39622e-14	0.460698	0.316	0.191	1.45266e-09
CD8_NK	LUC7L3	2.48363e-14	0.435175	0.418	0.277	1.50565e-09
CD8_NK	CNOT6L	2.71793e-14	0.478713	0.34	0.207	1.64769e-09
CD8_NK	EDC4	3.01343e-14	0.327775	0.128	0.05	1.82683e-09
CD8_NK	BDP1	3.03369e-14	0.354972	0.36	0.219	1.83911e-09
CD8_NK	CIB1	3.13624e-14	0.295698	0.534	0.363	1.90128e-09
CD8_NK	RRN3P1	3.32896e-14	0.3111	0.146	0.061	2.01811e-09
CD8_NK	IL2RG	3.37355e-14	0.383	0.428	0.281	2.04515e-09
CD8_NK	LIME1	3.62439e-14	0.385545	0.238	0.124	2.19722e-09
CD8_NK	ITGA4	3.67509e-14	0.273535	0.494	0.325	2.22795e-09
CD8_NK	TAP1	3.73307e-14	0.335992	0.45	0.295	2.2631e-09
CD8_NK	SNRNP200	3.73319e-14	0.379854	0.34	0.205	2.26317e-09
CD8_NK	PA2G4	4.0208e-14	0.356971	0.406	0.261	2.43753e-09
CD8_NK	CD53	4.36879e-14	0.284605	0.6	0.428	2.64849e-09
CD8_NK	MID1IP1	4.42488e-14	0.333402	0.174	0.079	2.68249e-09
CD8_NK	RETREG1	4.56094e-14	0.309422	0.102	0.035	2.76498e-09
CD8_NK	HCG18	4.61449e-14	0.341417	0.276	0.151	2.79744e-09
CD8_NK	AKAP9	5.95722e-14	0.422433	0.44	0.299	3.61145e-09
CD8_NK	RPL35	5.98988e-14	0.228291	0.924	0.755	3.63124e-09
CD8_NK	ZFYVE28	6.00305e-14	0.31705	0.134	0.054	3.63923e-09
CD8_NK	PRKAA1	7.20273e-14	0.367762	0.188	0.09	4.36651e-09
CD8_NK	UBA2	7.4014e-14	0.404816	0.248	0.135	4.48695e-09
CD8_NK	MATR3.1	8.5255e-14	0.3912	0.422	0.279	5.16841e-09
CD8_NK	HNRNPA1	8.62155e-14	0.27552	0.724	0.56	5.22664e-09
CD8_NK	RAP1B	9.42492e-14	0.262874	0.504	0.339	5.71367e-09
CD8_NK	AL135905.2	9.56641e-14	0.457109	0.226	0.12	5.79945e-09
CD8_NK	BAG3	9.81586e-14	0.490332	0.282	0.161	5.95067e-09
CD8_NK	SLF1	9.93768e-14	0.281322	0.16	0.069	6.02452e-09
CD8_NK	THRAP3	1.01444e-13	0.273391	0.436	0.284	6.14982e-09
CD8_NK	IFFO2	1.02784e-13	0.356808	0.166	0.075	6.23105e-09
CD8_NK	DRAP1	1.22508e-13	0.256896	0.488	0.329	7.42678e-09
CD8_NK	PPP1CA	1.28432e-13	0.289543	0.542	0.386	7.78591e-09
CD8_NK	GLS	1.29832e-13	0.434894	0.418	0.277	7.8708e-09
CD8_NK	LPIN1	1.32615e-13	0.448018	0.264	0.148	8.03952e-09
CD8_NK	CD47	1.33804e-13	0.407715	0.362	0.229	8.11159e-09
CD8_NK	HNRNPUL1	1.42529e-13	0.397908	0.378	0.246	8.64055e-09
CD8_NK	CDC42SE2	1.45314e-13	0.447941	0.36	0.227	8.80939e-09
CD8_NK	FAMacro_M177A1	1.50524e-13	0.393142	0.31	0.187	9.12524e-09
CD8_NK	B3GNT2	1.50706e-13	0.353865	0.202	0.1	9.13624e-09
CD8_NK	CDC37	1.70151e-13	0.380469	0.514	0.37	1.0315e-08
CD8_NK	MAP4K1	1.72219e-13	0.371418	0.252	0.136	1.04404e-08
CD8_NK	GSPT1	1.83624e-13	0.467305	0.33	0.206	1.11319e-08
CD8_NK	RPS4X	1.87143e-13	0.168257	0.996	0.853	1.13451e-08
CD8_NK	RASGRP1	2.11833e-13	0.328149	0.228	0.116	1.28419e-08
CD8_NK	XRCC5	2.1621e-13	0.323611	0.466	0.321	1.31073e-08
CD8_NK	RNF167	2.26475e-13	0.376961	0.33	0.2	1.37296e-08
CD8_NK	MXRA7	2.33916e-13	0.234485	0.114	0.043	1.41807e-08
CD8_NK	H2AFX	2.60615e-13	0.467418	0.312	0.188	1.57993e-08
CD8_NK	RPS6KA3	2.6325e-13	0.366756	0.25	0.136	1.5959e-08
CD8_NK	CD5	2.69651e-13	0.302862	0.234	0.119	1.63471e-08
CD8_NK	AKTIP	2.74805e-13	0.315397	0.122	0.048	1.66595e-08
CD8_NK	GPRIN3	2.77953e-13	0.382703	0.27	0.151	1.68504e-08
CD8_NK	ADSS	2.8114e-13	0.427263	0.304	0.18	1.70436e-08
CD8_NK	RNF139	2.90566e-13	0.408074	0.236	0.127	1.7615e-08
CD8_NK	GALNT6	2.93382e-13	0.326627	0.146	0.064	1.77857e-08
CD8_NK	TBCB	2.97279e-13	0.348039	0.334	0.202	1.8022e-08
CD8_NK	BTBD9	3.23933e-13	0.289322	0.132	0.054	1.96378e-08
CD8_NK	ESYT2	3.67204e-13	0.384169	0.206	0.105	2.2261e-08
CD8_NK	CYCS	3.68924e-13	0.350565	0.41	0.275	2.23653e-08
CD8_NK	FNBP4	3.82609e-13	0.353259	0.374	0.237	2.31949e-08
CD8_NK	ZNF131	3.90501e-13	0.382225	0.2	0.101	2.36733e-08
CD8_NK	SNHG12	3.90936e-13	0.3469	0.382	0.242	2.36997e-08
CD8_NK	RPS6	4.61488e-13	0.172325	0.968	0.825	2.79768e-08
CD8_NK	PPMacro_M1G	4.63722e-13	0.339862	0.324	0.197	2.81122e-08
CD8_NK	DIAPH1	4.69013e-13	0.381822	0.348	0.215	2.8433e-08
CD8_NK	VPS13C	4.85231e-13	0.404677	0.406	0.268	2.94161e-08
CD8_NK	CAPN2	5.12232e-13	0.375797	0.314	0.19	3.1053e-08
CD8_NK	RPL34	5.18561e-13	0.156407	0.99	0.865	3.14367e-08
CD8_NK	DDX6	5.19333e-13	0.376926	0.446	0.306	3.14835e-08
CD8_NK	SAFB2	5.7245e-13	0.394395	0.322	0.195	3.47037e-08
CD8_NK	CGGBP1	5.87618e-13	0.388136	0.3	0.18	3.56232e-08
CD8_NK	PNN	6.07005e-13	0.428893	0.364	0.234	3.67985e-08
CD8_NK	IL18R1	6.11109e-13	0.240547	0.15	0.065	3.70472e-08
CD8_NK	LINC00662	6.36189e-13	0.308617	0.11	0.042	3.85677e-08
CD8_NK	RPL26	6.5766e-13	0.197849	0.988	0.842	3.98693e-08
CD8_NK	PBXIP1	6.80884e-13	0.385841	0.348	0.212	4.12772e-08
CD8_NK	FKBP4	6.94623e-13	0.479001	0.294	0.176	4.21101e-08
CD8_NK	C1orf52	7.40782e-13	0.362331	0.232	0.125	4.49084e-08
CD8_NK	NEU1	7.82559e-13	0.637061	0.334	0.219	4.74411e-08
CD8_NK	NKRF	7.89742e-13	0.425256	0.21	0.11	4.78765e-08
CD8_NK	ANKRD11	9.45292e-13	0.354545	0.414	0.273	5.73064e-08
CD8_NK	CALR	1.00553e-12	0.335581	0.642	0.48	6.0958e-08
CD8_NK	YIPF5	1.02491e-12	0.385841	0.218	0.117	6.21334e-08
CD8_NK	FASLG	1.08499e-12	0.357131	0.138	0.058	6.57752e-08
CD8_NK	SLK	1.12621e-12	0.395783	0.222	0.119	6.82745e-08
CD8_NK	IQGAP2	1.16377e-12	0.340817	0.27	0.155	7.05513e-08
CD8_NK	SPEN	1.2018e-12	0.39919	0.324	0.201	7.28565e-08
CD8_NK	XRCC6	1.20503e-12	0.311076	0.458	0.317	7.30528e-08
CD8_NK	ILF3	1.291e-12	0.343736	0.38	0.247	7.82643e-08
CD8_NK	DMTF1	1.35785e-12	0.354035	0.196	0.1	8.23168e-08
CD8_NK	SMARCA5	1.37545e-12	0.394532	0.358	0.234	8.3384e-08
CD8_NK	CASP17P	1.4222e-12	0.240702	0.13	0.053	8.62182e-08
CD8_NK	PPMacro_M1K	1.43027e-12	0.358529	0.34	0.211	8.67075e-08
CD8_NK	RNF166	1.46162e-12	0.316232	0.232	0.124	8.86077e-08
CD8_NK	SF3B1	1.51869e-12	0.319163	0.55	0.402	9.20678e-08
CD8_NK	SIK3	1.53508e-12	0.38679	0.226	0.122	9.30612e-08
CD8_NK	CALHM2	1.55648e-12	0.316253	0.154	0.07	9.43587e-08
CD8_NK	SENP7	1.60682e-12	0.41251	0.222	0.12	9.74104e-08
CD8_NK	HECA	1.62791e-12	0.389528	0.23	0.125	9.86886e-08
CD8_NK	NDFIP1	1.69357e-12	0.37328	0.306	0.187	1.02669e-07
CD8_NK	RAN	1.77719e-12	0.236039	0.586	0.429	1.07738e-07
CD8_NK	ARF4	1.94243e-12	0.386233	0.47	0.337	1.17756e-07
CD8_NK	TNKS2	2.1679e-12	0.3652	0.27	0.156	1.31425e-07
CD8_NK	SRRM2	2.27463e-12	0.280268	0.572	0.404	1.37895e-07
CD8_NK	THUMPD1	2.33796e-12	0.451585	0.266	0.156	1.41734e-07
CD8_NK	SYNE1	2.40231e-12	0.389585	0.3	0.18	1.45635e-07
CD8_NK	HIST1H1D	2.54306e-12	0.390548	0.178	0.087	1.54168e-07
CD8_NK	PPP6R1	2.56481e-12	0.336322	0.23	0.126	1.55486e-07
CD8_NK	TOP1	2.56601e-12	0.351072	0.4	0.269	1.5556e-07
CD8_NK	SLAMF1	2.58664e-12	0.352934	0.222	0.117	1.5681e-07
CD8_NK	HNRNPK	2.76789e-12	0.241458	0.646	0.477	1.67798e-07
CD8_NK	NGDN	2.94722e-12	0.393444	0.192	0.099	1.78669e-07
CD8_NK	HELZ	2.97947e-12	0.399393	0.286	0.17	1.80624e-07
CD8_NK	JAK3	3.00905e-12	0.287234	0.318	0.188	1.82418e-07
CD8_NK	SP4	3.01617e-12	0.258373	0.158	0.073	1.82849e-07
CD8_NK	GALNT10	3.06966e-12	0.30633	0.134	0.058	1.86092e-07
CD8_NK	TBRG1	3.1115e-12	0.380222	0.28	0.168	1.88629e-07
CD8_NK	NXT1	3.34881e-12	0.393023	0.23	0.127	2.03015e-07
CD8_NK	RASSF5	3.65788e-12	0.26127	0.358	0.221	2.21752e-07
CD8_NK	COQ10B	3.85147e-12	0.361075	0.24	0.135	2.33487e-07
CD8_NK	SPATA13	3.87187e-12	0.278447	0.212	0.111	2.34724e-07
CD8_NK	NUP210	4.32396e-12	0.383929	0.212	0.113	2.62131e-07
CD8_NK	SLC10A3	4.51218e-12	0.319345	0.138	0.061	2.73542e-07
CD8_NK	PRMT9	4.63055e-12	0.378814	0.182	0.092	2.80718e-07
CD8_NK	H2AFV	4.75373e-12	0.376696	0.362	0.239	2.88185e-07
CD8_NK	ELMSAN1	4.93105e-12	0.408158	0.236	0.133	2.98935e-07
CD8_NK	CEP350	4.96373e-12	0.410822	0.356	0.232	3.00916e-07
CD8_NK	ATP1B3	5.22107e-12	0.483628	0.322	0.2	3.16517e-07
CD8_NK	CDC14A	5.43826e-12	0.314949	0.156	0.072	3.29684e-07
CD8_NK	MRPS30	5.56197e-12	0.336945	0.174	0.086	3.37184e-07
CD8_NK	WHRN	6.19308e-12	0.348923	0.104	0.04	3.75443e-07
CD8_NK	CNN2	6.19322e-12	0.216956	0.532	0.373	3.75452e-07
CD8_NK	PCF11	6.20086e-12	0.359764	0.352	0.229	3.75915e-07
CD8_NK	RBMX	6.72945e-12	0.37041	0.39	0.263	4.0796e-07
CD8_NK	ASH1L	7.02453e-12	0.369871	0.368	0.245	4.25848e-07
CD8_NK	EMP3	7.18167e-12	0.221109	0.644	0.471	4.35375e-07
CD8_NK	PHF3	8.09229e-12	0.355834	0.368	0.244	4.90579e-07
CD8_NK	RSBN1	8.26604e-12	0.346264	0.28	0.165	5.01112e-07
CD8_NK	MPHOSPH8	8.33647e-12	0.383955	0.406	0.279	5.05382e-07
CD8_NK	SENP6	8.39928e-12	0.36798	0.348	0.227	5.09189e-07
CD8_NK	LUC7L2	8.46478e-12	0.379294	0.314	0.197	5.13161e-07
CD8_NK	B4GALT1	8.50065e-12	0.363058	0.272	0.161	5.15335e-07
CD8_NK	KPNA2	8.55366e-12	0.387162	0.216	0.119	5.18548e-07
CD8_NK	ASF1A	9.1122e-12	0.406946	0.2	0.105	5.52409e-07
CD8_NK	APMAP	9.2368e-12	0.369181	0.258	0.151	5.59962e-07
CD8_NK	C12orf65	9.25818e-12	0.380071	0.186	0.095	5.61259e-07
CD8_NK	TTC39B	9.63919e-12	0.261709	0.102	0.039	5.84357e-07
CD8_NK	PNP	9.81456e-12	0.43824	0.302	0.189	5.94988e-07
CD8_NK	BHLHE40	9.82848e-12	0.287554	0.32	0.193	5.95832e-07
CD8_NK	KMT2C	1.00823e-11	0.325843	0.364	0.239	6.11219e-07
CD8_NK	AQP3	1.03203e-11	0.457379	0.234	0.131	6.25646e-07
CD8_NK	OASL	1.03495e-11	0.2435	0.22	0.117	6.27418e-07
CD8_NK	OFD1	1.03568e-11	0.368746	0.266	0.154	6.27861e-07
CD8_NK	DYNLT3	1.03779e-11	0.376465	0.18	0.091	6.29137e-07
CD8_NK	PPP4R3A	1.04883e-11	0.445669	0.31	0.197	6.35832e-07
CD8_NK	PPP1R12A	1.07615e-11	0.386746	0.418	0.289	6.52393e-07
CD8_NK	HMGB2	1.07961e-11	0.332586	0.282	0.17	6.54494e-07
CD8_NK	MFSD14A	1.08943e-11	0.313045	0.184	0.093	6.60448e-07
CD8_NK	CGAS	1.13095e-11	0.456014	0.244	0.143	6.85613e-07
CD8_NK	HNRNPC	1.13139e-11	0.227377	0.59	0.439	6.85885e-07
CD8_NK	MED21	1.16592e-11	0.295175	0.136	0.061	7.06813e-07
CD8_NK	HUWE1	1.19627e-11	0.38686	0.318	0.202	7.25213e-07
CD8_NK	BPTF	1.20769e-11	0.352648	0.418	0.286	7.3214e-07
CD8_NK	RASGEF1B	1.20806e-11	0.429457	0.264	0.154	7.32361e-07
CD8_NK	ST3GAL1	1.27339e-11	0.416604	0.276	0.166	7.7197e-07
CD8_NK	GRAMD1B	1.33214e-11	0.359151	0.124	0.054	8.07581e-07
CD8_NK	TMOD3	1.34032e-11	0.288318	0.334	0.21	8.12542e-07
CD8_NK	C1GALT1	1.35545e-11	0.336487	0.222	0.122	8.21714e-07
CD8_NK	PYURF	1.37368e-11	0.384341	0.25	0.146	8.32767e-07
CD8_NK	RPL37A	1.38467e-11	0.206903	0.868	0.719	8.39426e-07
CD8_NK	FKBP5	1.44152e-11	0.27476	0.214	0.114	8.73893e-07
CD8_NK	RPL39	1.47391e-11	0.146338	0.994	0.867	8.93529e-07
CD8_NK	TMEM43	1.47413e-11	0.359846	0.182	0.093	8.9366e-07
CD8_NK	TSPAN14	1.47778e-11	0.3538	0.236	0.133	8.95876e-07
CD8_NK	CDKN2AIP	1.52868e-11	0.396464	0.228	0.128	9.26732e-07
CD8_NK	TPR	1.54365e-11	0.215785	0.472	0.326	9.35808e-07
CD8_NK	GTF3A	1.56464e-11	0.393209	0.306	0.193	9.48533e-07
CD8_NK	RSF1	1.59393e-11	0.332868	0.386	0.257	9.6629e-07
CD8_NK	CD81	1.60201e-11	0.37985	0.324	0.205	9.71185e-07
CD8_NK	HNRNPH3	1.63308e-11	0.356796	0.36	0.237	9.90019e-07
CD8_NK	RALY	1.74417e-11	0.344491	0.374	0.253	1.05737e-06
CD8_NK	REL	1.75996e-11	0.21811	0.49	0.329	1.06694e-06
CD8_NK	TBCC	1.81904e-11	0.355311	0.202	0.107	1.10276e-06
CD8_NK	DNAJB6	1.82322e-11	0.347865	0.434	0.301	1.10529e-06
CD8_NK	ANXA11	1.87178e-11	0.238155	0.392	0.26	1.13473e-06
CD8_NK	EIF4A3	1.92079e-11	0.287187	0.368	0.241	1.16444e-06
CD8_NK	TMF1	2.11021e-11	0.364276	0.366	0.247	1.27927e-06
CD8_NK	SCAF11	2.11999e-11	0.31719	0.47	0.332	1.2852e-06
CD8_NK	TMA7	2.21957e-11	0.174168	0.706	0.549	1.34557e-06
CD8_NK	AC022706.1	2.27005e-11	0.230296	0.112	0.045	1.37618e-06
CD8_NK	FGFR1OP2	2.57886e-11	0.378698	0.388	0.264	1.56338e-06
CD8_NK	CARD11	2.62574e-11	0.314998	0.168	0.083	1.5918e-06
CD8_NK	GIMAP1	2.70929e-11	0.367746	0.22	0.121	1.64245e-06
CD8_NK	ANP32E	2.72116e-11	0.351352	0.332	0.211	1.64965e-06
CD8_NK	NIPBL	2.74457e-11	0.338156	0.376	0.253	1.66384e-06
CD8_NK	NOP56	2.89557e-11	0.394542	0.266	0.161	1.75538e-06
CD8_NK	DOCK8	3.01473e-11	0.395096	0.48	0.35	1.82762e-06
CD8_NK	OCIAD2	3.02946e-11	0.3316	0.304	0.185	1.83655e-06
CD8_NK	EIF3F	3.09058e-11	0.263697	0.514	0.373	1.8736e-06
CD8_NK	RPS4Y1	3.15629e-11	0.246179	0.64	0.48	1.91344e-06
CD8_NK	PGA3	3.205e-11	0.233136	0.26	0.146	1.94297e-06
CD8_NK	KIF2A	3.24268e-11	0.236071	0.32	0.196	1.96581e-06
CD8_NK	SRP14	3.32663e-11	0.176719	0.714	0.537	2.0167e-06
CD8_NK	SASH3	3.37472e-11	0.299015	0.338	0.211	2.04585e-06
CD8_NK	SF3A2	3.5141e-11	0.349531	0.29	0.178	2.13035e-06
CD8_NK	CSNK1A1	3.61507e-11	0.347661	0.372	0.25	2.19156e-06
CD8_NK	TOMM20	3.63188e-11	0.319737	0.418	0.296	2.20176e-06
CD8_NK	GOLGA8B	3.71575e-11	0.316628	0.196	0.103	2.2526e-06
CD8_NK	ATP2A3	3.7255e-11	0.314514	0.286	0.173	2.25851e-06
CD8_NK	DCAF5	3.75802e-11	0.371584	0.23	0.131	2.27822e-06
CD8_NK	COMMD7	3.78301e-11	0.249305	0.114	0.048	2.29338e-06
CD8_NK	EIF3A	3.78636e-11	0.323401	0.482	0.348	2.2954e-06
CD8_NK	NSMCE3	3.8401e-11	0.353527	0.184	0.096	2.32798e-06
CD8_NK	RAB1B	3.96128e-11	0.353204	0.31	0.199	2.40145e-06
CD8_NK	CALCOCO2	4.14045e-11	0.255621	0.314	0.195	2.51006e-06
CD8_NK	PARP11	4.36016e-11	0.262969	0.112	0.047	2.64326e-06
CD8_NK	ANKRD37	4.37e-11	0.403635	0.286	0.178	2.64922e-06
CD8_NK	CASK	4.62773e-11	0.252773	0.138	0.063	2.80547e-06
CD8_NK	MRPL41	4.72131e-11	0.399273	0.27	0.166	2.8622e-06
CD8_NK	TMC8	4.9127e-11	0.342919	0.272	0.162	2.97823e-06
CD8_NK	AHCTF1	5.04175e-11	0.342567	0.21	0.117	3.05646e-06
CD8_NK	RPL31	5.1072e-11	0.21827	0.786	0.627	3.09614e-06
CD8_NK	ISG20L2	5.22227e-11	0.346996	0.238	0.136	3.16589e-06
CD8_NK	RAPGEF6	5.4999e-11	0.345971	0.204	0.111	3.33421e-06
CD8_NK	RSRC2	5.5144e-11	0.361499	0.402	0.279	3.343e-06
CD8_NK	CCT5	5.62761e-11	0.361685	0.334	0.219	3.41162e-06
CD8_NK	INPP4B	6.31682e-11	0.24252	0.166	0.081	3.82945e-06
CD8_NK	CCAR1	6.4975e-11	0.402766	0.29	0.182	3.93898e-06
CD8_NK	SNHG15	6.66262e-11	0.3305	0.244	0.142	4.03908e-06
CD8_NK	CCT6A	6.69728e-11	0.28925	0.388	0.262	4.06009e-06
CD8_NK	COX6C	6.8419e-11	0.277971	0.546	0.414	4.14777e-06
CD8_NK	HLA-F	6.93116e-11	0.28361	0.484	0.351	4.20188e-06
CD8_NK	SLBP	7.01934e-11	0.349508	0.242	0.14	4.25534e-06
CD8_NK	EIF3G	7.06321e-11	0.282538	0.498	0.367	4.28193e-06
CD8_NK	ERVK3-1	7.18958e-11	0.309197	0.216	0.12	4.35854e-06
CD8_NK	ARHGEF12	7.29764e-11	0.307453	0.148	0.071	4.42405e-06
CD8_NK	PPP1R18	7.53117e-11	0.245982	0.5	0.355	4.56562e-06
CD8_NK	CNBP	7.65506e-11	0.235399	0.614	0.474	4.64072e-06
CD8_NK	VPS13A	7.79753e-11	0.354424	0.194	0.104	4.7271e-06
CD8_NK	LDHB	8.02162e-11	0.22395	0.51	0.365	4.86294e-06
CD8_NK	DDX18	8.94209e-11	0.364329	0.338	0.225	5.42096e-06
CD8_NK	PPMacro_M1D	9.04099e-11	0.352561	0.19	0.103	5.48092e-06
CD8_NK	ANKRD36B	9.0454e-11	0.371872	0.21	0.117	5.48359e-06
CD8_NK	ERN1	9.32425e-11	0.431954	0.24	0.142	5.65264e-06
CD8_NK	TOB2	9.63987e-11	0.361591	0.266	0.161	5.84398e-06
CD8_NK	ARPC5L	9.75195e-11	0.339507	0.316	0.201	5.91192e-06
CD8_NK	NUCB2	9.94349e-11	0.350309	0.268	0.165	6.02804e-06
CD8_NK	HIPK1	9.98667e-11	0.366258	0.208	0.116	6.05422e-06
CD8_NK	CDK12	1.01393e-10	0.366926	0.284	0.176	6.14672e-06
CD8_NK	ENO2	1.01955e-10	0.26218	0.112	0.047	6.18081e-06
CD8_NK	RALGDS	1.05434e-10	0.259492	0.2	0.108	6.39173e-06
CD8_NK	APRT	1.08115e-10	0.270078	0.496	0.364	6.55425e-06
CD8_NK	PSD4	1.10593e-10	0.306213	0.214	0.118	6.70449e-06
CD8_NK	MAZ	1.15236e-10	0.386748	0.208	0.118	6.98596e-06
CD8_NK	PAF1	1.19178e-10	0.373674	0.232	0.136	7.22493e-06
CD8_NK	CHD1	1.20526e-10	0.152476	0.434	0.296	7.30665e-06
CD8_NK	HERPUD2	1.21294e-10	0.360756	0.242	0.142	7.35318e-06
CD8_NK	DNAJA4	1.22704e-10	0.330844	0.152	0.074	7.43869e-06
CD8_NK	ANAPC16	1.2809e-10	0.292398	0.468	0.338	7.7652e-06
CD8_NK	REST	1.33355e-10	0.376886	0.284	0.177	8.08438e-06
CD8_NK	NKTR	1.3562e-10	0.344322	0.352	0.234	8.22167e-06
CD8_NK	ZC3H12A	1.40987e-10	0.390718	0.32	0.207	8.54705e-06
CD8_NK	KLF12	1.43665e-10	0.307103	0.158	0.078	8.70941e-06
CD8_NK	MAP1LC3B	1.44041e-10	0.185006	0.466	0.334	8.73217e-06
CD8_NK	SNRPB	1.45831e-10	0.265898	0.426	0.296	8.84072e-06
CD8_NK	CDK11B	1.48283e-10	0.313722	0.21	0.118	8.98935e-06
CD8_NK	SORBS3	1.50784e-10	0.256712	0.108	0.046	9.14096e-06
CD8_NK	HNRNPAB	1.51742e-10	0.364537	0.346	0.233	9.19906e-06
CD8_NK	ZNF207	1.52763e-10	0.329319	0.384	0.268	9.26096e-06
CD8_NK	DENND1B	1.5303e-10	0.359828	0.212	0.12	9.27712e-06
CD8_NK	RPL41	1.59218e-10	0.183137	0.948	0.804	9.6523e-06
CD8_NK	MOAP1	1.62963e-10	0.259646	0.112	0.048	9.87932e-06
CD8_NK	PARVG	1.6556e-10	0.294673	0.256	0.153	1.00367e-05
CD8_NK	CENPK	1.67136e-10	0.275908	0.12	0.053	1.01323e-05
CD8_NK	SERINC1	1.69571e-10	0.290567	0.384	0.264	1.02799e-05
CD8_NK	WDR82	1.70076e-10	0.317017	0.222	0.127	1.03105e-05
CD8_NK	SEPTIN6	1.72658e-10	0.307689	0.474	0.341	1.0467e-05
CD8_NK	ARHGDIA	1.72986e-10	0.323462	0.442	0.323	1.04869e-05
CD8_NK	MCUB	1.76229e-10	0.366462	0.228	0.132	1.06835e-05
CD8_NK	GATAD2A	1.7926e-10	0.27115	0.174	0.09	1.08673e-05
CD8_NK	UBE2D3	1.84181e-10	0.142689	0.642	0.484	1.11656e-05
CD8_NK	CABIN1	1.9087e-10	0.325925	0.21	0.117	1.15711e-05
CD8_NK	XRN1	1.97387e-10	0.30647	0.352	0.238	1.19662e-05
CD8_NK	NUFIP2	2.00552e-10	0.347566	0.378	0.259	1.21581e-05
CD8_NK	ARHGAP45	2.0762e-10	0.260933	0.318	0.2	1.25866e-05
CD8_NK	POLR2L	2.09218e-10	0.277208	0.452	0.329	1.26834e-05
CD8_NK	PKN1	2.15244e-10	0.315296	0.23	0.135	1.30488e-05
CD8_NK	PRKAR2A	2.18654e-10	0.318763	0.204	0.114	1.32555e-05
CD8_NK	GTDC1	2.2337e-10	0.289772	0.112	0.049	1.35414e-05
CD8_NK	USP11	2.33562e-10	0.385856	0.238	0.142	1.41592e-05
CD8_NK	BBX	2.44124e-10	0.373614	0.296	0.189	1.47995e-05
CD8_NK	MRPS6	2.51062e-10	0.363648	0.358	0.242	1.52201e-05
CD8_NK	SERTAD1	2.64855e-10	0.439275	0.396	0.283	1.60563e-05
CD8_NK	COMMD6	2.67512e-10	0.261992	0.618	0.48	1.62174e-05
CD8_NK	GLIPR1	2.67875e-10	0.382961	0.374	0.259	1.62394e-05
CD8_NK	RNF213	2.68337e-10	0.117896	0.608	0.442	1.62674e-05
CD8_NK	RGL4	2.74228e-10	0.175587	0.174	0.088	1.66245e-05
CD8_NK	KAT6B	2.85154e-10	0.383955	0.258	0.158	1.72869e-05
CD8_NK	CCNT1	2.85251e-10	0.330295	0.214	0.121	1.72927e-05
CD8_NK	RASSF1	2.85442e-10	0.322538	0.228	0.131	1.73044e-05
CD8_NK	C21orf91	3.02263e-10	0.345013	0.188	0.102	1.83241e-05
CD8_NK	LPCAT4	3.41418e-10	0.309787	0.172	0.09	2.06978e-05
CD8_NK	ATG16L1	3.47728e-10	0.246436	0.118	0.052	2.10803e-05
CD8_NK	SLC39A6	3.49884e-10	0.344321	0.148	0.074	2.1211e-05
CD8_NK	TCF12	3.51437e-10	0.35005	0.24	0.143	2.13052e-05
CD8_NK	RPS7	3.54298e-10	0.152394	0.982	0.852	2.14786e-05
CD8_NK	RPS15	3.77952e-10	0.166587	0.98	0.866	2.29126e-05
CD8_NK	HCLS1	3.78145e-10	0.148248	0.64	0.472	2.29243e-05
CD8_NK	RBM3	3.8349e-10	0.255083	0.482	0.351	2.32483e-05
CD8_NK	GIMAP6	3.92313e-10	0.332086	0.162	0.083	2.37832e-05
CD8_NK	CCT3	3.94877e-10	0.280967	0.338	0.224	2.39386e-05
CD8_NK	CCND2	3.98511e-10	0.287859	0.194	0.105	2.41589e-05
CD8_NK	PPIA	3.9928e-10	0.158469	0.886	0.72	2.42056e-05
CD8_NK	TGFBR2	4.00675e-10	0.289772	0.272	0.168	2.42901e-05
CD8_NK	ARIH1	4.05463e-10	0.333807	0.278	0.174	2.45804e-05
CD8_NK	ITGB1BP1	4.07617e-10	0.290352	0.19	0.103	2.4711e-05
CD8_NK	HSPA4	4.61884e-10	0.331546	0.318	0.211	2.80008e-05
CD8_NK	CAMK2G	4.6762e-10	0.294854	0.144	0.07	2.83485e-05
CD8_NK	AGAP2	4.75794e-10	0.263268	0.166	0.085	2.88441e-05
CD8_NK	PTTG1	4.78191e-10	0.303611	0.174	0.091	2.89894e-05
CD8_NK	CAND1	5.01022e-10	0.293166	0.23	0.135	3.03734e-05
CD8_NK	SIAH2	5.16886e-10	0.415196	0.194	0.11	3.13352e-05
CD8_NK	SLC25A4	5.26877e-10	0.280963	0.114	0.051	3.19409e-05
CD8_NK	RPL27A	5.29772e-10	0.139997	0.752	0.591	3.21164e-05
CD8_NK	MAP4K5	5.43617e-10	0.360251	0.168	0.089	3.29557e-05
CD8_NK	DHX9	5.45938e-10	0.330612	0.286	0.181	3.30964e-05
CD8_NK	MCOLN2	5.48631e-10	0.21973	0.116	0.051	3.32597e-05
CD8_NK	SP100	5.57506e-10	0.256311	0.506	0.374	3.37977e-05
CD8_NK	SNHG8	5.74577e-10	0.3682	0.378	0.263	3.48326e-05
CD8_NK	TOR1AIP1	5.76234e-10	0.29064	0.232	0.137	3.49331e-05
CD8_NK	CHCHD2	5.76369e-10	0.15544	0.696	0.542	3.49412e-05
CD8_NK	PLEKHA3	5.99808e-10	0.342993	0.154	0.079	3.63622e-05
CD8_NK	ZCCHC8	6.01925e-10	0.349888	0.174	0.094	3.64905e-05
CD8_NK	CAPRIN1	6.13496e-10	0.274905	0.282	0.178	3.7192e-05
CD8_NK	BIN1	6.30646e-10	0.278056	0.238	0.138	3.82316e-05
CD8_NK	SRSF10	6.42001e-10	0.319689	0.378	0.262	3.89201e-05
CD8_NK	AP2B1	6.61451e-10	0.324227	0.238	0.143	4.00991e-05
CD8_NK	VAPA	6.68446e-10	0.175041	0.37	0.253	4.05232e-05
CD8_NK	FAMacro_M102A	6.86448e-10	0.303085	0.198	0.109	4.16145e-05
CD8_NK	SRPK2	6.90327e-10	0.297949	0.248	0.15	4.18497e-05
CD8_NK	SNTB2	7.16345e-10	0.283484	0.128	0.06	4.3427e-05
CD8_NK	ACLY	7.17629e-10	0.297796	0.19	0.105	4.35048e-05
CD8_NK	EEF1D	7.18116e-10	0.187156	0.896	0.739	4.35343e-05
CD8_NK	RPL36	7.25144e-10	0.142335	0.954	0.796	4.39604e-05
CD8_NK	AKAP8L	7.42777e-10	0.328766	0.194	0.109	4.50294e-05
CD8_NK	DHX38	7.44672e-10	0.288672	0.168	0.088	4.51442e-05
CD8_NK	SIK2	7.7471e-10	0.246188	0.114	0.051	4.69653e-05
CD8_NK	RAB6A	8.09076e-10	0.340605	0.278	0.178	4.90486e-05
CD8_NK	SMC1A	8.167e-10	0.377466	0.242	0.149	4.95108e-05
CD8_NK	TPM3	8.25588e-10	0.141009	0.792	0.606	5.00496e-05
CD8_NK	KIF5B	8.26953e-10	0.25597	0.35	0.235	5.01324e-05
CD8_NK	SNHG1	8.34711e-10	0.384476	0.264	0.166	5.06027e-05
CD8_NK	POLR3GL	8.53046e-10	0.31855	0.256	0.157	5.17142e-05
CD8_NK	DNAJB4	8.88835e-10	0.376996	0.168	0.09	5.38838e-05
CD8_NK	USP34	8.91525e-10	0.327795	0.338	0.225	5.40469e-05
CD8_NK	MTA2	9.16783e-10	0.305056	0.19	0.105	5.55782e-05
CD8_NK	VAMP2	9.4232e-10	0.344043	0.212	0.123	5.71262e-05
CD8_NK	REV3L	9.59273e-10	0.311469	0.206	0.117	5.8154e-05
CD8_NK	WDR1	9.77453e-10	0.207114	0.43	0.301	5.92561e-05
CD8_NK	BCL9L	1.03937e-09	0.264285	0.162	0.083	6.30097e-05
CD8_NK	CDKN1A	1.05826e-09	0.173639	0.518	0.374	6.41549e-05
CD8_NK	EP400	1.06647e-09	0.34024	0.218	0.128	6.46528e-05
CD8_NK	PSMB8-AS1	1.07064e-09	0.301342	0.218	0.126	6.49054e-05
CD8_NK	AC245297.3	1.10714e-09	0.258078	0.13	0.062	6.71181e-05
CD8_NK	SETD2	1.14659e-09	0.343509	0.29	0.188	6.95098e-05
CD8_NK	RPL27	1.15985e-09	0.186734	0.826	0.664	7.03135e-05
CD8_NK	RLF	1.17908e-09	0.285437	0.26	0.16	7.14792e-05
CD8_NK	SELENOK	1.20724e-09	0.282636	0.508	0.387	7.31868e-05
CD8_NK	WNK1	1.2494e-09	0.252452	0.392	0.268	7.57426e-05
CD8_NK	CASP8	1.25966e-09	0.380249	0.258	0.161	7.63644e-05
CD8_NK	TAX1BP1	1.26353e-09	0.255692	0.456	0.335	7.65992e-05
CD8_NK	ADAR	1.341e-09	0.185814	0.408	0.284	8.12957e-05
CD8_NK	KRTCAP2	1.35752e-09	0.217186	0.554	0.413	8.2297e-05
CD8_NK	DNAAF2	1.40273e-09	0.38648	0.174	0.095	8.50376e-05
CD8_NK	KIAA1191	1.46758e-09	0.261876	0.164	0.086	8.89694e-05
CD8_NK	SSH2	1.49423e-09	0.194383	0.298	0.188	9.05848e-05
CD8_NK	PRRC2B	1.49977e-09	0.325561	0.3	0.195	9.09207e-05
CD8_NK	UBE2A	1.50273e-09	0.335032	0.314	0.209	9.11e-05
CD8_NK	INTS6	1.50962e-09	0.303272	0.378	0.262	9.15177e-05
CD8_NK	RPS28	1.53229e-09	0.117173	0.984	0.872	9.28919e-05
CD8_NK	CUL4A	1.54704e-09	0.303505	0.176	0.096	9.37864e-05
CD8_NK	DNAJB9	1.55614e-09	0.343584	0.31	0.208	9.43376e-05
CD8_NK	USP14	1.56027e-09	0.311389	0.202	0.117	9.45881e-05
CD8_NK	NUMA1	1.58442e-09	0.293257	0.3	0.192	9.60522e-05
CD8_NK	CCT2	1.6026e-09	0.30012	0.354	0.244	9.71546e-05
CD8_NK	ZBTB43	1.60612e-09	0.280825	0.134	0.066	9.73676e-05
CD8_NK	SMG1	1.74057e-09	0.34936	0.314	0.209	0.000105519
CD8_NK	PEBP1	1.79752e-09	0.245565	0.4	0.287	0.000108971
CD8_NK	ICE2	1.80649e-09	0.294143	0.19	0.106	0.000109515
CD8_NK	FYCO1	1.83026e-09	0.267119	0.13	0.062	0.000110956
CD8_NK	GPBP1L1	1.86684e-09	0.289418	0.21	0.123	0.000113174
CD8_NK	RBM4	1.88231e-09	0.331698	0.312	0.209	0.000114112
CD8_NK	IL10RA	1.90572e-09	0.365383	0.356	0.252	0.000115531
CD8_NK	ABCG1	1.92968e-09	0.34675	0.182	0.101	0.000116983
CD8_NK	PRXL2C	1.94013e-09	0.26876	0.112	0.052	0.000117616
CD8_NK	C16orf72	1.94617e-09	0.22526	0.22	0.13	0.000117983
CD8_NK	BTG3	1.95124e-09	0.307582	0.206	0.119	0.00011829
CD8_NK	STIP1	1.95223e-09	0.31285	0.286	0.186	0.00011835
CD8_NK	ANAPC4	1.97754e-09	0.282281	0.118	0.055	0.000119884
CD8_NK	GPR155	2.09861e-09	0.275096	0.12	0.056	0.000127224
CD8_NK	PTPN11	2.18348e-09	0.280112	0.19	0.107	0.000132369
CD8_NK	MEAF6	2.19259e-09	0.318967	0.27	0.172	0.000132921
CD8_NK	GHITM	2.31608e-09	0.244607	0.378	0.268	0.000140408
CD8_NK	SHFL	2.45001e-09	0.342732	0.218	0.13	0.000148527
CD8_NK	MORF4L1	2.51609e-09	0.248787	0.51	0.388	0.000152533
CD8_NK	LINC00869	2.57489e-09	0.234157	0.118	0.055	0.000156098
CD8_NK	EIF1B	2.58374e-09	0.28296	0.34	0.232	0.000156634
CD8_NK	MRPS26	2.63181e-09	0.301295	0.15	0.078	0.000159548
CD8_NK	LAT	2.65217e-09	0.191205	0.122	0.056	0.000160783
CD8_NK	CDK13	2.69598e-09	0.354763	0.26	0.163	0.000163439
CD8_NK	LMBR1	2.70725e-09	0.289188	0.14	0.07	0.000164121
CD8_NK	SAP18	2.88288e-09	0.283799	0.556	0.435	0.000174769
CD8_NK	TXLNGY	2.93085e-09	0.332342	0.186	0.105	0.000177677
CD8_NK	SUGT1	2.95902e-09	0.336805	0.278	0.18	0.000179385
CD8_NK	ARHGAP4	3.07863e-09	0.328864	0.27	0.172	0.000186636
CD8_NK	NFATC3	3.17176e-09	0.32494	0.216	0.127	0.000192281
CD8_NK	TPT1	3.38032e-09	0.101628	0.996	0.946	0.000204925
CD8_NK	KLHL28	3.3929e-09	0.292993	0.17	0.093	0.000205688
CD8_NK	RPL9	3.54038e-09	0.133345	0.902	0.74	0.000214629
CD8_NK	EPAS1	3.61154e-09	0.255055	0.12	0.057	0.000218942
CD8_NK	SF3B2	3.63156e-09	0.235364	0.48	0.359	0.000220156
CD8_NK	FXYD5	3.68287e-09	0.17502	0.664	0.506	0.000223266
CD8_NK	MRPL10	3.75091e-09	0.368873	0.168	0.092	0.000227391
CD8_NK	SMIM3	3.75135e-09	0.263444	0.1	0.044	0.000227418
CD8_NK	TSC22D4	4.02026e-09	0.324825	0.28	0.182	0.00024372
CD8_NK	RIF1	4.0979e-09	0.300232	0.242	0.149	0.000248427
CD8_NK	DR1	4.26238e-09	0.289617	0.232	0.14	0.000258398
CD8_NK	ZNF655	4.34528e-09	0.304916	0.23	0.14	0.000263424
CD8_NK	PABPC1	4.42003e-09	0.137536	0.898	0.739	0.000267955
CD8_NK	CBX3	4.4357e-09	0.268467	0.39	0.273	0.000268906
CD8_NK	CCR5	4.57202e-09	0.290326	0.118	0.056	0.000277169
CD8_NK	ZNRD1	4.58215e-09	0.303076	0.268	0.172	0.000277783
CD8_NK	G3BP1	4.67833e-09	0.282945	0.338	0.232	0.000283614
CD8_NK	TMEM87B	4.93108e-09	0.313287	0.164	0.09	0.000298937
CD8_NK	BAZ2A	4.9321e-09	0.325391	0.306	0.208	0.000298999
CD8_NK	LUC7L	5.04551e-09	0.32589	0.208	0.124	0.000305874
CD8_NK	ITGB7	5.2199e-09	0.351442	0.268	0.173	0.000316446
CD8_NK	ATG12	5.23407e-09	0.294172	0.216	0.129	0.000317305
CD8_NK	PREX1	5.4242e-09	0.213761	0.316	0.207	0.000328831
CD8_NK	TSPYL1	5.44532e-09	0.367255	0.242	0.152	0.000330112
CD8_NK	RPLP2	5.71099e-09	0.117759	0.988	0.843	0.000346217
CD8_NK	PRKAR1A	5.73922e-09	0.168059	0.41	0.292	0.000347929
CD8_NK	RAB5IF	5.87384e-09	0.277618	0.266	0.172	0.00035609
CD8_NK	ODC1	6.0875e-09	0.382949	0.276	0.18	0.000369043
CD8_NK	PRKCI	6.14928e-09	0.24416	0.108	0.05	0.000372788
CD8_NK	SNHG16	6.18172e-09	0.300577	0.238	0.148	0.000374754
CD8_NK	MGAT5	6.21196e-09	0.280852	0.176	0.097	0.000376588
CD8_NK	HTATSF1	6.55553e-09	0.325021	0.196	0.114	0.000397416
CD8_NK	FAM214A	6.64042e-09	0.283001	0.214	0.126	0.000402562
CD8_NK	IL16	6.64085e-09	0.288692	0.348	0.238	0.000402588
CD8_NK	RPL10	7.069e-09	0.123699	1	0.913	0.000428544
CD8_NK	AKT1	7.41878e-09	0.229557	0.154	0.082	0.000449749
CD8_NK	CSNK1D	7.44916e-09	0.270329	0.304	0.201	0.00045159
CD8_NK	IFRD1	7.48927e-09	0.205061	0.376	0.268	0.000454022
CD8_NK	LYAR	7.5627e-09	0.213214	0.158	0.083	0.000458473
CD8_NK	ZFAND2B	7.57226e-09	0.33662	0.162	0.089	0.000459053
CD8_NK	TLN1	7.62725e-09	0.190406	0.486	0.36	0.000462387
CD8_NK	RFFL	7.72284e-09	0.241154	0.15	0.078	0.000468182
CD8_NK	TMBIM6	7.80357e-09	0.178536	0.684	0.541	0.000473076
CD8_NK	ZNF148	7.99247e-09	0.2757	0.24	0.149	0.000484528
CD8_NK	RGS14	8.47474e-09	0.270752	0.192	0.11	0.000513764
CD8_NK	SLC4A1AP	8.5429e-09	0.288559	0.166	0.091	0.000517896
CD8_NK	PLEKHA2	8.72643e-09	0.301235	0.254	0.16	0.000529022
CD8_NK	TES	8.84938e-09	0.242626	0.248	0.155	0.000536476
CD8_NK	ITGA5	8.8932e-09	0.223675	0.122	0.059	0.000539132
CD8_NK	HNRNPR	9.11738e-09	0.337754	0.358	0.257	0.000552723
CD8_NK	HIST1H1E	9.27251e-09	0.37223	0.224	0.137	0.000562127
CD8_NK	EPS15	9.29578e-09	0.309591	0.282	0.185	0.000563538
CD8_NK	SLC20A1	9.5261e-09	0.335461	0.252	0.16	0.000577501
CD8_NK	KDM3A	9.69304e-09	0.281041	0.186	0.107	0.000587621
CD8_NK	SSBP2	9.77648e-09	0.229247	0.118	0.056	0.00059268
CD8_NK	FTSJ3	9.90928e-09	0.247887	0.142	0.074	0.000600731
CD8_NK	SUPT5H	9.94267e-09	0.337444	0.276	0.183	0.000602755
CD8_NK	ZPR1	9.97611e-09	0.322876	0.156	0.085	0.000604782
CD8_NK	RBBP5	9.98537e-09	0.275721	0.15	0.08	0.000605343
CD8_NK	TCERG1	1.00051e-08	0.382963	0.226	0.141	0.000606538
CD8_NK	PRDMacro_M1	1.00939e-08	0.267953	0.282	0.181	0.00061192
CD8_NK	POLE3	1.01922e-08	0.339333	0.194	0.113	0.000617882
CD8_NK	ANP32B	1.03331e-08	0.261611	0.392	0.286	0.000626423
CD8_NK	GFPT1	1.03708e-08	0.314236	0.184	0.107	0.00062871
CD8_NK	SNRPG	1.05486e-08	0.240246	0.374	0.268	0.000639487
CD8_NK	PREPL	1.06608e-08	0.282678	0.142	0.074	0.000646287
CD8_NK	RPL37	1.0863e-08	0.110292	0.97	0.843	0.000658545
CD8_NK	RHOC	1.10917e-08	0.200274	0.268	0.169	0.000672412
CD8_NK	CCNI	1.12325e-08	0.159913	0.716	0.568	0.00068095
CD8_NK	LUZP1	1.16312e-08	0.264102	0.158	0.085	0.000705121
CD8_NK	PRR5	1.18022e-08	0.241106	0.104	0.047	0.000715484
CD8_NK	GGNBP2	1.20585e-08	0.333124	0.328	0.228	0.000731021
CD8_NK	YLPMacro_M1	1.27761e-08	0.311071	0.2	0.119	0.000774528
CD8_NK	PTBP1	1.31196e-08	0.295806	0.332	0.23	0.000795347
CD8_NK	NR1D2	1.31575e-08	0.281934	0.156	0.084	0.000797645
CD8_NK	CEMIP2	1.33592e-08	0.239792	0.236	0.142	0.000809875
CD8_NK	PTK2B	1.388e-08	0.200993	0.304	0.203	0.000841448
CD8_NK	SH3KBP1	1.39344e-08	0.281797	0.35	0.244	0.000844746
CD8_NK	CLIC1	1.39958e-08	0.112064	0.782	0.615	0.000848466
CD8_NK	DOCK2	1.4018e-08	0.276504	0.288	0.191	0.000849812
CD8_NK	MTDH	1.40596e-08	0.279339	0.456	0.342	0.000852337
CD8_NK	MT-ND6	1.42541e-08	0.136079	0.71	0.567	0.000864125
CD8_NK	RGS10	1.42711e-08	0.158695	0.356	0.24	0.000865156
CD8_NK	SC5D	1.46788e-08	0.338533	0.146	0.078	0.00088987
CD8_NK	CEBPZ	1.49365e-08	0.307394	0.242	0.153	0.000905493
CD8_NK	MLLT6	1.53712e-08	0.219526	0.232	0.14	0.00093185
CD8_NK	SNRPN	1.54957e-08	0.299625	0.288	0.191	0.000939398
CD8_NK	JAZF1	1.55333e-08	0.267575	0.168	0.093	0.000941673
CD8_NK	IPCEF1	1.59933e-08	0.253208	0.152	0.08	0.000969564
CD8_NK	EFR3A	1.68375e-08	0.281781	0.206	0.123	0.00102074
CD8_NK	YWHAB	1.72897e-08	0.162266	0.654	0.507	0.00104815
CD8_NK	NUTM2A-AS1	1.75344e-08	0.29726	0.21	0.127	0.00106299
CD8_NK	GDI1	1.80822e-08	0.279549	0.246	0.157	0.0010962
CD8_NK	ARL6IP6	1.82937e-08	0.258421	0.178	0.101	0.00110902
CD8_NK	CPNE3	1.85193e-08	0.273042	0.254	0.163	0.0011227
CD8_NK	CYP4V2	1.87706e-08	0.242718	0.108	0.051	0.00113793
CD8_NK	SUPT6H	1.89074e-08	0.268382	0.262	0.169	0.00114622
CD8_NK	KDM2A	1.90882e-08	0.263705	0.336	0.233	0.00115718
CD8_NK	UBL5	1.97161e-08	0.188597	0.562	0.441	0.00119525
CD8_NK	ISCA1	2.04238e-08	0.307393	0.178	0.103	0.00123815
CD8_NK	LINC01578	2.053e-08	0.288188	0.28	0.182	0.00124459
CD8_NK	DNMT1	2.09956e-08	0.302498	0.252	0.161	0.00127282
CD8_NK	PRKDC	2.10099e-08	0.302742	0.31	0.212	0.00127368
CD8_NK	ITSN2	2.10355e-08	0.329425	0.34	0.24	0.00127524
CD8_NK	SNRPD2	2.14998e-08	0.223395	0.56	0.441	0.00130338
CD8_NK	ST13	2.2127e-08	0.265596	0.424	0.321	0.0013414
CD8_NK	EPRS	2.25339e-08	0.381983	0.284	0.195	0.00136607
CD8_NK	CMPK1	2.27247e-08	0.270823	0.242	0.156	0.00137764
CD8_NK	NMRK1	2.27582e-08	0.274085	0.196	0.115	0.00137967
CD8_NK	COPB1	2.29056e-08	0.345117	0.3	0.209	0.0013886
CD8_NK	SLC25A3	2.32819e-08	0.199985	0.574	0.448	0.00141142
CD8_NK	KRI1	2.33769e-08	0.258514	0.138	0.072	0.00141718
CD8_NK	VWA8	2.38356e-08	0.256843	0.102	0.047	0.00144498
CD8_NK	PSIP1	2.39258e-08	0.306597	0.288	0.191	0.00145045
CD8_NK	NAP1L4	2.39387e-08	0.315896	0.324	0.226	0.00145123
CD8_NK	GNAS	2.39852e-08	0.2983	0.538	0.429	0.00145405
CD8_NK	ZNF10	2.41844e-08	0.294139	0.158	0.087	0.00146613
CD8_NK	GPSM3	2.46355e-08	0.101522	0.512	0.379	0.00149348
CD8_NK	RAP1GDS1	2.48318e-08	0.258454	0.172	0.097	0.00150538
CD8_NK	GPR183	2.58673e-08	0.320123	0.282	0.184	0.00156815
CD8_NK	SNIP1	2.71238e-08	0.258677	0.13	0.066	0.00164433
CD8_NK	GSR	2.75993e-08	0.213972	0.106	0.05	0.00167316
CD8_NK	RPS16	2.79064e-08	0.134977	0.954	0.803	0.00169177
CD8_NK	WASL	2.80343e-08	0.268872	0.11	0.053	0.00169952
CD8_NK	PCNP	2.8038e-08	0.249629	0.27	0.177	0.00169975
CD8_NK	NUDT4	2.83862e-08	0.32363	0.242	0.157	0.00172085
CD8_NK	APOL6	2.88437e-08	0.226782	0.258	0.165	0.00174859
CD8_NK	CYLD	2.94254e-08	0.267917	0.338	0.235	0.00178386
CD8_NK	TAF3	2.98621e-08	0.269474	0.188	0.109	0.00181033
CD8_NK	COMTD1	3.03391e-08	0.302834	0.122	0.062	0.00183925
CD8_NK	YME1L1	3.0372e-08	0.278925	0.398	0.294	0.00184124
CD8_NK	NDUFB10	3.12701e-08	0.25286	0.344	0.246	0.00189569
CD8_NK	SELENOT	3.15882e-08	0.29597	0.356	0.262	0.00191497
CD8_NK	PDP1	3.20885e-08	0.254845	0.12	0.06	0.0019453
CD8_NK	DPYD	3.26576e-08	0.227896	0.216	0.132	0.0019798
CD8_NK	MAX	3.30924e-08	0.274206	0.284	0.191	0.00200616
CD8_NK	TRIM22	3.352e-08	0.18686	0.356	0.243	0.00203208
CD8_NK	UGP2	3.37448e-08	0.244054	0.288	0.193	0.00204571
CD8_NK	UBE3A	3.38865e-08	0.334207	0.298	0.206	0.0020543
CD8_NK	SURF4	3.4302e-08	0.324002	0.272	0.182	0.00207949
CD8_NK	PRPF6	3.44871e-08	0.291397	0.276	0.185	0.00209071
CD8_NK	PRRC2A	3.47041e-08	0.290412	0.24	0.155	0.00210387
CD8_NK	ARHGAP35	3.56933e-08	0.256535	0.148	0.079	0.00216383
CD8_NK	GCH1	3.57185e-08	0.315113	0.172	0.098	0.00216536
CD8_NK	RPL10A	3.59604e-08	0.102959	0.916	0.746	0.00218003
CD8_NK	KHDRBS1	3.60719e-08	0.346767	0.35	0.256	0.00218678
CD8_NK	PAPOLG	3.62148e-08	0.231349	0.116	0.057	0.00219545
CD8_NK	MNAT1	3.64864e-08	0.252944	0.136	0.071	0.00221191
CD8_NK	EIF4G1	3.70057e-08	0.315845	0.306	0.216	0.00224339
CD8_NK	AC129492.3	3.84735e-08	0.261031	0.182	0.105	0.00233238
CD8_NK	BIRC6	3.89549e-08	0.295801	0.304	0.208	0.00236156
CD8_NK	MRPL18	3.89628e-08	0.26984	0.306	0.21	0.00236204
CD8_NK	CMTM3	4.03248e-08	0.283868	0.192	0.113	0.00244461
CD8_NK	ATP8B2	4.2502e-08	0.264776	0.118	0.059	0.0025766
CD8_NK	ADRB2	4.26308e-08	0.282233	0.122	0.061	0.00258441
CD8_NK	DAXX	4.29077e-08	0.290688	0.212	0.13	0.0026012
CD8_NK	SHISA5	4.30026e-08	0.155662	0.332	0.225	0.00260694
CD8_NK	BCAP31	4.3145e-08	0.284699	0.382	0.28	0.00261558
CD8_NK	RPL21	4.42398e-08	0.126156	0.816	0.671	0.00268195
CD8_NK	PSMC5	4.53964e-08	0.238992	0.298	0.202	0.00275207
CD8_NK	FDX1	4.62706e-08	0.333601	0.184	0.111	0.00280506
CD8_NK	KDM5A	4.70349e-08	0.267143	0.332	0.233	0.0028514
CD8_NK	FBXO34	4.72382e-08	0.248251	0.136	0.072	0.00286372
CD8_NK	LSR	4.77221e-08	0.292606	0.114	0.057	0.00289306
CD8_NK	SBDSP1	4.8008e-08	0.281779	0.162	0.09	0.00291039
CD8_NK	AFF4	4.8674e-08	0.35881	0.298	0.209	0.00295076
CD8_NK	SRRMacro_M1	5.02431e-08	0.248152	0.474	0.361	0.00304589
CD8_NK	ELOVL5	5.08809e-08	0.26234	0.342	0.237	0.00308455
CD8_NK	DEDD2	5.22312e-08	0.30335	0.23	0.146	0.00316641
CD8_NK	COMMD8	5.3101e-08	0.283369	0.174	0.1	0.00321914
CD8_NK	TMED2	5.35568e-08	0.356893	0.294	0.208	0.00324677
CD8_NK	METTL15	5.36458e-08	0.24533	0.144	0.077	0.00325217
CD8_NK	TNFSF9	5.39422e-08	0.289885	0.164	0.091	0.00327014
CD8_NK	USP16	5.41813e-08	0.28684	0.29	0.198	0.00328464
CD8_NK	GOLGB1	5.45534e-08	0.348149	0.384	0.288	0.00330719
CD8_NK	ZMYND11	5.45846e-08	0.274022	0.148	0.081	0.00330909
CD8_NK	MICOS10	5.49801e-08	0.251095	0.362	0.265	0.00333306
CD8_NK	ZFAND2A	5.55948e-08	0.40949	0.276	0.188	0.00337032
CD8_NK	NRBP1	5.59644e-08	0.287079	0.264	0.176	0.00339273
CD8_NK	INSIG1	5.6628e-08	0.308774	0.308	0.211	0.00343296
CD8_NK	RNF216	5.69925e-08	0.242213	0.196	0.117	0.00345506
CD8_NK	BCOR	5.76085e-08	0.281643	0.17	0.097	0.0034924
CD8_NK	VIM-AS1	5.85307e-08	0.270231	0.132	0.069	0.00354831
CD8_NK	TIAL1	5.95712e-08	0.292904	0.29	0.198	0.00361139
CD8_NK	AP4B1	6.07983e-08	0.243159	0.132	0.069	0.00368577
CD8_NK	SMG1P3	6.19499e-08	0.297622	0.206	0.125	0.00375559
CD8_NK	PHIP	6.19847e-08	0.33332	0.32	0.229	0.0037577
CD8_NK	FAM53C	6.2226e-08	0.255255	0.216	0.135	0.00377233
CD8_NK	OAT	6.26741e-08	0.254357	0.17	0.098	0.00379949
CD8_NK	GPN1	6.45475e-08	0.242949	0.124	0.063	0.00391306
CD8_NK	PSMD2	6.54719e-08	0.296053	0.242	0.159	0.0039691
CD8_NK	OPTN	6.57496e-08	0.306768	0.294	0.2	0.00398594
CD8_NK	SKI	6.60302e-08	0.232962	0.134	0.071	0.00400295
CD8_NK	NUP98	6.61165e-08	0.285847	0.252	0.166	0.00400818
CD8_NK	ASXL2	6.63878e-08	0.302206	0.236	0.151	0.00402463
CD8_NK	RPS6KA5	6.75711e-08	0.266558	0.178	0.104	0.00409636
CD8_NK	RNF10	6.82278e-08	0.244306	0.256	0.168	0.00413618
CD8_NK	CCNL2	6.97306e-08	0.29381	0.186	0.112	0.00422728
CD8_NK	ELL	7.08562e-08	0.275489	0.192	0.117	0.00429551
CD8_NK	FMNL1	7.10706e-08	0.199878	0.316	0.215	0.00430852
CD8_NK	TBC1D10A	7.15738e-08	0.261863	0.14	0.075	0.00433902
CD8_NK	MPC2	7.19503e-08	0.261281	0.248	0.163	0.00436184
CD8_NK	BTN3A2	7.47012e-08	0.302701	0.294	0.201	0.00452861
CD8_NK	LSMacro_M14A	7.53974e-08	0.285025	0.316	0.221	0.00457081
CD8_NK	C16orf54	7.70867e-08	0.213906	0.136	0.072	0.00467322
CD8_NK	FOXO1	7.83796e-08	0.262554	0.228	0.14	0.0047516
CD8_NK	ARF5	7.89692e-08	0.204714	0.326	0.228	0.00478735
CD8_NK	OCIAD1	8.00832e-08	0.294771	0.338	0.245	0.00485488
CD8_NK	SUMO2	8.11096e-08	0.145152	0.63	0.492	0.00491711
CD8_NK	DSTN	8.14143e-08	0.283517	0.242	0.16	0.00493558
CD8_NK	MAP7D1	8.19682e-08	0.299342	0.216	0.137	0.00496916
CD8_NK	TFIP11	8.31434e-08	0.323921	0.144	0.079	0.0050404
CD8_NK	ATF2	8.36643e-08	0.241888	0.18	0.106	0.00507198
CD8_NK	UHMK1	8.87554e-08	0.215157	0.238	0.151	0.00538062
CD8_NK	ECD	8.94613e-08	0.274912	0.156	0.088	0.00542341
CD8_NK	RXRB	9.15431e-08	0.252922	0.122	0.063	0.00554962
CD8_NK	PRMT2	9.1709e-08	0.272431	0.28	0.188	0.00555968
CD8_NK	ATRX	9.50891e-08	0.230956	0.438	0.331	0.00576459
CD8_NK	RBM22	9.78165e-08	0.292833	0.228	0.147	0.00592993
CD8_NK	INPP4A	9.87603e-08	0.255224	0.188	0.113	0.00598714
CD8_NK	COX7B	9.88033e-08	0.225352	0.41	0.313	0.00598975
CD8_NK	POLG	9.91188e-08	0.28078	0.148	0.082	0.00600888
CD8_NK	AKT3	1.02153e-07	0.190646	0.11	0.053	0.00619285
CD8_NK	NDUFS5	1.02299e-07	0.231518	0.44	0.338	0.00620168
CD8_NK	PPIG	1.05597e-07	0.250319	0.354	0.258	0.00640164
CD8_NK	LPIN2	1.1063e-07	0.261866	0.248	0.161	0.0067067
CD8_NK	ADRMacro_M1	1.13845e-07	0.284768	0.31	0.222	0.0069016
CD8_NK	FRYL	1.15094e-07	0.321366	0.268	0.182	0.00697736
CD8_NK	ANKRD36	1.16247e-07	0.301039	0.178	0.105	0.00704723
CD8_NK	G2E3	1.16434e-07	0.262689	0.12	0.062	0.00705859
CD8_NK	PHF20	1.21283e-07	0.291615	0.25	0.165	0.00735251
CD8_NK	GRPEL1	1.22086e-07	0.268239	0.18	0.107	0.00740123
CD8_NK	HMGN1	1.22096e-07	0.196738	0.394	0.292	0.00740184
CD8_NK	NAA16	1.24386e-07	0.265365	0.152	0.085	0.00754064
CD8_NK	ARL6IP1	1.25202e-07	0.224386	0.468	0.355	0.00759013
CD8_NK	ANKRD13D	1.2646e-07	0.290189	0.182	0.109	0.0076664
CD8_NK	RNF138	1.27054e-07	0.322592	0.206	0.128	0.00770241
CD8_NK	ZFAS1	1.28581e-07	0.118487	0.528	0.398	0.00779498
CD8_NK	STK39	1.2904e-07	0.217697	0.116	0.059	0.0078228
CD8_NK	OGT	1.32679e-07	0.335873	0.27	0.186	0.0080434
CD8_NK	PSPC1	1.32855e-07	0.268319	0.164	0.095	0.00805408
CD8_NK	PSMA5	1.33732e-07	0.256921	0.336	0.245	0.00810724
CD8_NK	EPB41	1.40854e-07	0.261469	0.292	0.199	0.008539
CD8_NK	PNPLA8	1.40858e-07	0.193155	0.242	0.157	0.00853921
CD8_NK	CRACR2A	1.41659e-07	0.234414	0.102	0.049	0.00858777
CD8_NK	RPL17	1.42355e-07	0.1303	0.934	0.797	0.00862998
CD8_NK	CRBN	1.42475e-07	0.266517	0.158	0.09	0.00863729
CD8_NK	SSB	1.4832e-07	0.27789	0.316	0.223	0.00899161
CD8_NK	CFAP298	1.48544e-07	0.236448	0.17	0.099	0.00900516
CD8_NK	ARCN1	1.49217e-07	0.299079	0.258	0.176	0.00904598
CD8_NK	BTF3	1.49423e-07	0.120678	0.794	0.643	0.00905847
CD8_NK	PTP4A2	1.53872e-07	0.204656	0.376	0.277	0.0093282
CD8_NK	WDR47	1.54507e-07	0.214253	0.116	0.059	0.00936665
CD8_NK	SYNCRIP	1.56618e-07	0.274705	0.29	0.2	0.00949463
CD8_NK	CDC42SE1	1.59572e-07	0.21976	0.362	0.263	0.00967372
CD8_NK	AC010186.2	1.6279e-07	0.300443	0.198	0.12	0.00986879
CD8_NK	TOX4	1.62811e-07	0.273143	0.264	0.18	0.00987007
CD8_NK	MED15	1.62891e-07	0.279646	0.214	0.135	0.00987491
CD8_NK	LTBP4	1.63677e-07	0.197013	0.112	0.056	0.00992262
CD8_NK	ZFR	1.64738e-07	0.329781	0.286	0.2	0.00998691
CD8_NK	CD58	1.65535e-07	0.209622	0.22	0.137	0.0100352
CD8_NK	SNU13	1.69045e-07	0.20672	0.436	0.332	0.010248
CD8_NK	SLC25A5	1.70621e-07	0.130937	0.572	0.452	0.0103435
CD8_NK	RNF5	1.71599e-07	0.239017	0.226	0.145	0.0104028
CD8_NK	RARA	1.74114e-07	0.179061	0.198	0.121	0.0105553
CD8_NK	NSUN2	1.76145e-07	0.316334	0.152	0.087	0.0106784
CD8_NK	RNF115	1.79481e-07	0.295007	0.178	0.107	0.0108807
CD8_NK	FBXO21	1.80881e-07	0.231636	0.14	0.076	0.0109655
CD8_NK	CYP2R1	1.81422e-07	0.231079	0.102	0.05	0.0109984
CD8_NK	PCSK7	1.81591e-07	0.309669	0.208	0.131	0.0110086
CD8_NK	DPP7	1.81986e-07	0.253307	0.32	0.229	0.0110325
CD8_NK	JADE2	1.87204e-07	0.285729	0.174	0.103	0.0113489
CD8_NK	KLF13	1.91715e-07	0.301918	0.29	0.203	0.0116223
CD8_NK	TACC1	1.92487e-07	0.258181	0.304	0.214	0.0116691
CD8_NK	KDM4C	1.94972e-07	0.279563	0.21	0.131	0.0118198
CD8_NK	DAD1	1.95244e-07	0.223987	0.472	0.37	0.0118363
CD8_NK	HMOX2	1.97483e-07	0.28832	0.21	0.132	0.011972
CD8_NK	KRR1	1.99358e-07	0.336307	0.194	0.121	0.0120857
CD8_NK	IDH2	2.04073e-07	0.318201	0.246	0.166	0.0123715
CD8_NK	ATP6V0E1	2.07198e-07	0.101335	0.55	0.428	0.012561
CD8_NK	CCNK	2.08497e-07	0.267044	0.224	0.145	0.0126397
CD8_NK	SRP9	2.18662e-07	0.193702	0.336	0.241	0.0132559
CD8_NK	RAB8B	2.21292e-07	0.139289	0.346	0.242	0.0134154
CD8_NK	BRD9	2.23002e-07	0.208378	0.13	0.069	0.0135191
CD8_NK	HELB	2.24732e-07	0.22734	0.162	0.093	0.0136239
CD8_NK	GTF2I	2.26534e-07	0.283952	0.2	0.126	0.0137332
CD8_NK	TAPBP	2.27919e-07	0.17856	0.502	0.399	0.0138171
CD8_NK	SATB1	2.28944e-07	0.241979	0.176	0.103	0.0138793
CD8_NK	DNAJB14	2.32423e-07	0.249777	0.258	0.172	0.0140902
CD8_NK	PRKX	2.38284e-07	0.242651	0.154	0.087	0.0144455
CD8_NK	CAPZA1	2.43996e-07	0.134152	0.42	0.314	0.0147918
CD8_NK	TRIM4	2.46632e-07	0.300907	0.168	0.1	0.0149516
CD8_NK	PDE12	2.59826e-07	0.217727	0.114	0.059	0.0157515
CD8_NK	TCF7	2.63829e-07	0.184719	0.144	0.078	0.0159941
CD8_NK	ZBTB7A	2.68363e-07	0.349519	0.262	0.181	0.016269
CD8_NK	LPXN	2.75629e-07	0.259371	0.332	0.239	0.0167095
CD8_NK	TRANK1	2.80745e-07	0.188222	0.218	0.137	0.0170196
CD8_NK	SLFN11	2.81732e-07	0.354222	0.194	0.122	0.0170794
CD8_NK	SF3B3	2.84942e-07	0.231536	0.18	0.108	0.017274
CD8_NK	PRPF4B	2.89925e-07	0.257127	0.304	0.214	0.0175761
CD8_NK	URI1	2.91109e-07	0.290097	0.182	0.111	0.0176479
CD8_NK	KDM6A	2.93674e-07	0.27443	0.172	0.102	0.0178034
CD8_NK	TRAF5	2.96354e-07	0.234642	0.224	0.14	0.0179659
CD8_NK	PRKACB	3.05643e-07	0.341341	0.242	0.16	0.018529
CD8_NK	ARID2	3.14801e-07	0.288528	0.168	0.1	0.0190842
CD8_NK	LATS1	3.18514e-07	0.288418	0.176	0.106	0.0193093
CD8_NK	ZNF292	3.19477e-07	0.23672	0.33	0.233	0.0193676
CD8_NK	VCP	3.3e-07	0.249256	0.42	0.327	0.0200056
CD8_NK	ANKHD1	3.42289e-07	0.268619	0.246	0.165	0.0207506
CD8_NK	GNB5	3.4356e-07	0.208155	0.134	0.072	0.0208277
CD8_NK	GSK3B	3.51106e-07	0.161383	0.258	0.171	0.0212851
CD8_NK	CFAP97	3.53648e-07	0.256892	0.156	0.089	0.0214392
CD8_NK	UBQLN1	3.54966e-07	0.280165	0.234	0.155	0.0215191
CD8_NK	ZBTB11	3.67744e-07	0.310702	0.208	0.133	0.0222937
CD8_NK	ZNF493	3.85146e-07	0.190922	0.108	0.054	0.0233487
CD8_NK	COX6A1	3.88204e-07	0.133753	0.626	0.515	0.0235341
CD8_NK	SMG6	3.96933e-07	0.279076	0.15	0.086	0.0240633
CD8_NK	NCOA2	3.97934e-07	0.304872	0.174	0.105	0.024124
CD8_NK	CLASP1	4.00555e-07	0.256106	0.124	0.067	0.0242828
CD8_NK	RSL1D1	4.15856e-07	0.25102	0.368	0.274	0.0252104
CD8_NK	TBPL1	4.16338e-07	0.31089	0.156	0.091	0.0252396
CD8_NK	ITPR3	4.2707e-07	0.245693	0.118	0.062	0.0258903
CD8_NK	ZBTB4	4.38454e-07	0.27818	0.15	0.087	0.0265804
CD8_NK	RNF168	4.3961e-07	0.269258	0.22	0.142	0.0266505
CD8_NK	MYCBP2	4.45089e-07	0.183508	0.418	0.31	0.0269826
CD8_NK	RRN3	4.48716e-07	0.203676	0.12	0.063	0.0272025
CD8_NK	KCNA3	4.49376e-07	0.303521	0.16	0.094	0.0272425
CD8_NK	PSMC6	4.52506e-07	0.249543	0.204	0.131	0.0274323
CD8_NK	NGRN	4.6665e-07	0.270274	0.196	0.123	0.0282897
CD8_NK	HDAC1	4.76265e-07	0.205731	0.272	0.183	0.0288726
CD8_NK	ZNF770	4.78003e-07	0.213151	0.148	0.084	0.028978
CD8_NK	PTMS	4.80007e-07	0.168076	0.17	0.1	0.0290995
CD8_NK	CD46	4.83677e-07	0.186502	0.35	0.257	0.029322
CD8_NK	OSBPL8	4.88541e-07	0.189731	0.354	0.26	0.0296168
CD8_NK	MLLT10	4.90053e-07	0.257806	0.184	0.113	0.0297085
CD8_NK	ANKRD27	4.97378e-07	0.220904	0.106	0.054	0.0301525
CD8_NK	NLRC5	5.06385e-07	0.187685	0.196	0.12	0.0306986
CD8_NK	SERINC3	5.1262e-07	0.258062	0.256	0.175	0.0310766
CD8_NK	PITHD1	5.22288e-07	0.314138	0.194	0.123	0.0316627
CD8_NK	UBL3	5.36199e-07	0.273567	0.192	0.121	0.032506
CD8_NK	GNL1	5.36739e-07	0.233297	0.21	0.133	0.0325387
CD8_NK	BCL2	5.44951e-07	0.267759	0.214	0.137	0.0330366
CD8_NK	EXOC2	5.46718e-07	0.251962	0.14	0.079	0.0331437
CD8_NK	FOXN3	5.51905e-07	0.236676	0.22	0.144	0.0334581
CD8_NK	NCK1	5.54046e-07	0.270054	0.168	0.102	0.0335879
CD8_NK	AGTRAP	5.58931e-07	0.148574	0.194	0.119	0.0338841
CD8_NK	RPL36AL	5.64131e-07	0.124726	0.71	0.574	0.0341993
CD8_NK	ARF1	5.64403e-07	0.160838	0.524	0.421	0.0342158
CD8_NK	KANSL2	5.69014e-07	0.267372	0.16	0.094	0.0344953
CD8_NK	UTRN	5.7052e-07	0.21589	0.37	0.271	0.0345866
CD8_NK	DUT	5.74896e-07	0.294233	0.24	0.161	0.0348519
CD8_NK	BTN3A3	5.8893e-07	0.26874	0.172	0.104	0.0357027
CD8_NK	PMAIP1	5.92398e-07	0.194419	0.264	0.178	0.035913
CD8_NK	RBMXL1	5.98906e-07	0.194256	0.1	0.05	0.0363075
CD8_NK	MFNG	5.99967e-07	0.228527	0.172	0.103	0.0363718
CD8_NK	CREBBP	6.06046e-07	0.248398	0.238	0.159	0.0367403
CD8_NK	SDAD1	6.0876e-07	0.302275	0.182	0.114	0.0369049
CD8_NK	CNOT1	6.15244e-07	0.267215	0.234	0.155	0.0372979
CD8_NK	TSTD1	6.1613e-07	0.216305	0.266	0.181	0.0373517
CD8_NK	REX1BD	6.23723e-07	0.218103	0.342	0.25	0.0378119
CD8_NK	SFXN1	6.24646e-07	0.292584	0.16	0.095	0.0378679
CD8_NK	PHF12	6.32159e-07	0.246208	0.172	0.104	0.0383234
CD8_NK	ZNF428	6.64262e-07	0.234442	0.196	0.122	0.0402695
CD8_NK	ASXL1	6.72389e-07	0.223552	0.308	0.215	0.0407622
CD8_NK	ATF1	6.77673e-07	0.268368	0.16	0.095	0.0410826
CD8_NK	MED30	6.82707e-07	0.215806	0.158	0.093	0.0413878
CD8_NK	PHF1	6.84806e-07	0.278678	0.208	0.134	0.041515
CD8_NK	PNRC2	6.86707e-07	0.280464	0.288	0.204	0.0416302
CD8_NK	UBALD2	6.90274e-07	0.230521	0.238	0.158	0.0418465
CD8_NK	ZNF600	7.0948e-07	0.193036	0.106	0.054	0.0430108
CD8_NK	ZBTB20	7.12985e-07	0.261509	0.2	0.127	0.0432233
CD8_NK	KATNA1	7.2375e-07	0.256323	0.126	0.069	0.0438759
CD8_NK	DYNLL2	7.34989e-07	0.23756	0.154	0.09	0.0445572
CD8_NK	EMD	7.3955e-07	0.23795	0.284	0.2	0.0448337
CD8_NK	MIA2	7.42538e-07	0.324444	0.216	0.144	0.0450149
CD8_NK	DNAJC2	7.49965e-07	0.25527	0.174	0.106	0.0454651
CD8_NK	TTC3	7.51467e-07	0.291467	0.322	0.236	0.0455562
CD8_NK	PELO	7.70072e-07	0.235641	0.1	0.05	0.0466841
CD8_NK	LGALS8	7.90368e-07	0.233285	0.18	0.111	0.0479145
CD8_NK	KIAA0232	7.98703e-07	0.232262	0.134	0.075	0.0484198
CD8_NK	MXI1	8.02293e-07	0.229017	0.116	0.062	0.0486374
CD8_NK	PDZD8	8.16813e-07	0.204186	0.126	0.069	0.0495177
CD8_NK	HNRNPL	8.17356e-07	0.231384	0.322	0.232	0.0495506
CD8_Tex_c1	CD8A	5.60118e-263	1.97629	0.76	0.153	3.3956e-258
CD8_Tex_c1	CCL5	2.96601e-229	1.84389	0.968	0.312	1.79808e-224
CD8_Tex_c1	CD8B	5.01333e-186	1.61132	0.528	0.098	3.03923e-181
CD8_Tex_c1	CD3D	3.89223e-171	1.63752	0.85	0.301	2.35959e-166
CD8_Tex_c1	CD3E	3.38724e-168	1.50756	0.918	0.368	2.05345e-163
CD8_Tex_c1	CD7	1.17536e-165	1.45281	0.852	0.296	7.1254e-161
CD8_Tex_c1	NKG7	5.30999e-162	1.42519	0.786	0.239	3.21908e-157
CD8_Tex_c1	IL32	4.89855e-159	1.42758	0.974	0.434	2.96965e-154
CD8_Tex_c1	GZMA	1.0641e-138	1.13598	0.706	0.211	6.45089e-134
CD8_Tex_c1	CD2	2.46411e-136	1.48801	0.768	0.282	1.49382e-131
CD8_Tex_c1	ZNF683	4.09101e-136	1.28669	0.336	0.051	2.48009e-131
CD8_Tex_c1	CCL4	1.08444e-135	1.91236	0.748	0.257	6.5742e-131
CD8_Tex_c1	GZMB	1.74386e-134	1.45922	0.476	0.105	1.05718e-129
CD8_Tex_c1	HOPX	1.37184e-130	1.37428	0.542	0.14	8.31653e-126
CD8_Tex_c1	CD3G	1.526e-124	1.38304	0.686	0.239	9.2511e-120
CD8_Tex_c1	CTSW	9.7407e-122	1.41149	0.556	0.156	5.9051e-117
CD8_Tex_c1	HCST	1.42085e-115	1.34425	0.79	0.359	8.61363e-111
CD8_Tex_c1	KLRC1	4.57563e-113	1.29567	0.308	0.051	2.77388e-108
CD8_Tex_c1	S100A4	1.86692e-100	1.0892	0.928	0.514	1.13179e-95
CD8_Tex_c1	TRAV20	4.26179e-96	1.50815	0.13	0.01	2.58363e-91
CD8_Tex_c1	TRBV4-2	5.63771e-95	1.87154	0.166	0.017	3.41775e-90
CD8_Tex_c1	GZMM	1.09791e-91	1.14307	0.516	0.168	6.65589e-87
CD8_Tex_c1	KLRB1	1.16739e-88	1.44186	0.512	0.169	7.07704e-84
CD8_Tex_c1	CD52	1.99596e-86	1.10319	0.85	0.477	1.21001e-81
CD8_Tex_c1	ANXA1	2.32627e-86	1.2143	0.718	0.308	1.41026e-81
CD8_Tex_c1	SH3BGRL3	9.74512e-83	0.953113	0.972	0.741	5.90778e-78
CD8_Tex_c1	MYL12A	2.10833e-79	0.991125	0.898	0.614	1.27813e-74
CD8_Tex_c1	EVL	8.65425e-79	1.05777	0.732	0.365	5.24646e-74
CD8_Tex_c1	PTPRCAP	1.04795e-78	0.948847	0.88	0.514	6.35301e-74
CD8_Tex_c1	XCL2	7.32193e-78	1.63423	0.324	0.078	4.43878e-73
CD8_Tex_c1	RPS27	2.667e-76	0.814328	0.978	0.849	1.61682e-71
CD8_Tex_c1	ZFP36L2	6.26708e-76	1.18405	0.882	0.556	3.79929e-71
CD8_Tex_c1	CST7	6.24552e-75	0.899775	0.66	0.274	3.78622e-70
CD8_Tex_c1	PRF1	8.78848e-74	1.07627	0.46	0.155	5.32784e-69
CD8_Tex_c1	IFITMacro_M1	9.91773e-74	0.725901	0.92	0.558	6.01242e-69
CD8_Tex_c1	B2M	3.36766e-72	0.52405	1	0.981	2.04157e-67
CD8_Tex_c1	GPR25	7.24092e-71	1.03122	0.33	0.09	4.38966e-66
CD8_Tex_c1	GZMH	2.0644e-70	0.980175	0.35	0.094	1.2515e-65
CD8_Tex_c1	LAG3	1.19327e-68	0.943959	0.352	0.101	7.23395e-64
CD8_Tex_c1	LCK	1.0747e-67	1.01726	0.596	0.263	6.51512e-63
CD8_Tex_c1	CD96	5.95873e-66	1.03723	0.522	0.209	3.61236e-61
CD8_Tex_c1	RPS19	9.95448e-65	0.680904	0.998	0.883	6.0347e-60
CD8_Tex_c1	IFNG	2.86076e-64	1.53921	0.306	0.082	1.73428e-59
CD8_Tex_c1	XCL1	2.00187e-63	1.59108	0.264	0.063	1.21359e-58
CD8_Tex_c1	CD99	9.70232e-63	1.00915	0.722	0.428	5.88184e-58
CD8_Tex_c1	TMSB4X	2.57281e-61	0.568956	0.996	0.914	1.55972e-56
CD8_Tex_c1	KLRK1	1.78985e-59	0.98737	0.334	0.102	1.08506e-54
CD8_Tex_c1	RPS3	1.3407e-58	0.591332	0.996	0.867	8.12773e-54
CD8_Tex_c1	RAC2	2.02297e-58	0.835192	0.846	0.589	1.22639e-53
CD8_Tex_c1	PLAAT4	1.54006e-55	0.900966	0.654	0.351	9.33632e-51
CD8_Tex_c1	CD69	2.27804e-55	0.785297	0.79	0.444	1.38102e-50
CD8_Tex_c1	SYTL3	2.7749e-55	0.948831	0.488	0.206	1.68223e-50
CD8_Tex_c1	TRBC2	3.13701e-55	0.941343	0.58	0.274	1.90175e-50
CD8_Tex_c1	CXCR3	6.78125e-55	0.902241	0.346	0.115	4.111e-50
CD8_Tex_c1	THEMIS	9.61044e-55	0.965741	0.348	0.117	5.82614e-50
CD8_Tex_c1	CORO1A	2.24859e-54	0.801141	0.868	0.579	1.36316e-49
CD8_Tex_c1	RPLP1	2.65251e-54	0.518153	0.998	0.927	1.60803e-49
CD8_Tex_c1	PGA3	2.68091e-53	0.877309	0.392	0.138	1.62525e-48
CD8_Tex_c1	TRGV8	4.99957e-53	0.762992	0.114	0.015	3.03089e-48
CD8_Tex_c1	RPS12	6.26771e-53	0.536258	0.996	0.89	3.79968e-48
CD8_Tex_c1	PTMA	5.3657e-52	0.576296	0.996	0.86	3.25285e-47
CD8_Tex_c1	JUNB	1.26275e-51	0.787097	0.958	0.722	7.65517e-47
CD8_Tex_c1	TRGV2	1.4131e-51	1.05466	0.14	0.023	8.56661e-47
CD8_Tex_c1	HLA-A	2.5188e-51	0.57064	0.996	0.85	1.52697e-46
CD8_Tex_c1	CALMacro_M1	5.65107e-51	0.86113	0.846	0.614	3.42585e-46
CD8_Tex_c1	ALOX5AP	4.25714e-50	0.550496	0.646	0.325	2.5808e-45
CD8_Tex_c1	CRIP1	5.58725e-50	0.653125	0.818	0.521	3.38716e-45
CD8_Tex_c1	RPS29	3.77137e-49	0.689155	0.884	0.662	2.28632e-44
CD8_Tex_c1	LINC02446	5.14132e-49	1.047	0.222	0.056	3.11682e-44
CD8_Tex_c1	CXCR6	1.53099e-48	0.915434	0.306	0.1	9.28132e-44
CD8_Tex_c1	RPL30	2.2504e-48	0.49703	0.996	0.899	1.36426e-43
CD8_Tex_c1	RPS27A	3.53804e-48	0.507239	0.992	0.886	2.14486e-43
CD8_Tex_c1	CKLF	1.12259e-47	0.937711	0.542	0.282	6.80546e-43
CD8_Tex_c1	ID2	2.18811e-47	0.925894	0.626	0.335	1.3265e-42
CD8_Tex_c1	CD8B2	1.35943e-46	0.658544	0.15	0.029	8.24126e-42
CD8_Tex_c1	HSPA8	1.70189e-46	0.594388	0.974	0.747	1.03174e-41
CD8_Tex_c1	ITGAE	1.86068e-46	0.933861	0.406	0.171	1.128e-41
CD8_Tex_c1	GAPDH	1.9487e-46	0.570505	0.972	0.824	1.18136e-41
CD8_Tex_c1	KLRD1	3.67955e-46	0.910995	0.276	0.085	2.23065e-41
CD8_Tex_c1	TMA7	8.01794e-46	0.771532	0.77	0.545	4.86071e-41
CD8_Tex_c1	RPL28	9.9278e-46	0.457841	0.998	0.924	6.01853e-41
CD8_Tex_c1	ARHGDIB	7.99402e-45	0.676083	0.858	0.607	4.84621e-40
CD8_Tex_c1	ITGA1	1.13e-44	0.754489	0.274	0.087	6.85042e-40
CD8_Tex_c1	RPS21	1.73501e-44	0.557763	0.962	0.786	1.05181e-39
CD8_Tex_c1	RPS14	2.75462e-44	0.474583	0.996	0.874	1.66993e-39
CD8_Tex_c1	STK17B	9.7132e-44	0.762489	0.74	0.47	5.88843e-39
CD8_Tex_c1	UBC	4.06985e-43	0.57945	0.988	0.815	2.46726e-38
CD8_Tex_c1	RPS18	2.04334e-42	0.49405	0.992	0.857	1.23873e-37
CD8_Tex_c1	RPS25	3.05122e-42	0.509509	0.972	0.821	1.84974e-37
CD8_Tex_c1	TRGV10	3.66395e-41	1.1393	0.156	0.035	2.22119e-36
CD8_Tex_c1	KLF6	9.4612e-41	0.837075	0.796	0.548	5.73566e-36
CD8_Tex_c1	SKAP1	2.21952e-40	0.858972	0.428	0.201	1.34554e-35
CD8_Tex_c1	HSP90AB1	2.54108e-39	0.592078	0.962	0.738	1.54048e-34
CD8_Tex_c1	VIM	3.13329e-39	0.605356	0.904	0.692	1.89949e-34
CD8_Tex_c1	CFL1	6.92402e-39	0.555725	0.924	0.754	4.19755e-34
CD8_Tex_c1	SCML4	8.78836e-39	0.850397	0.322	0.126	5.32777e-34
CD8_Tex_c1	NR4A2	1.23096e-38	0.625139	0.796	0.501	7.46245e-34
CD8_Tex_c1	RPL32	3.1082e-38	0.409778	0.994	0.878	1.88429e-33
CD8_Tex_c1	PTGER4	4.69455e-38	0.948678	0.422	0.202	2.84598e-33
CD8_Tex_c1	LBH	5.80796e-38	0.793289	0.566	0.313	3.52096e-33
CD8_Tex_c1	C12orf57	1.07916e-37	0.767601	0.624	0.393	6.54216e-33
CD8_Tex_c1	SARAF	1.48787e-37	0.709446	0.782	0.552	9.01993e-33
CD8_Tex_c1	SEPTIN1	1.7036e-37	0.877909	0.488	0.267	1.03277e-32
CD8_Tex_c1	ABRACL	2.23954e-37	0.815222	0.492	0.269	1.35768e-32
CD8_Tex_c1	CAPG	1.6048e-36	0.687787	0.51	0.266	9.72877e-32
CD8_Tex_c1	MYL12B	1.61837e-36	0.640433	0.758	0.536	9.81106e-32
CD8_Tex_c1	MT-ND3	2.27155e-36	0.465457	0.93	0.806	1.37708e-31
CD8_Tex_c1	CLIC3	2.60976e-36	0.681284	0.214	0.066	1.58211e-31
CD8_Tex_c1	RPL41	4.42147e-36	0.468649	0.96	0.803	2.68043e-31
CD8_Tex_c1	PTPRC	8.78592e-36	0.519952	0.926	0.645	5.32629e-31
CD8_Tex_c1	SIT1	1.49124e-35	0.797974	0.318	0.13	9.04034e-31
CD8_Tex_c1	LINC01871	1.77767e-35	0.624197	0.188	0.054	1.07768e-30
CD8_Tex_c1	LEPROTL1	2.30841e-35	0.800851	0.492	0.272	1.39943e-30
CD8_Tex_c1	TUBA1B	2.34778e-35	0.562184	0.808	0.582	1.4233e-30
CD8_Tex_c1	TSC22D3	1.23429e-34	0.825654	0.706	0.478	7.48264e-30
CD8_Tex_c1	CITED2	1.58543e-34	0.897134	0.586	0.375	9.61137e-30
CD8_Tex_c1	RPS15A	2.50352e-34	0.414791	0.994	0.88	1.51771e-29
CD8_Tex_c1	RPL39	3.91587e-34	0.410372	0.988	0.867	2.37392e-29
CD8_Tex_c1	RUNX3	7.57999e-34	0.850882	0.442	0.231	4.59522e-29
CD8_Tex_c1	BTG1	2.53525e-33	0.593721	0.944	0.689	1.53694e-28
CD8_Tex_c1	CXCR4	8.2253e-33	0.654969	0.714	0.447	4.98642e-28
CD8_Tex_c1	PPDPF	1.59337e-32	0.725231	0.66	0.466	9.65951e-28
CD8_Tex_c1	RPL14	1.79051e-32	0.42377	0.97	0.825	1.08546e-27
CD8_Tex_c1	DDX5	3.49688e-32	0.546807	0.918	0.691	2.11991e-27
CD8_Tex_c1	S100A6	1.04807e-31	0.175046	0.844	0.608	6.3537e-27
CD8_Tex_c1	S100A10	1.14535e-31	0.385792	0.698	0.447	6.94346e-27
CD8_Tex_c1	ABI3	1.56769e-31	0.735799	0.346	0.161	9.50381e-27
CD8_Tex_c1	RPS3A	1.60016e-31	0.383125	0.976	0.856	9.70067e-27
CD8_Tex_c1	DNAJB1	2.0975e-31	0.524352	0.874	0.612	1.27157e-26
CD8_Tex_c1	RPL34	3.86273e-31	0.377672	0.982	0.865	2.3417e-26
CD8_Tex_c1	HIST1H4C	4.49397e-31	0.725713	0.512	0.304	2.72438e-26
CD8_Tex_c1	RPS28	1.71969e-30	0.384516	0.984	0.872	1.04253e-25
CD8_Tex_c1	DNAJA1	6.03156e-30	0.62001	0.798	0.571	3.65651e-25
CD8_Tex_c1	RPL35A	8.98979e-30	0.380637	0.972	0.835	5.44988e-25
CD8_Tex_c1	DDX24	1.48328e-29	0.743033	0.588	0.392	8.99209e-25
CD8_Tex_c1	RPL35	1.5576e-29	0.449004	0.916	0.756	9.44266e-25
CD8_Tex_c1	PPP2R2B	2.98188e-29	0.627616	0.178	0.056	1.8077e-24
CD8_Tex_c1	FASLG	2.99587e-29	0.577452	0.18	0.056	1.81619e-24
CD8_Tex_c1	TRAC	4.60462e-29	0.688429	0.36	0.172	2.79146e-24
CD8_Tex_c1	PAXX	4.82496e-29	0.848354	0.406	0.227	2.92504e-24
CD8_Tex_c1	CLIC1	4.9234e-29	0.501224	0.802	0.614	2.98471e-24
CD8_Tex_c1	TUBA1A	5.3043e-29	0.590152	0.636	0.408	3.21563e-24
CD8_Tex_c1	FYB1	1.11327e-28	0.466174	0.68	0.421	6.74897e-24
CD8_Tex_c1	SRSF7	1.9725e-28	0.617868	0.71	0.503	1.19579e-23
CD8_Tex_c1	ITM2A	2.10868e-28	0.700922	0.424	0.225	1.27834e-23
CD8_Tex_c1	CCL4L2	2.29123e-28	0.764672	0.324	0.144	1.38901e-23
CD8_Tex_c1	ARL6IP5	2.54105e-28	0.61305	0.626	0.423	1.54046e-23
CD8_Tex_c1	CD6	3.59116e-28	0.724554	0.356	0.169	2.17707e-23
CD8_Tex_c1	RPLP2	5.59596e-28	0.350323	0.98	0.843	3.39244e-23
CD8_Tex_c1	DHRS7	6.73852e-28	0.719142	0.444	0.263	4.08509e-23
CD8_Tex_c1	CBLB	1.12727e-27	0.704288	0.374	0.191	6.83382e-23
CD8_Tex_c1	COMMD6	1.5926e-27	0.617849	0.664	0.478	9.65479e-23
CD8_Tex_c1	MIF	1.87689e-27	0.478979	0.79	0.602	1.13783e-22
CD8_Tex_c1	ATP5F1E	1.94011e-27	0.458918	0.846	0.701	1.17615e-22
CD8_Tex_c1	EIF1	3.37184e-27	0.384313	0.982	0.873	2.04411e-22
CD8_Tex_c1	MT-ATP8	8.43677e-27	0.442478	0.868	0.711	5.11462e-22
CD8_Tex_c1	TC2N	1.14853e-26	0.633954	0.304	0.136	6.96273e-22
CD8_Tex_c1	PARP8	1.23193e-26	0.643722	0.408	0.22	7.46835e-22
CD8_Tex_c1	HSPA1B	1.50234e-26	0.518057	0.888	0.616	9.10762e-22
CD8_Tex_c1	RPS26	1.72395e-26	0.528157	0.814	0.626	1.04511e-21
CD8_Tex_c1	SLC9A3R1	1.95668e-26	0.711007	0.468	0.288	1.1862e-21
CD8_Tex_c1	ARHGAP9	2.19162e-26	0.636306	0.444	0.252	1.32863e-21
CD8_Tex_c1	RPL36	2.30691e-26	0.381328	0.942	0.797	1.39852e-21
CD8_Tex_c1	SOD1	3.63277e-26	0.598176	0.606	0.42	2.20229e-21
CD8_Tex_c1	RGL4	4.65258e-26	0.532336	0.222	0.085	2.82053e-21
CD8_Tex_c1	PSME1	7.07018e-26	0.505033	0.726	0.562	4.28615e-21
CD8_Tex_c1	PTPN22	1.3448e-25	0.676333	0.412	0.223	8.1526e-21
CD8_Tex_c1	RPS4X	1.46986e-25	0.314454	0.988	0.853	8.91073e-21
CD8_Tex_c1	ZFP36	1.62898e-25	0.251564	0.898	0.677	9.87539e-21
CD8_Tex_c1	PCED1B-AS1	3.13893e-25	0.705376	0.458	0.283	1.90291e-20
CD8_Tex_c1	TRGC2	3.32591e-25	0.584462	0.152	0.047	2.01627e-20
CD8_Tex_c1	COX6C	7.40537e-25	0.561537	0.586	0.412	4.48936e-20
CD8_Tex_c1	PFN1	8.35564e-25	0.489939	0.852	0.717	5.06544e-20
CD8_Tex_c1	RPL37	2.31613e-24	0.337624	0.966	0.843	1.40411e-19
CD8_Tex_c1	HMGB1	2.50549e-24	0.498523	0.764	0.606	1.51891e-19
CD8_Tex_c1	TUBA4A	2.98265e-24	0.729845	0.46	0.282	1.80817e-19
CD8_Tex_c1	H2AFZ	3.02148e-24	0.617754	0.702	0.528	1.83171e-19
CD8_Tex_c1	TBC1D10C	3.22549e-24	0.69592	0.382	0.212	1.95539e-19
CD8_Tex_c1	EMP3	3.32779e-24	0.476943	0.666	0.469	2.0174e-19
CD8_Tex_c1	OST4	3.59563e-24	0.522257	0.66	0.497	2.17978e-19
CD8_Tex_c1	SON	4.6683e-24	0.512422	0.692	0.512	2.83006e-19
CD8_Tex_c1	H3F3B	5.86248e-24	0.148154	0.984	0.844	3.55401e-19
CD8_Tex_c1	RPSA	1.50482e-23	0.349437	0.936	0.76	9.12267e-19
CD8_Tex_c1	TNFSF14	1.98179e-23	0.605317	0.22	0.089	1.20142e-18
CD8_Tex_c1	ITM2C	2.17706e-23	0.60489	0.394	0.22	1.3198e-18
CD8_Tex_c1	HSP90AA1	2.98392e-23	0.418824	0.962	0.754	1.80894e-18
CD8_Tex_c1	ACTB	4.318e-23	0.167691	1	0.93	2.6177e-18
CD8_Tex_c1	GIMAP7	4.60619e-23	0.581419	0.378	0.205	2.79241e-18
CD8_Tex_c1	SEPTIN7	4.83821e-23	0.630598	0.6	0.444	2.93307e-18
CD8_Tex_c1	RPS4Y1	5.18756e-23	0.490103	0.668	0.478	3.14485e-18
CD8_Tex_c1	BRD2	6.30534e-23	0.533393	0.762	0.576	3.82249e-18
CD8_Tex_c1	RPS7	7.59027e-23	0.32753	0.982	0.852	4.60145e-18
CD8_Tex_c1	GNG2	9.23479e-23	0.569931	0.468	0.282	5.59841e-18
CD8_Tex_c1	RPL26	9.50355e-23	0.322236	0.98	0.843	5.76134e-18
CD8_Tex_c1	JUN	1.30665e-22	0.387883	0.832	0.597	7.92129e-18
CD8_Tex_c1	SPN	1.6222e-22	0.710214	0.312	0.162	9.83428e-18
CD8_Tex_c1	FYN	2.32489e-22	0.574631	0.468	0.264	1.40942e-17
CD8_Tex_c1	GNLY	2.54214e-22	1.00118	0.18	0.065	1.54112e-17
CD8_Tex_c1	NCL	3.6761e-22	0.46816	0.764	0.573	2.22856e-17
CD8_Tex_c1	SH2D2A	4.568e-22	0.709609	0.308	0.155	2.76926e-17
CD8_Tex_c1	ZFP36L1	4.61442e-22	0.432223	0.846	0.659	2.7974e-17
CD8_Tex_c1	DDIT4	4.67894e-22	0.604852	0.626	0.447	2.83652e-17
CD8_Tex_c1	MBNL1	5.44224e-22	0.557405	0.656	0.475	3.29925e-17
CD8_Tex_c1	TRG-AS1	9.76314e-22	0.667485	0.216	0.092	5.91871e-17
CD8_Tex_c1	RPL10	1.26656e-21	0.263338	0.996	0.913	7.67826e-17
CD8_Tex_c1	ZAP70	1.52106e-21	0.711996	0.324	0.172	9.2211e-17
CD8_Tex_c1	STOM	1.69258e-21	0.676336	0.326	0.176	1.02609e-16
CD8_Tex_c1	ACAP1	1.76384e-21	0.59819	0.486	0.308	1.0693e-16
CD8_Tex_c1	GRAP2	1.96311e-21	0.597838	0.2	0.082	1.19009e-16
CD8_Tex_c1	MATK	3.45769e-21	0.58994	0.192	0.077	2.09615e-16
CD8_Tex_c1	RPL6	4.09801e-21	0.301543	0.962	0.834	2.48433e-16
CD8_Tex_c1	LCP1	5.08972e-21	0.310463	0.782	0.56	3.08554e-16
CD8_Tex_c1	RPS15	7.91079e-21	0.29416	0.986	0.866	4.79576e-16
CD8_Tex_c1	EMB	1.0017e-20	0.643927	0.398	0.238	6.0726e-16
CD8_Tex_c1	ARL4C	1.0955e-20	0.579449	0.41	0.237	6.64122e-16
CD8_Tex_c1	PDCD4	1.25436e-20	0.640999	0.518	0.353	7.60432e-16
CD8_Tex_c1	LINC01138	1.29066e-20	0.56002	0.222	0.098	7.82436e-16
CD8_Tex_c1	RPL23A	1.55407e-20	0.340652	0.9	0.757	9.42125e-16
CD8_Tex_c1	TNF	1.66017e-20	0.974102	0.384	0.219	1.00644e-15
CD8_Tex_c1	UQCR11	1.67935e-20	0.521359	0.588	0.439	1.01807e-15
CD8_Tex_c1	MALAT1	1.97738e-20	0.304784	1	0.879	1.19875e-15
CD8_Tex_c1	HSPA1A	3.61936e-20	0.543755	0.866	0.632	2.19416e-15
CD8_Tex_c1	MYH9	3.91389e-20	0.466941	0.7	0.501	2.37272e-15
CD8_Tex_c1	DUSP2	4.16876e-20	0.630007	0.566	0.388	2.52723e-15
CD8_Tex_c1	ACTG1	5.46182e-20	0.239785	0.962	0.824	3.31112e-15
CD8_Tex_c1	FUS	5.82558e-20	0.420098	0.758	0.579	3.53164e-15
CD8_Tex_c1	GSTK1	6.39725e-20	0.5939	0.53	0.383	3.8782e-15
CD8_Tex_c1	RPS23	1.10999e-19	0.232823	0.994	0.87	6.7291e-15
CD8_Tex_c1	RPL13	1.15439e-19	0.284459	0.99	0.886	6.99824e-15
CD8_Tex_c1	RPL7A	1.45073e-19	0.298573	0.984	0.859	8.79474e-15
CD8_Tex_c1	APRT	1.47751e-19	0.576293	0.506	0.364	8.95711e-15
CD8_Tex_c1	C12orf75	1.67911e-19	0.543001	0.216	0.096	1.01793e-14
CD8_Tex_c1	CD101	1.71722e-19	0.454931	0.13	0.043	1.04103e-14
CD8_Tex_c1	SPRY1	2.20583e-19	0.591045	0.158	0.059	1.33724e-14
CD8_Tex_c1	RPL19	2.88032e-19	0.241651	0.996	0.882	1.74614e-14
CD8_Tex_c1	RPL38	3.93202e-19	0.399124	0.762	0.614	2.38371e-14
CD8_Tex_c1	HNRNPDL	4.12362e-19	0.523622	0.642	0.49	2.49987e-14
CD8_Tex_c1	RPL37A	6.85542e-19	0.365415	0.844	0.721	4.15596e-14
CD8_Tex_c1	TNFAIP3	7.92339e-19	0.34805	0.67	0.454	4.8034e-14
CD8_Tex_c1	HSPA5	1.75318e-18	0.430616	0.67	0.526	1.06283e-13
CD8_Tex_c1	RBM8A	2.05906e-18	0.613075	0.48	0.341	1.24826e-13
CD8_Tex_c1	DRAP1	3.0139e-18	0.544399	0.472	0.33	1.82711e-13
CD8_Tex_c1	SRP14	3.31367e-18	0.399667	0.684	0.539	2.00885e-13
CD8_Tex_c1	BTF3	3.58617e-18	0.313956	0.818	0.642	2.17404e-13
CD8_Tex_c1	SKP1	5.30723e-18	0.483584	0.616	0.478	3.2174e-13
CD8_Tex_c1	PGK1	6.05418e-18	0.500895	0.612	0.46	3.67022e-13
CD8_Tex_c1	TRBC1	1.15777e-17	0.580862	0.322	0.175	7.01877e-13
CD8_Tex_c1	FOSB	1.79564e-17	0.38525	0.724	0.533	1.08857e-12
CD8_Tex_c1	TRGV4	2.23222e-17	0.399811	0.108	0.034	1.35324e-12
CD8_Tex_c1	PPP1R18	2.42852e-17	0.45097	0.51	0.354	1.47224e-12
CD8_Tex_c1	DAD1	2.44185e-17	0.589266	0.496	0.369	1.48032e-12
CD8_Tex_c1	PSMB9	2.71534e-17	0.39446	0.62	0.472	1.64612e-12
CD8_Tex_c1	MYL6	3.82675e-17	0.239336	0.908	0.781	2.31989e-12
CD8_Tex_c1	LSP1	3.85759e-17	0.134207	0.768	0.591	2.33859e-12
CD8_Tex_c1	YWHAZ	4.26617e-17	0.358946	0.812	0.653	2.58628e-12
CD8_Tex_c1	RGCC	4.54239e-17	0.703398	0.37	0.223	2.75373e-12
CD8_Tex_c1	RSRP1	4.84778e-17	0.443739	0.71	0.557	2.93887e-12
CD8_Tex_c1	PTGES3	5.4137e-17	0.503205	0.628	0.488	3.28195e-12
CD8_Tex_c1	UBL5	5.65206e-17	0.520728	0.56	0.441	3.42645e-12
CD8_Tex_c1	RPS24	5.98252e-17	0.239739	0.97	0.85	3.62678e-12
CD8_Tex_c1	CLEC2B	6.62671e-17	0.459584	0.428	0.272	4.01731e-12
CD8_Tex_c1	FAU	7.99623e-17	0.258219	0.974	0.887	4.84755e-12
CD8_Tex_c1	RPL21	8.45645e-17	0.304424	0.82	0.671	5.12656e-12
CD8_Tex_c1	MT-CYB	9.44284e-17	0.200032	0.998	0.929	5.72454e-12
CD8_Tex_c1	PRKCQ-AS1	1.07415e-16	0.510984	0.158	0.065	6.5118e-12
CD8_Tex_c1	RPS5	1.23139e-16	0.210551	0.948	0.817	7.46508e-12
CD8_Tex_c1	RBL2	1.42977e-16	0.59704	0.368	0.228	8.66767e-12
CD8_Tex_c1	ATP5MD	1.69012e-16	0.489407	0.442	0.308	1.0246e-11
CD8_Tex_c1	CHCHD2	1.72849e-16	0.404162	0.668	0.543	1.04786e-11
CD8_Tex_c1	CLEC2D	2.08445e-16	0.542472	0.332	0.192	1.26365e-11
CD8_Tex_c1	RPS6	2.24286e-16	0.223957	0.962	0.825	1.35969e-11
CD8_Tex_c1	GYG1	2.81316e-16	0.579313	0.274	0.153	1.70542e-11
CD8_Tex_c1	LY6E	3.28535e-16	0.294545	0.514	0.353	1.99168e-11
CD8_Tex_c1	MSN	3.46718e-16	0.487421	0.584	0.435	2.10191e-11
CD8_Tex_c1	SYTL2	3.91731e-16	0.558303	0.222	0.11	2.37479e-11
CD8_Tex_c1	RPL10A	4.08652e-16	0.292441	0.89	0.748	2.47737e-11
CD8_Tex_c1	TAGAP	4.17378e-16	0.389769	0.608	0.434	2.53027e-11
CD8_Tex_c1	DOK2	4.60286e-16	0.595348	0.36	0.224	2.79039e-11
CD8_Tex_c1	CD247	4.68892e-16	0.353577	0.344	0.196	2.84256e-11
CD8_Tex_c1	TSEN54	5.1802e-16	0.594641	0.2	0.096	3.14039e-11
CD8_Tex_c1	STAT4	5.37372e-16	0.619682	0.306	0.178	3.25771e-11
CD8_Tex_c1	CALM2	7.06912e-16	0.398352	0.69	0.538	4.28551e-11
CD8_Tex_c1	RORA	7.72144e-16	0.545154	0.36	0.215	4.68097e-11
CD8_Tex_c1	CD48	1.06071e-15	0.435708	0.54	0.396	6.43035e-11
CD8_Tex_c1	SAMSN1	1.22854e-15	0.546117	0.468	0.318	7.44776e-11
CD8_Tex_c1	BUB3	1.32433e-15	0.599357	0.392	0.262	8.02851e-11
CD8_Tex_c1	GPR174	1.40206e-15	0.515077	0.236	0.121	8.49971e-11
CD8_Tex_c1	NDUFA4	1.64761e-15	0.446748	0.556	0.437	9.98833e-11
CD8_Tex_c1	RPL3	1.81223e-15	0.267755	0.956	0.821	1.09863e-10
CD8_Tex_c1	UBB	2.05102e-15	0.352638	0.852	0.7	1.24339e-10
CD8_Tex_c1	PLP2	2.07902e-15	0.589071	0.414	0.289	1.26036e-10
CD8_Tex_c1	PPP1CA	2.34582e-15	0.436103	0.516	0.387	1.4221e-10
CD8_Tex_c1	KRTCAP2	2.55573e-15	0.429389	0.538	0.414	1.54936e-10
CD8_Tex_c1	HMOX2	2.99684e-15	0.559158	0.242	0.131	1.81677e-10
CD8_Tex_c1	PDCD1	3.88468e-15	0.507742	0.134	0.053	2.35501e-10
CD8_Tex_c1	OXNAD1	4.43197e-15	0.566904	0.232	0.122	2.68679e-10
CD8_Tex_c1	C9orf78	5.86952e-15	0.6472	0.348	0.224	3.55828e-10
CD8_Tex_c1	RPL27	6.05501e-15	0.293648	0.828	0.664	3.67073e-10
CD8_Tex_c1	CCND3	6.21959e-15	0.532639	0.324	0.198	3.7705e-10
CD8_Tex_c1	TOMM7	9.30198e-15	0.406372	0.638	0.515	5.63914e-10
CD8_Tex_c1	PA2G4	9.72123e-15	0.580893	0.382	0.263	5.8933e-10
CD8_Tex_c1	HNRNPA1	1.21442e-14	0.314328	0.71	0.561	7.36215e-10
CD8_Tex_c1	TUBB	1.38152e-14	0.334216	0.556	0.424	8.37519e-10
CD8_Tex_c1	LGALS3	1.53435e-14	0.145421	0.474	0.322	9.30167e-10
CD8_Tex_c1	PFDN5	1.70595e-14	0.282105	0.828	0.694	1.0342e-09
CD8_Tex_c1	COX7C	1.9065e-14	0.2986	0.69	0.558	1.15578e-09
CD8_Tex_c1	CIB1	1.92969e-14	0.568862	0.482	0.366	1.16984e-09
CD8_Tex_c1	SBDS	1.97559e-14	0.621265	0.376	0.26	1.19766e-09
CD8_Tex_c1	CD244	2.50199e-14	0.458707	0.128	0.051	1.51678e-09
CD8_Tex_c1	HLA-E	3.10852e-14	0.243437	0.936	0.793	1.88448e-09
CD8_Tex_c1	APBB1IP	3.23895e-14	0.47047	0.472	0.34	1.96355e-09
CD8_Tex_c1	COX6A1	3.49894e-14	0.404492	0.624	0.515	2.12116e-09
CD8_Tex_c1	RPS13	4.41566e-14	0.193088	0.978	0.858	2.67691e-09
CD8_Tex_c1	GPR65	4.64368e-14	0.418548	0.348	0.216	2.81514e-09
CD8_Tex_c1	PGC	4.65698e-14	0.372051	0.31	0.181	2.8232e-09
CD8_Tex_c1	SAP18	6.45714e-14	0.37327	0.558	0.434	3.91451e-09
CD8_Tex_c1	ATP5F1B	7.27898e-14	0.417669	0.574	0.459	4.41274e-09
CD8_Tex_c1	RAN	1.28459e-13	0.495814	0.538	0.431	7.78759e-09
CD8_Tex_c1	CCDC107	1.32915e-13	0.594895	0.274	0.166	8.05768e-09
CD8_Tex_c1	CLDND1	1.64086e-13	0.538758	0.348	0.229	9.94739e-09
CD8_Tex_c1	PLEKHF1	1.74988e-13	0.522015	0.162	0.075	1.06083e-08
CD8_Tex_c1	LDHA	1.78994e-13	0.402665	0.592	0.457	1.08511e-08
CD8_Tex_c1	RHOC	2.51444e-13	0.452095	0.282	0.168	1.52433e-08
CD8_Tex_c1	RPL12	2.76966e-13	0.161168	0.984	0.859	1.67905e-08
CD8_Tex_c1	HSPE1	3.43061e-13	0.458425	0.618	0.478	2.07974e-08
CD8_Tex_c1	YWHAB	3.65612e-13	0.348179	0.648	0.507	2.21645e-08
CD8_Tex_c1	GIMAP4	3.69335e-13	0.41721	0.326	0.198	2.23902e-08
CD8_Tex_c1	CKS2	3.87765e-13	0.550822	0.354	0.237	2.35075e-08
CD8_Tex_c1	CRTAM	4.87803e-13	0.403642	0.126	0.052	2.95721e-08
CD8_Tex_c1	CDC42EP3	4.93307e-13	0.508522	0.312	0.195	2.99058e-08
CD8_Tex_c1	NDUFS5	4.93738e-13	0.485296	0.446	0.337	2.99319e-08
CD8_Tex_c1	IER2	5.03946e-13	0.185579	0.774	0.627	3.05507e-08
CD8_Tex_c1	IDS	5.25246e-13	0.615665	0.376	0.261	3.1842e-08
CD8_Tex_c1	TUBA1C	5.55815e-13	0.448501	0.376	0.258	3.36952e-08
CD8_Tex_c1	AOAH	5.98988e-13	0.504465	0.264	0.153	3.63125e-08
CD8_Tex_c1	OSTF1	6.13205e-13	0.406409	0.412	0.289	3.71743e-08
CD8_Tex_c1	PRKCH	7.18277e-13	0.488225	0.302	0.183	4.35441e-08
CD8_Tex_c1	RPL8	8.12634e-13	0.160961	0.986	0.874	4.92643e-08
CD8_Tex_c1	NPMacro_M1	8.378e-13	0.316255	0.742	0.631	5.07899e-08
CD8_Tex_c1	IL7R	8.45267e-13	0.377807	0.41	0.253	5.12426e-08
CD8_Tex_c1	RPL24	8.66287e-13	0.247635	0.898	0.785	5.25169e-08
CD8_Tex_c1	RPL18A	9.24176e-13	0.163322	0.99	0.869	5.60263e-08
CD8_Tex_c1	RAB1B	1.23537e-12	0.499344	0.308	0.2	7.48919e-08
CD8_Tex_c1	RPL36AL	1.32877e-12	0.332062	0.676	0.576	8.05538e-08
CD8_Tex_c1	DUSP1	1.33961e-12	0.192301	0.832	0.648	8.12109e-08
CD8_Tex_c1	SLF1	1.35308e-12	0.460545	0.152	0.07	8.20277e-08
CD8_Tex_c1	TMEM50A	1.41768e-12	0.469974	0.46	0.352	8.59441e-08
CD8_Tex_c1	RPL11	1.48357e-12	0.159068	0.986	0.875	8.99386e-08
CD8_Tex_c1	POLR2L	1.72327e-12	0.48018	0.436	0.33	1.0447e-07
CD8_Tex_c1	RPL29	1.90542e-12	0.170149	0.976	0.855	1.15512e-07
CD8_Tex_c1	ATP2B4	2.08018e-12	0.507806	0.306	0.191	1.26107e-07
CD8_Tex_c1	EEF1D	2.1327e-12	0.290553	0.862	0.741	1.29291e-07
CD8_Tex_c1	TPI1	2.18365e-12	0.317127	0.682	0.552	1.32379e-07
CD8_Tex_c1	PPIB	2.31682e-12	0.322576	0.668	0.536	1.40453e-07
CD8_Tex_c1	XRCC6	2.60951e-12	0.497422	0.424	0.319	1.58197e-07
CD8_Tex_c1	NACA	2.70039e-12	0.216692	0.888	0.772	1.63706e-07
CD8_Tex_c1	MED10	2.90663e-12	0.536501	0.254	0.153	1.76209e-07
CD8_Tex_c1	ANXA6	3.35581e-12	0.408144	0.452	0.333	2.0344e-07
CD8_Tex_c1	AHNAK	3.48874e-12	0.161536	0.62	0.447	2.11498e-07
CD8_Tex_c1	RPL22	3.88256e-12	0.206348	0.812	0.706	2.35373e-07
CD8_Tex_c1	EEF1B2	4.78821e-12	0.203251	0.85	0.716	2.90276e-07
CD8_Tex_c1	AC022706.1	5.17812e-12	0.417693	0.112	0.045	3.13913e-07
CD8_Tex_c1	DENND2D	5.27681e-12	0.461758	0.258	0.152	3.19896e-07
CD8_Tex_c1	RPLP0	5.45467e-12	0.186304	0.962	0.837	3.30679e-07
CD8_Tex_c1	GIMAP1	5.95958e-12	0.475781	0.218	0.122	3.61288e-07
CD8_Tex_c1	TPT1	6.43786e-12	0.150299	0.992	0.946	3.90283e-07
CD8_Tex_c1	ANKRD12	6.82943e-12	0.3993	0.546	0.429	4.1402e-07
CD8_Tex_c1	CDC37	7.09233e-12	0.472456	0.476	0.372	4.29958e-07
CD8_Tex_c1	IL2RG	8.31288e-12	0.492381	0.39	0.283	5.03951e-07
CD8_Tex_c1	HNRNPK	9.74223e-12	0.392826	0.584	0.481	5.90603e-07
CD8_Tex_c1	COX4I1	1.17252e-11	0.25272	0.808	0.693	7.10816e-07
CD8_Tex_c1	PPIA	1.37739e-11	0.21972	0.872	0.721	8.35015e-07
CD8_Tex_c1	PRKACB	1.44816e-11	0.477355	0.26	0.159	8.77918e-07
CD8_Tex_c1	RNF167	1.47892e-11	0.480161	0.306	0.202	8.96568e-07
CD8_Tex_c1	TERF2IP	1.49146e-11	0.465873	0.438	0.328	9.04168e-07
CD8_Tex_c1	GPR68	1.69379e-11	0.351123	0.106	0.043	1.02683e-06
CD8_Tex_c1	SLC25A5	1.83714e-11	0.321068	0.562	0.452	1.11373e-06
CD8_Tex_c1	CNBP	1.9192e-11	0.338238	0.58	0.476	1.16347e-06
CD8_Tex_c1	UBA52	2.13686e-11	0.194369	0.906	0.777	1.29543e-06
CD8_Tex_c1	GUK1	2.18603e-11	0.492528	0.454	0.358	1.32524e-06
CD8_Tex_c1	COX7A2	2.20123e-11	0.4158	0.496	0.4	1.33445e-06
CD8_Tex_c1	TMC6	2.60057e-11	0.547149	0.29	0.192	1.57654e-06
CD8_Tex_c1	MGAT4A	2.70215e-11	0.435967	0.272	0.168	1.63812e-06
CD8_Tex_c1	CD63	2.90368e-11	0.292749	0.518	0.399	1.7603e-06
CD8_Tex_c1	HNRNPA2B1	2.99143e-11	0.212867	0.918	0.743	1.81349e-06
CD8_Tex_c1	LGALS1	3.20066e-11	0.221828	0.558	0.415	1.94033e-06
CD8_Tex_c1	EIF3K	3.24648e-11	0.342562	0.614	0.522	1.96811e-06
[truncated: 19,146 more rows]

## Sheet: Table S4
Table S4 Functional Gene Sets of Immune Cells
Cell Type	Functions\Signatures	Genes
T cell	Exhaustion	PDCD1, LAYN, HAVCR2, LAG3, CD244, CTLA4, LILRB1, TIGIT, TOX, VSIR, BTLA, ENTPD1, CD160, LAIR1
T cell	Effector function	FAS, FASLG, CD44, CD69, CD38, NKG7, KLRB1, KLRD1, KLRF1, KLRG1, KLRK1, FCGR3A, CX3CR1, CD300A, FGFBP2, ID2, ID3, PRDM1, RUNX3, TBX21, ZEB2, BATF,IRF4, NR4A1, NR4A2, NR4A3, PBX3, ZNF683, HOPX, FOS, FOSB, JUN, JUNB, JUND, STAT1, STAT2, STAT5A, STAT6, STAT4, EOMES
T cell	Senescence	KLRK1, IFNA1, IFNAR1, TAB1, SESN2
T cell	Cytotoxicity	GZMA, GZMB, GZMH, GZMK, GNLY, PRF1, IFNG, TNF, SERPINB1, SERPINB6, SERPINB9, CTSA, CTSB, CTSC, CTSD, CTSW, CST3, CST7, CSTB, LAMP1, LAMP3, CAPN2
Myeloid cel	Phagocytosis	CD163, C1QB, MRC1, MERTK
Myeloid cel	M2	CLEC7A, CCL4, TGFB1, CTSD, CTSB, CTSA, FN1, TNFSF12, MMP19, CCL20, MMP14, CCL18, CD276, VEGFB, CCL17
Myeloid cel	Immune checkpoint	LAIR1, SIRPA, HAVCR2, NECTIN2, PVR, IDO1, VTLA, CD274, ADORA2A
Myeloid cel	M1	TNF, IRF5, CD86, CCR7, IRF1, CD40, CXCL9, IL23A
B cell	Proliferation	H4C3, VPREB3, STMN1, HMGB2, EIF6, PSMA7, CRIP1, PTMA, TYMS, TUBB, AURKB, UBE2C, MKI67, TUBA1B
B cell	Stress	FOS, DNAJB1, DUSP1, ZFAND2A, HSPA1B, HSPA1A, HSPB1, HSPA6
B cell	HLA	HLA-DPB1, HLA-DRA, HLA-DPA1
B cell	Immune checkpoint	TIM3, IL10, HAVCR2, TIGIT, PDCD1, LAG3

## Sheet: Table S5
Table S5 Enriched KEGG Cellular Pathways in Macro_C1QC, Macro_SPP1, CD8_Tex_C1 and CD8_Tex_C2 immune subpopulations
Category	Subcategory	ID	Description	GeneRatio	BgRatio	P-Value	P-Value adjust	q-value	GeneID	Count	Cluster
Cellular Processes	Transport and catabolism	hsa04142	Lysosome	51/402	133/8541	5.74227e-34	1.78585e-31	1.49904e-31	1509/5641/54/3988/2517/1075/1522/1508/967/968/427/5476/10577/5660/2760/3916/162/2548/3920/950/3073/3074/4758/537/5538/1520/4125/4668/1777/1200/53/8763/4074/1211/84572/23659/2519/410/535/1213/2990/57192/2720/79158/245972/8722/3482/26503/2581/4669/6272	51	Macro_C1QC
Cellular Processes	Transport and catabolism	hsa04145	Phagosome	37/402	159/8541	1.75759e-16	2.73305e-14	2.29412e-14	4481/3109/3117/3113/2214/3108/3916/718/3115/4360/1536/3920/3123/2209/3118/30835/929/3119/537/9296/2212/3111/1520/10376/4689/7037/948/3693/4074/535/821/949/811/3120/245972/523/83547	37	Macro_C1QC
Human Diseases	Infectious disease: bacterial	hsa05150	Staphylococcus aureus infection	21/402	102/8541	7.64088e-09	7.92104e-07	6.6489e-07	713/712/714/3109/3117/3113/2214/2359/3108/718/3115/3123/717/2209/3118/3119/2212/3111/719/3120/5724	21	Macro_C1QC
Human Diseases	Immune disease	hsa05323	Rheumatoid arthritis	20/402	95/8541	1.16818e-08	9.08258e-07	7.62389e-07	54/3109/3117/3113/3108/3115/3123/3118/3119/537/9296/3111/8741/3606/10673/535/3120/6387/245972/523	20	Macro_C1QC
Human Diseases	Infectious disease: bacterial	hsa05152	Tuberculosis	27/402	182/8541	9.22276e-08	5.4841e-06	4.60334e-06	1509/3109/3117/3113/2214/3108/3916/718/3115/4360/3920/3123/2209/3118/30835/929/3119/537/2212/3111/1520/3606/805/6772/535/3120/245972	27	Macro_C1QC
Human Diseases	Infectious disease: parasitic	hsa05140	Leishmaniasis	17/402	79/8541	1.05803e-07	5.4841e-06	4.60334e-06	3109/3117/3113/2214/3108/718/3115/1536/3123/2209/3118/3119/2212/3111/4689/6772/3120	17	Macro_C1QC
Organismal Systems	Immune system	hsa04640	Hematopoietic cell lineage	19/402	100/8541	1.55009e-07	6.88682e-06	5.78078e-06	3109/3117/3113/1436/928/966/3108/3115/3123/2209/3118/929/3119/920/3111/7037/948/3559/3120	19	Macro_C1QC
Organismal Systems	Immune system	hsa04672	Intestinal immune network for IgA production	13/402	50/8541	3.31476e-07	1.28861e-05	1.08166e-05	3109/3117/3113/3108/3115/3123/3118/3119/3111/8741/10673/3120/6387	13	Macro_C1QC
Metabolism	Glycan biosynthesis and metabolism	hsa00511	Other glycan degradation	8/402	18/8541	6.48843e-07	2.24211e-05	1.88202e-05	2517/3073/3074/4758/4125/2519/2720/23324	8	Macro_C1QC
Organismal Systems	Immune system	hsa04612	Antigen processing and presentation	16/402	81/8541	8.66179e-07	2.69382e-05	2.26118e-05	5641/1508/3109/3117/3113/3108/3115/3123/3118/3119/920/3111/1520/821/811/3120	16	Macro_C1QC
Human Diseases	Immune disease	hsa05310	Asthma	10/402	32/8541	1.21228e-06	3.42744e-05	2.87698e-05	3109/3117/3113/3108/3115/3123/3118/3119/3111/3120	10	Macro_C1QC
Human Diseases	Immune disease	hsa05321	Inflammatory bowel disease	14/402	66/8541	1.71694e-06	4.44974e-05	3.7351e-05	3109/3117/3113/3108/3115/4094/3123/3118/3119/3111/3606/6772/3120/7100	14	Macro_C1QC
Metabolism	Lipid metabolism	hsa00600	Sphingolipid metabolism	12/402	54/8541	5.69573e-06	0.000136259	0.000114376	427/5660/2760/3073/3074/4758/8879/410/7357/81537/2720/2581	12	Macro_C1QC
Human Diseases	Immune disease	hsa05330	Allograft rejection	10/402	39/8541	8.88122e-06	0.00019729	0.000165605	3109/3117/3113/3108/3115/3123/3118/3119/3111/3120	10	Macro_C1QC
Organismal Systems	Digestive system	hsa04979	Cholesterol metabolism	11/402	51/8541	1.89766e-05	0.000393447	0.000330259	341/348/3988/10577/5360/948/344/4035/949/57552/6272	11	Macro_C1QC
Organismal Systems	Immune system	hsa04658	Th1 and Th2 cell differentiation	15/402	93/8541	2.5477e-05	0.000495208	0.000415677	3109/3117/3113/3108/3115/4094/3123/3118/3119/920/3111/3559/6772/3120/4775	15	Macro_C1QC
Human Diseases	Endocrine and metabolic disease	hsa04940	Type I diabetes mellitus	10/402	44/8541	2.80588e-05	0.00051331	0.000430871	3109/3117/3113/3108/3115/3123/3118/3119/3111/3120	10	Macro_C1QC
Human Diseases	Immune disease	hsa05332	Graft-versus-host disease	10/402	45/8541	3.45839e-05	0.000597533	0.000501568	3109/3117/3113/3108/3115/3123/3118/3119/3111/3120	10	Macro_C1QC
Organismal Systems	Immune system	hsa04659	Th17 cell differentiation	16/402	109/8541	4.57919e-05	0.000749541	0.000629163	3109/3117/3113/3108/3115/3123/3118/3119/920/3111/3559/6772/3120/10148/7046/4775	16	Macro_C1QC
Human Diseases	Cardiovascular disease	hsa05415	Diabetic cardiomyopathy	23/402	205/8541	9.10719e-05	0.00141617	0.00118873	1509/4318/5166/1536/1345/4689/948/4697/4696/4708/29796/10476/6392/374291/10975/4728/7381/488/292/4717/1636/5524/7046	23	Macro_C1QC
Human Diseases	Immune disease	hsa05322	Systemic lupus erythematosus	18/402	141/8541	0.000102826	0.0015228	0.00127823	713/712/714/3109/3117/3113/2214/3108/718/3115/3123/717/2209/3118/3119/2212/3111/3120	18	Macro_C1QC
Human Diseases	Infectious disease: viral	hsa05166	Human T-cell leukemia virus 1 infection	24/402	224/8541	0.000133046	0.00188078	0.00157872	3109/3117/3113/1959/3108/3115/3123/3118/3119/8829/920/5925/3111/3559/7094/6688/5567/821/811/292/3120/7046/4775/55697	24	Macro_C1QC
Human Diseases	Immune disease	hsa05320	Autoimmune thyroid disease	10/402	54/8541	0.000177527	0.00240048	0.00201495	3109/3117/3113/3108/3115/3123/3118/3119/3111/3120	10	Macro_C1QC
Organismal Systems	Immune system	hsa04610	Complement and coagulation cascades	13/402	88/8541	0.000219789	0.00284809	0.00239068	713/712/714/2/2162/710/966/718/11326/717/719/5328/10544	13	Macro_C1QC
Metabolism	Energy metabolism	hsa00190	Oxidative phosphorylation	17/402	138/8541	0.000246699	0.00306893	0.00257605	537/1345/9296/4697/4696/4708/29796/10476/6392/374291/10975/4728/7381/535/4717/245972/523	17	Macro_C1QC
Organismal Systems	Development and regeneration	hsa04380	Osteoclast differentiation	17/402	143/8541	0.000377969	0.00452109	0.00379499	54/54209/2214/1436/10990/2209/11006/2212/4689/6772/3709/6688/488/140885/4286/29760/7046	17	Macro_C1QC
Cellular Processes	Transport and catabolism	hsa04148	Efferocytosis	18/402	157/8541	0.000401636	0.00462625	0.00388326	713/712/714/23166/3988/10461/10062/8754/948/3693/2621/4035/558/23659/488/811/140885/4775	18	Macro_C1QC
NA	NA	hsa03273	Virion - Lassa virus and SFTS virus	5/402	17/8541	0.000871068	0.00967508	0.00812123	3916/3920/30835/7037/8828	5	Macro_C1QC
Human Diseases	Cancer: overview	hsa05208	Chemical carcinogenesis - reactive oxygen species	22/402	227/8541	0.00100253	0.0107513	0.00902458	10327/2052/4259/1345/4697/4696/3162/4708/4258/29796/10476/6392/374291/10975/4728/7381/292/4717/873/5795/3082/2948	22	Macro_C1QC
Environmental Information Processing	Signaling molecules and interaction	hsa04514	Cell adhesion molecules	17/402	158/8541	0.00118991	0.0123354	0.0103543	3109/3117/3113/3108/3115/3123/3118/3119/920/3111/9672/6614/214/80381/23705/3120/3680	17	Macro_C1QC
Human Diseases	Cardiovascular disease	hsa05416	Viral myocarditis	10/402	70/8541	0.00150434	0.0147153	0.012352	3109/3117/3113/3108/3115/3123/3118/3119/3111/3120	10	Macro_C1QC
Metabolism	Glycan biosynthesis and metabolism	hsa00531	Glycosaminoglycan degradation	5/402	19/8541	0.00151411	0.0147153	0.012352	3073/3074/2990/2720/4669	5	Macro_C1QC
Metabolism	Carbohydrate metabolism	hsa00520	Amino sugar and nucleotide sugar metabolism	8/402	50/8541	0.00211808	0.0199613	0.0167554	80896/5973/3073/3074/10007/55577/51706/51005	8	Macro_C1QC
Human Diseases	Infectious disease: bacterial	hsa05110	Vibrio cholerae infection	8/402	51/8541	0.00241128	0.0220561	0.0185139	537/9296/2778/5567/535/9601/245972/523	8	Macro_C1QC
Metabolism	Amino acid metabolism	hsa00270	Cysteine and methionine metabolism	8/402	52/8541	0.00273536	0.0243056	0.0204021	10993/4190/2729/113675/191/1786/144811/58478	8	Macro_C1QC
Cellular Processes	Cell growth and death	hsa04216	Ferroptosis	7/402	42/8541	0.00313841	0.0271124	0.0227581	30061/1536/7037/3162/2879/2729/10533	7	Macro_C1QC
Metabolism	Glycan biosynthesis and metabolism	hsa00604	Glycosphingolipid biosynthesis - ganglio series	4/402	15/8541	0.00436182	0.0366629	0.0307747	3073/3074/2720/8869	4	Macro_C1QC
Metabolism	Metabolism of other amino acids	hsa00480	Glutathione metabolism	8/402	59/8541	0.00605601	0.0495637	0.0416036	4259/3417/2879/4258/51056/2729/2878/2948	8	Macro_C1QC
Human Diseases	Infectious disease: parasitic	hsa05145	Toxoplasmosis	12/402	112/8541	0.00625884	0.0499102	0.0418945	3109/3117/3113/3108/3115/3123/3118/3119/23643/3111/6772/3120	12	Macro_C1QC
Cellular Processes	Transport and catabolism	hsa04144	Endocytosis	21/402	252/8541	0.00775695	0.0603103	0.0506243	2350/1601/58533/832/161/7037/1175/1211/11059/3559/27131/1213/51652/8723/11311/23325/2060/7046/3482/156/157	21	Macro_C1QC
Organismal Systems	Endocrine system	hsa03320	PPAR signaling pathway	9/402	76/8541	0.00902964	0.06689	0.0561473	2171/5360/10062/1622/948/2170/4199/34/6319	9	Macro_C1QC
Metabolism	Metabolism of cofactors and vitamins	hsa00790	Folate biosynthesis	5/402	28/8541	0.00903337	0.06689	0.0561473	231/5092/873/4338/5860	5	Macro_C1QC
Human Diseases	Infectious disease: bacterial	hsa05133	Pertussis	9/402	78/8541	0.0106479	0.0770115	0.0646432	713/712/714/710/718/717/929/23643/805	9	Macro_C1QC
Organismal Systems	Excretory system	hsa04961	Endocrine and other factor-regulated calcium reabsorption	7/402	53/8541	0.0115236	0.0785015	0.065894	161/1175/2778/1211/481/5567/1213	7	Macro_C1QC
Organismal Systems	Nervous system	hsa04721	Synaptic vesicle cycle	9/402	79/8541	0.0115343	0.0785015	0.065894	9296/161/1175/6507/1211/535/1213/245972/523	9	Macro_C1QC
Human Diseases	Neurodegenerative disease	hsa05020	Prion disease	22/402	278/8541	0.0116112	0.0785015	0.065894	713/712/714/1536/1345/10376/4689/4697/4696/4708/29796/5693/10476/6392/374291/10975/4728/7381/3709/5567/292/4717	22	Macro_C1QC
NA	NA	hsa04981	Folate transport and metabolism	5/402	31/8541	0.0139181	0.0920965	0.0773056	2350/11309/10057/113235/8714	5	Macro_C1QC
Human Diseases	Infectious disease: viral	hsa05169	Epstein-Barr virus infection	17/402	204/8541	0.0157077	0.100763	0.0845803	3109/3117/3113/3108/3115/3123/3118/3119/5925/3111/3280/6772/811/3120/953/10912/29760	17	Macro_C1QC
Metabolism	Carbohydrate metabolism	hsa00052	Galactose metabolism	5/402	32/8541	0.0158759	0.100763	0.0845803	231/2548/2720/92579/130589	5	Macro_C1QC
Human Diseases	Neurodegenerative disease	hsa05012	Parkinson disease	21/402	271/8541	0.0167533	0.104206	0.08747	1345/10376/4697/4696/2778/4708/29796/5693/10476/6392/374291/10975/805/4728/7381/3709/5567/27173/292/4717/22926	21	Macro_C1QC
Organismal Systems	Endocrine system	hsa04614	Renin-angiotensin system	4/402	23/8541	0.021029	0.128235	0.107641	5476/10159/1636/57486	4	Macro_C1QC
NA	NA	hsa03272	Virion - Hepatitis viruses	6/402	48/8541	0.0241437	0.144398	0.121207	975/967/928/3916/3920/949	6	Macro_C1QC
Human Diseases	Infectious disease: parasitic	hsa05144	Malaria	6/402	50/8541	0.0289207	0.169705	0.14245	975/948/3606/2995/4035/3082	6	Macro_C1QC
Human Diseases	Infectious disease: viral	hsa05164	Influenza A	14/402	173/8541	0.0333726	0.190283	0.159723	3109/3117/3113/3108/3115/3123/3118/3119/3111/3606/6772/292/3120/51284	14	Macro_C1QC
Human Diseases	Endocrine and metabolic disease	hsa04932	Non-alcoholic fatty liver disease	13/402	157/8541	0.0336513	0.190283	0.159723	10062/1345/4697/4696/4708/29796/6392/374291/10975/4728/7381/4717/1050	13	Macro_C1QC
Metabolism	Xenobiotics biodegradation and metabolism	hsa00983	Drug metabolism - other enzymes	8/402	81/8541	0.0361096	0.200287	0.168121	4259/4258/1890/2990/4832/3704/2948/10201	8	Macro_C1QC
Metabolism	Glycan biosynthesis and metabolism	hsa00603	Glycosphingolipid biosynthesis - globo and isoglobo series	3/402	16/8541	0.0367086	0.200287	0.168121	3073/3074/4668	3	Macro_C1QC
Organismal Systems	Excretory system	hsa04966	Collecting duct acid secretion	4/402	28/8541	0.040481	0.217062	0.182201	9296/535/245972/523	4	Macro_C1QC
Organismal Systems	Endocrine system	hsa04924	Renin secretion	7/402	69/8541	0.0427273	0.22281	0.187026	1508/2778/3778/805/3709/5567/1636	7	Macro_C1QC
Organismal Systems	Immune system	hsa04666	Fc gamma R-mediated phagocytosis	9/402	99/8541	0.0429859	0.22281	0.187026	2214/2934/2209/2212/4082/10163/85477/3635/3636	9	Macro_C1QC
Metabolism	Glycan biosynthesis and metabolism	hsa00513	Various types of N-glycan biosynthesis	5/402	42/8541	0.0458676	0.230953	0.193862	3073/3074/6185/11320/11282	5	Macro_C1QC
Metabolism	Global and overview maps	hsa01232	Nucleotide metabolism	8/402	85/8541	0.0460422	0.230953	0.193862	51816/1890/4832/3704/144811/953/131870/10201	8	Macro_C1QC
Human Diseases	Infectious disease: viral	hsa05168	Herpes simplex virus 1 infection	14/402	182/8541	0.0478774	0.236347	0.198389	3109/3117/3113/684/3108/718/3115/3123/3118/3119/3111/6772/811/3120	14	Macro_C1QC
Human Diseases	Drug resistance: antineoplastic	hsa01523	Antifolate resistance	4/402	30/8541	0.0503771	0.244801	0.205485	2350/10057/113235/8714	4	Macro_C1QC
Metabolism	Global and overview maps	hsa01240	Biosynthesis of cofactors	12/402	152/8541	0.054455	0.260546	0.218702	10327/2729/2990/4832/8566/4338/10201/51109/2235/65220/27235/55163	12	Macro_C1QC
Cellular Processes	Cell growth and death	hsa04210	Apoptosis	11/402	136/8541	0.0554402	0.261241	0.219285	1509/1075/1522/1508/4000/1520/10376/3709/10912/8722/9131	11	Macro_C1QC
Human Diseases	Neurodegenerative disease	hsa05016	Huntington disease	21/402	311/8541	0.0604704	0.280691	0.235611	1345/10376/161/4697/4696/1175/6507/1211/4708/29796/5693/10476/6392/374291/10975/4728/7381/1213/2878/292/4717	21	Macro_C1QC
Organismal Systems	Endocrine system	hsa04918	Thyroid hormone synthesis	7/402	75/8541	0.0621016	0.284024	0.238409	2778/481/3709/5567/2878/821/9601	7	Macro_C1QC
Metabolism	Metabolism of cofactors and vitamins	hsa00860	Porphyrin metabolism	5/402	46/8541	0.0635927	0.284497	0.238806	644/3162/645/2990/2235	5	Macro_C1QC
Organismal Systems	Immune system	hsa04662	B cell receptor signaling pathway	8/402	91/8541	0.0640346	0.284497	0.238806	975/10990/11006/29760/3635/4775/3636/25780	8	Macro_C1QC
Organismal Systems	Digestive system	hsa04978	Mineral absorption	6/402	61/8541	0.0660543	0.289336	0.242868	30061/475/1317/3162/481/113235	6	Macro_C1QC
Metabolism	Carbohydrate metabolism	hsa00620	Pyruvate metabolism	5/402	47/8541	0.0685482	0.29609	0.248537	10327/4190/4199/4200/98	5	Macro_C1QC
Human Diseases	Neurodegenerative disease	hsa05010	Alzheimer disease	25/402	391/8541	0.0726189	0.309377	0.25969	348/1536/1345/10376/4697/4696/4035/4708/29796/5693/10476/6392/374291/10975/805/4728/7381/3709/488/27173/292/4717/22926/83464/5664	25	Macro_C1QC
Metabolism	Carbohydrate metabolism	hsa00040	Pentose and glucuronate interconversions	4/402	36/8541	0.0871867	0.363827	0.305396	231/10327/51084/2990	4	Macro_C1QC
Organismal Systems	Environmental adaptation	hsa04714	Thermogenesis	16/402	235/8541	0.0877397	0.363827	0.305396	1345/11343/4697/4696/2778/4708/29796/10476/6392/374291/10975/4728/7381/5567/28958/4717	16	Macro_C1QC
Organismal Systems	Nervous system	hsa04723	Retrograde endocannabinoid signaling	11/402	149/8541	0.0924249	0.378213	0.317471	59345/11343/4697/2790/4696/4708/374291/4728/3709/5567/4717	11	Macro_C1QC
Organismal Systems	Nervous system	hsa04724	Glutamatergic synapse	9/402	116/8541	0.0956892	0.386485	0.324414	59345/2790/2752/2778/6507/3709/5567/156/157	9	Macro_C1QC
Environmental Information Processing	Signaling molecules and interaction	hsa04061	Viral protein interaction with cytokine and cytokine receptor	8/402	100/8541	0.0982395	0.391699	0.328791	6362/6369/1436/4283/3606/3559/9560/6387	8	Macro_C1QC
Metabolism	Glycan biosynthesis and metabolism	hsa00510	N-Glycan biosynthesis	5/402	54/8541	0.10893	0.428827	0.359956	6185/6480/11320/79644/11282	5	Macro_C1QC
Human Diseases	Infectious disease: parasitic	hsa05142	Chagas disease	8/402	103/8541	0.111563	0.433699	0.364046	713/712/714/718/2778/811/1636/7046	8	Macro_C1QC
Environmental Information Processing	Signal transduction	hsa04064	NF-kappa B signaling pathway	8/402	105/8541	0.120964	0.457912	0.384371	929/23643/10673/5328/9560/6387/10912/29760	8	Macro_C1QC
Organismal Systems	Digestive system	hsa04977	Vitamin digestion and absorption	3/402	26/8541	0.1212	0.457912	0.384371	6948/949/113235	3	Macro_C1QC
Human Diseases	Infectious disease: bacterial	hsa05134	Legionellosis	5/402	56/8541	0.122208	0.457912	0.384371	718/929/4671/3606/7100	5	Macro_C1QC
Human Diseases	Cancer: specific types	hsa05219	Bladder cancer	4/402	41/8541	0.125392	0.460521	0.38656	4318/5925/1612/1890	4	Macro_C1QC
Environmental Information Processing	Signal transduction	hsa04015	Rap1 signaling pathway	14/402	212/8541	0.125866	0.460521	0.38656	1436/3479/7423/2778/2533/805/7094/51466/56034/9732/6494/3082/57121/25780	14	Macro_C1QC
Human Diseases	Cancer: specific types	hsa05218	Melanoma	6/402	73/8541	0.128241	0.463755	0.389275	3479/5925/56034/4286/10912/3082	6	Macro_C1QC
Organismal Systems	Digestive system	hsa04976	Bile secretion	7/402	90/8541	0.130586	0.466808	0.391838	2052/2778/481/5567/949/57552/8714	7	Macro_C1QC
Human Diseases	Endocrine and metabolic disease	hsa04936	Alcoholic liver disease	10/402	144/8541	0.140742	0.487157	0.408918	713/712/714/718/717/929/23643/719/34/6319	10	Macro_C1QC
Human Diseases	Cancer: overview	hsa05202	Transcriptional misregulation in cancer	13/402	198/8541	0.140875	0.487157	0.408918	4318/1436/3479/4094/2209/929/55589/2119/5328/6688/4286/10912/1050	13	Macro_C1QC
Organismal Systems	Immune system	hsa04620	Toll-like receptor signaling pathway	8/402	109/8541	0.140978	0.487157	0.408918	4283/929/23643/6772/9560/51284/3663/7100	8	Macro_C1QC
Metabolism	Carbohydrate metabolism	hsa00020	Citrate cycle (TCA cycle)	3/402	30/8541	0.165592	0.565924	0.475035	3417/4190/6392	3	Macro_C1QC
Organismal Systems	Digestive system	hsa04970	Salivary secretion	7/402	97/8541	0.171722	0.580496	0.487267	2778/1471/481/3778/805/3709/5567	7	Macro_C1QC
Environmental Information Processing	Signal transduction	hsa04070	Phosphatidylinositol signaling system	7/402	98/8541	0.178017	0.595305	0.499698	805/3709/3635/8760/3631/55361/3636	7	Macro_C1QC
Metabolism	Lipid metabolism	hsa00120	Primary bile acid biosynthesis	2/402	17/8541	0.189327	0.622619	0.522625	3295/80270	2	Macro_C1QC
Organismal Systems	Endocrine system	hsa04927	Cortisol synthesis and secretion	5/402	65/8541	0.190189	0.622619	0.522625	2778/3709/5567/949/57552	5	Macro_C1QC
Organismal Systems	Immune system	hsa04062	Chemokine signaling pathway	12/402	193/8541	0.19834	0.642538	0.539345	6362/6369/4283/59345/2790/58191/6772/9560/5567/6387/156/157	12	Macro_C1QC
NA	NA	hsa04980	Cobalamin transport and metabolism	2/402	18/8541	0.206752	0.662887	0.556425	5052/6948	2	Macro_C1QC
Human Diseases	Cancer: specific types	hsa05221	Acute myeloid leukemia	5/402	68/8541	0.215363	0.683447	0.573684	1436/2209/929/6688/1050	5	Macro_C1QC
Human Diseases	Cardiovascular disease	hsa05414	Dilated cardiomyopathy	7/402	105/8541	0.224631	0.701327	0.588692	3479/4000/3693/2778/5567/488/3680	7	Macro_C1QC
Organismal Systems	Circulatory system	hsa04260	Cardiac muscle contraction	6/402	87/8541	0.225507	0.701327	0.588692	1345/29796/10975/481/7381/488	6	Macro_C1QC
Organismal Systems	Endocrine system	hsa04913	Ovarian steroidogenesis	4/402	52/8541	0.227968	0.70196	0.589223	3479/2778/5567/949	4	Macro_C1QC
Human Diseases	Infectious disease: bacterial	hsa05120	Epithelial cell signaling in Helicobacter pylori infection	5/402	71/8541	0.24151	0.723753	0.607516	537/9296/535/245972/523	5	Macro_C1QC
Human Diseases	Cancer: overview	hsa05204	Chemical carcinogenesis - DNA adducts	5/402	71/8541	0.24151	0.723753	0.607516	2052/4259/4258/873/2948	5	Macro_C1QC
Metabolism	Lipid metabolism	hsa00100	Steroid biosynthesis	2/402	20/8541	0.242027	0.723753	0.607516	3988/4047	2	Macro_C1QC
Human Diseases	Infectious disease: bacterial	hsa05130	Pathogenic Escherichia coli infection	12/402	203/8541	0.248077	0.73478	0.616772	4671/2212/10376/23191/3606/3071/10458/4644/10163/10972/57121/7100	12	Macro_C1QC
Human Diseases	Substance dependence	hsa05032	Morphine addiction	6/402	91/8541	0.256905	0.75375	0.632696	59345/2790/2778/5567/156/157	6	Macro_C1QC
Cellular Processes	Transport and catabolism	hsa04140	Autophagy - animal	10/402	169/8541	0.273175	0.793995	0.666478	1509/1508/3916/3920/8673/1612/5567/84938/10533/58528	10	Macro_C1QC
Cellular Processes	Cell growth and death	hsa04115	p53 signaling pathway	5/402	75/8541	0.277579	0.799182	0.670831	3479/27244/9538/10912/9540	5	Macro_C1QC
Metabolism	Global and overview maps	hsa01212	Fatty acid metabolism	4/402	57/8541	0.280099	0.799182	0.670831	5538/3295/34/6319	4	Macro_C1QC
Organismal Systems	Digestive system	hsa04971	Gastric acid secretion	5/402	76/8541	0.286768	0.810772	0.68056	2778/481/805/3709/5567	5	Macro_C1QC
Metabolism	Nucleotide metabolism	hsa00240	Pyrimidine metabolism	4/402	58/8541	0.290758	0.81263	0.68212	1890/4832/953/10201	4	Macro_C1QC
Metabolism	Metabolism of terpenoids and polyketides	hsa00900	Terpenoid backbone biosynthesis	2/402	23/8541	0.295264	0.81263	0.68212	10654/51449	2	Macro_C1QC
Organismal Systems	Excretory system	hsa04964	Proximal tubule bicarbonate reclamation	2/402	23/8541	0.295264	0.81263	0.68212	4190/481	2	Macro_C1QC
Cellular Processes	Cell motility	hsa04810	Regulation of actin cytoskeleton	13/402	232/8541	0.297915	0.812733	0.682206	2934/23191/3693/10788/3071/10458/10163/85477/56034/6387/57121/54434/3680	13	Macro_C1QC
Metabolism	Amino acid metabolism	hsa00260	Glycine, serine and threonine metabolism	3/402	41/8541	0.303721	0.81545	0.684487	10993/113675/2628	3	Macro_C1QC
Metabolism	Global and overview maps	hsa01200	Carbon metabolism	7/402	116/8541	0.304915	0.81545	0.684487	10993/3417/4190/4199/6392/113675/4200	7	Macro_C1QC
Environmental Information Processing	Signal transduction	hsa04020	Calcium signaling pathway	14/402	254/8541	0.309237	0.81545	0.684487	7423/2778/805/3709/5567/488/57192/292/56034/53373/3082/4775/5724/6786	14	Macro_C1QC
Organismal Systems	Endocrine system	hsa04925	Aldosterone synthesis and secretion	6/402	98/8541	0.314297	0.81545	0.684487	2778/481/805/3709/5567/949	6	Macro_C1QC
Human Diseases	Cancer: specific types	hsa05215	Prostate cancer	6/402	98/8541	0.314297	0.81545	0.684487	4318/3479/5925/2119/5328/56034	6	Macro_C1QC
Metabolism	Xenobiotics biodegradation and metabolism	hsa00980	Metabolism of xenobiotics by cytochrome P450	5/402	79/8541	0.314643	0.81545	0.684487	2052/4259/4258/873/2948	5	Macro_C1QC
Organismal Systems	Sensory system	hsa04750	Inflammatory mediator regulation of TRP channels	6/402	99/8541	0.322677	0.819261	0.687685	3479/2778/805/3709/5567/51393	6	Macro_C1QC
Human Diseases	Cardiovascular disease	hsa05410	Hypertrophic cardiomyopathy	6/402	99/8541	0.322677	0.819261	0.687685	3479/4000/3693/488/1636/3680	6	Macro_C1QC
Human Diseases	Drug resistance: antineoplastic	hsa01521	EGFR tyrosine kinase inhibitor resistance	5/402	80/8541	0.324016	0.819261	0.687685	3479/2621/558/56034/3082	5	Macro_C1QC
Human Diseases	Infectious disease: viral	hsa05171	Coronavirus disease - COVID-19	13/402	238/8541	0.330033	0.827744	0.694806	713/712/714/2162/718/1536/717/8829/2212/719/6772/51284/1636	13	Macro_C1QC
Organismal Systems	Excretory system	hsa04962	Vasopressin-regulated water reabsorption	3/402	44/8541	0.342954	0.850741	0.71411	2778/397/5567	3	Macro_C1QC
Metabolism	Lipid metabolism	hsa00590	Arachidonic acid metabolism	4/402	63/8541	0.344673	0.850741	0.71411	4056/2879/873/22949	4	Macro_C1QC
Cellular Processes	Transport and catabolism	hsa04146	Peroxisome	5/402	83/8541	0.352294	0.862704	0.724152	5052/3417/3295/10654/4358	5	Macro_C1QC
Metabolism	Lipid metabolism	hsa01040	Biosynthesis of unsaturated fatty acids	2/402	27/8541	0.36523	0.882986	0.741176	3295/6319	2	Macro_C1QC
Organismal Systems	Development and regeneration	hsa04360	Axon guidance	10/402	184/8541	0.366254	0.882986	0.741176	8829/10154/6387/64218/23654/54434/4775/2048/5361/57522	10	Macro_C1QC
Organismal Systems	Immune system	hsa04625	C-type lectin receptor signaling pathway	6/402	105/8541	0.37347	0.893431	0.749944	1959/30835/805/6772/3709/4775	6	Macro_C1QC
Human Diseases	Cardiovascular disease	hsa05412	Arrhythmogenic right ventricular cardiomyopathy	5/402	86/8541	0.380684	0.893431	0.749944	4000/3693/488/1824/3680	5	Macro_C1QC
Metabolism	Glycan biosynthesis and metabolism	hsa00514	Other types of O-glycan biosynthesis	3/402	47/8541	0.382007	0.893431	0.749944	79709/6480/2589	3	Macro_C1QC
Organismal Systems	Immune system	hsa04611	Platelet activation	7/402	126/8541	0.382078	0.893431	0.749944	8673/2212/2778/7094/3709/5567/6786	7	Macro_C1QC
Metabolism	Nucleotide metabolism	hsa00230	Purine metabolism	7/402	128/8541	0.397681	0.922976	0.774744	51816/4832/3704/144811/953/131870/10201	7	Macro_C1QC
Genetic Information Processing	Folding, sorting and degradation	hsa04141	Protein processing in endoplasmic reticulum	9/402	170/8541	0.407556	0.930084	0.78071	10134/6185/821/811/9601/22926/27248/80331/51619	9	Macro_C1QC
Organismal Systems	Nervous system	hsa04727	GABAergic synapse	5/402	89/8541	0.409036	0.930084	0.78071	59345/2790/2752/5567/57468	5	Macro_C1QC
Organismal Systems	Endocrine system	hsa04926	Relaxin signaling pathway	7/402	130/8541	0.413281	0.930084	0.78071	4318/59345/2790/7423/2778/5567/7046	7	Macro_C1QC
Metabolism	Carbohydrate metabolism	hsa00053	Ascorbate and aldarate metabolism	2/402	30/8541	0.415937	0.930084	0.78071	10327/2990	2	Macro_C1QC
Metabolism	Lipid metabolism	hsa00565	Ether lipid metabolism	3/402	50/8541	0.420524	0.930084	0.78071	23646/7941/5168	3	Macro_C1QC
Organismal Systems	Immune system	hsa04613	Neutrophil extracellular trap formation	10/402	193/8541	0.423947	0.930084	0.78071	2214/2359/718/1536/2209/2212/4689/292/51284/10533	10	Macro_C1QC
Organismal Systems	Nervous system	hsa04728	Dopaminergic synapse	7/402	132/8541	0.428855	0.930084	0.78071	59345/2790/2778/1312/805/3709/5567	7	Macro_C1QC
Environmental Information Processing	Signaling molecules and interaction	hsa04060	Cytokine-cytokine receptor interaction	15/402	298/8541	0.432314	0.930084	0.78071	6362/6369/1436/4283/920/8741/3606/10673/58191/3559/9560/8742/6387/10148/7046	15	Macro_C1QC
Metabolism	Carbohydrate metabolism	hsa00630	Glyoxylate and dicarboxylate metabolism	2/402	31/8541	0.432391	0.930084	0.78071	4190/2752	2	Macro_C1QC
Cellular Processes	Cellular community - eukaryotes	hsa04540	Gap junction	5/402	92/8541	0.437208	0.930084	0.78071	10376/2778/3709/5567/56034	5	Macro_C1QC
Metabolism	Metabolism of cofactors and vitamins	hsa00130	Ubiquinone and other terpenoid-quinone biosynthesis	1/402	12/8541	0.439492	0.930084	0.78071	27235	1	Macro_C1QC
Genetic Information Processing	Information processing in viruses	hsa03265	Virion - Ebolavirus, Lyssavirus and Morbillivirus	1/402	12/8541	0.439492	0.930084	0.78071	30835	1	Macro_C1QC
Environmental Information Processing	Signal transduction	hsa04014	Ras signaling pathway	12/402	238/8541	0.445655	0.930084	0.78071	1436/3479/59345/23179/2790/7423/805/5567/56034/3082/9462/25780	12	Macro_C1QC
Organismal Systems	Endocrine system	hsa04912	GnRH signaling pathway	5/402	93/8541	0.446536	0.930084	0.78071	2778/4323/805/3709/5567	5	Macro_C1QC
Organismal Systems	Endocrine system	hsa04921	Oxytocin signaling pathway	8/402	155/8541	0.446595	0.930084	0.78071	1827/2778/805/3709/5567/7226/4775/29904	8	Macro_C1QC
Cellular Processes	Transport and catabolism	hsa04136	Autophagy - other	2/402	32/8541	0.448594	0.930084	0.78071	84938/10533	2	Macro_C1QC
Metabolism	Carbohydrate metabolism	hsa00562	Inositol phosphate metabolism	4/402	73/8541	0.452122	0.931191	0.781639	3635/3631/55361/3636	4	Macro_C1QC
Metabolism	Global and overview maps	hsa01230	Biosynthesis of amino acids	4/402	75/8541	0.473042	0.95545	0.802002	10993/3417/2752/113675	4	Macro_C1QC
Human Diseases	Drug resistance: antineoplastic	hsa01524	Platinum drug resistance	4/402	75/8541	0.473042	0.95545	0.802002	4259/1317/4258/2948	4	Macro_C1QC
Human Diseases	Infectious disease: bacterial	hsa05135	Yersinia infection	7/402	138/8541	0.475192	0.95545	0.802002	920/2212/3606/10458/2533/10163/4775	7	Macro_C1QC
Metabolism	Carbohydrate metabolism	hsa00051	Fructose and mannose metabolism	2/402	34/8541	0.480198	0.95545	0.802002	231/55556	2	Macro_C1QC
Human Diseases	Cancer: specific types	hsa05214	Glioma	4/402	76/8541	0.48339	0.95545	0.802002	3479/5925/805/10912	4	Macro_C1QC
Organismal Systems	Environmental adaptation	hsa04713	Circadian entrainment	5/402	97/8541	0.483419	0.95545	0.802002	59345/2790/2778/805/5567	5	Macro_C1QC
Environmental Information Processing	Signal transduction	hsa04371	Apelin signaling pathway	7/402	140/8541	0.490439	0.95545	0.802002	10365/59345/2790/805/3709/5567/7046	7	Macro_C1QC
Human Diseases	Cancer: specific types	hsa05212	Pancreatic cancer	4/402	77/8541	0.493657	0.95545	0.802002	5925/6772/10912/7046	4	Macro_C1QC
Environmental Information Processing	Signal transduction	hsa04340	Hedgehog signaling pathway	3/402	56/8541	0.494818	0.95545	0.802002	5567/156/157	3	Macro_C1QC
Human Diseases	Cardiovascular disease	hsa05418	Fluid shear stress and atherosclerosis	7/402	141/8541	0.498014	0.95545	0.802002	4318/10365/4259/3162/4258/805/2948	7	Macro_C1QC
Human Diseases	Infectious disease: viral	hsa05163	Human cytomegalovirus infection	11/402	226/8541	0.499034	0.95545	0.802002	5925/59345/2790/2778/805/9560/3709/5567/811/6387/4775	11	Macro_C1QC
Human Diseases	Drug resistance: antineoplastic	hsa01522	Endocrine resistance	5/402	99/8541	0.501545	0.95545	0.802002	4318/3479/5925/2778/5567	5	Macro_C1QC
Human Diseases	Infectious disease: bacterial	hsa05100	Bacterial invasion of epithelial cells	4/402	78/8541	0.503838	0.95545	0.802002	1211/10163/1213/79658	4	Macro_C1QC
Human Diseases	Infectious disease: bacterial	hsa05132	Salmonella infection	12/402	251/8541	0.520597	0.979336	0.822052	929/23643/4671/10376/23191/3606/4074/3071/7100/127829/23207/83547	12	Macro_C1QC
Environmental Information Processing	Signal transduction	hsa04022	cGMP-PKG signaling pathway	8/402	166/8541	0.524566	0.979336	0.822052	140/481/3778/805/3709/488/292/4775	8	Macro_C1QC
Organismal Systems	Endocrine system	hsa04923	Regulation of lipolysis in adipocytes	3/402	59/8541	0.530156	0.979336	0.822052	11343/2778/5567	3	Macro_C1QC
Organismal Systems	Immune system	hsa04621	NOD-like receptor signaling pathway	9/402	189/8541	0.534707	0.979336	0.822052	1508/1536/4671/3606/6772/3709/3428/7226/51393	9	Macro_C1QC
Metabolism	Metabolism of cofactors and vitamins	hsa00760	Nicotinate and nicotinamide metabolism	2/402	38/8541	0.539942	0.979336	0.822052	54981/65220	2	Macro_C1QC
Organismal Systems	Excretory system	hsa04960	Aldosterone-regulated sodium reabsorption	2/402	38/8541	0.539942	0.979336	0.822052	3479/481	2	Macro_C1QC
Human Diseases	Immune disease	hsa05340	Primary immunodeficiency	2/402	38/8541	0.539942	0.979336	0.822052	920/29760	2	Macro_C1QC
Organismal Systems	Nervous system	hsa04730	Long-term depression	3/402	60/8541	0.541626	0.979336	0.822052	3479/2778/3709	3	Macro_C1QC
Human Diseases	Cancer: specific types	hsa05225	Hepatocellular carcinoma	8/402	170/8541	0.551988	0.986854	0.828363	4259/5925/3162/4258/10912/3082/2948/7046	8	Macro_C1QC
Organismal Systems	Immune system	hsa04623	Cytosolic DNA-sensing pathway	4/402	83/8541	0.553301	0.986854	0.828363	3606/1777/9560/3428	4	Macro_C1QC
Metabolism	Energy metabolism	hsa00910	Nitrogen metabolism	1/402	17/8541	0.559732	0.986854	0.828363	2752	1	Macro_C1QC
Organismal Systems	Digestive system	hsa04972	Pancreatic secretion	5/402	106/8541	0.562857	0.986854	0.828363	2778/481/3778/3709/488	5	Macro_C1QC
Environmental Information Processing	Signal transduction	hsa04330	Notch signaling pathway	3/402	62/8541	0.564074	0.986854	0.828363	3280/83464/5664	3	Macro_C1QC
Metabolism	Carbohydrate metabolism	hsa00500	Starch and sucrose metabolism	2/402	40/8541	0.567985	0.986854	0.828363	2548/92579	2	Macro_C1QC
Human Diseases	Cardiovascular disease	hsa05417	Lipid and atherosclerosis	10/402	216/8541	0.567996	0.986854	0.828363	4318/1536/929/23643/4689/948/3606/805/22926/4775	10	Macro_C1QC
Organismal Systems	Endocrine system	hsa04922	Glucagon signaling pathway	5/402	107/8541	0.571307	0.987091	0.828562	2778/805/3709/5567/92579	5	Macro_C1QC
Human Diseases	Infectious disease: viral	hsa05167	Kaposi sarcoma-associated herpesvirus infection	9/402	196/8541	0.579219	0.989698	0.83075	718/5925/59345/1827/2790/805/6772/3709/4775	9	Macro_C1QC
Organismal Systems	Endocrine system	hsa04911	Insulin secretion	4/402	86/8541	0.581693	0.989698	0.83075	2778/481/3778/5567	4	Macro_C1QC
Human Diseases	Neurodegenerative disease	hsa05014	Amyotrophic lateral sclerosis	17/402	371/8541	0.582362	0.989698	0.83075	400916/1345/10376/4697/4696/4708/29796/5693/10476/6392/374291/10975/4728/7381/2878/4717/22926	17	Macro_C1QC
Genetic Information Processing	Information processing in viruses	hsa03250	Viral life cycle - HIV-1	3/402	64/8541	0.58584	0.990197	0.831169	684/920/29969	3	Macro_C1QC
Environmental Information Processing	Signal transduction	hsa04066	HIF-1 signaling pathway	5/402	110/8541	0.596135	0.992457	0.833066	3479/1536/7037/3162/8569	5	Macro_C1QC
Metabolism	Lipid metabolism	hsa00561	Glycerolipid metabolism	3/402	65/8541	0.59646	0.992457	0.833066	231/10327/11343	3	Macro_C1QC
Human Diseases	Neurodegenerative disease	hsa05022	Pathways of neurodegeneration - multiple diseases	22/402	483/8541	0.596751	0.992457	0.833066	1536/1345/10376/4697/4696/4708/29796/5693/10476/6392/374291/10975/805/4728/7381/3709/2878/488/292/4717/22926/5664	22	Macro_C1QC
Organismal Systems	Digestive system	hsa04975	Fat digestion and absorption	2/402	43/8541	0.607696	0.992637	0.833217	948/949	2	Macro_C1QC
Cellular Processes	Cell growth and death	hsa04218	Cellular senescence	7/402	157/8541	0.613054	0.992637	0.833217	5925/805/3709/292/10912/7046/4775	7	Macro_C1QC
Metabolism	Carbohydrate metabolism	hsa00010	Glycolysis / Gluconeogenesis	3/402	67/8541	0.617163	0.992637	0.833217	10327/92579/130589	3	Macro_C1QC
Organismal Systems	Nervous system	hsa04720	Long-term potentiation	3/402	67/8541	0.617163	0.992637	0.833217	805/3709/5567	3	Macro_C1QC
Metabolism	Metabolism of cofactors and vitamins	hsa00830	Retinol metabolism	3/402	68/8541	0.627241	0.992637	0.833217	216/51109/317749	3	Macro_C1QC
Environmental Information Processing	Membrane transport	hsa02010	ABC transporters	2/402	45/8541	0.632595	0.992637	0.833217	10057/8714	2	Macro_C1QC
Human Diseases	Cancer: overview	hsa05203	Viral carcinogenesis	9/402	205/8541	0.633467	0.992637	0.833217	1959/7533/718/2934/5925/85477/5567/245972/55697	9	Macro_C1QC
Organismal Systems	Nervous system	hsa04726	Serotonergic synapse	5/402	115/8541	0.635674	0.992637	0.833217	59345/2790/2778/3709/5567	5	Macro_C1QC
Organismal Systems	Endocrine system	hsa04928	Parathyroid hormone synthesis, secretion and action	5/402	115/8541	0.635674	0.992637	0.833217	2778/4323/9935/3709/5567	5	Macro_C1QC
Metabolism	Glycan biosynthesis and metabolism	hsa00532	Glycosaminoglycan biosynthesis - chondroitin sulfate / dermatan sulfate	1/402	21/8541	0.637105	0.992637	0.833217	11285	1	Macro_C1QC
Human Diseases	Substance dependence	hsa05031	Amphetamine addiction	3/402	69/8541	0.637137	0.992637	0.833217	2778/805/5567	3	Macro_C1QC
Organismal Systems	Immune system	hsa04670	Leukocyte transendothelial migration	5/402	116/8541	0.643291	0.992637	0.833217	4318/1536/4689/6387/6494	5	Macro_C1QC
Cellular Processes	Cellular community - eukaryotes	hsa04520	Adherens junction	4/402	93/8541	0.643714	0.992637	0.833217	10458/10163/5795/7046	4	Macro_C1QC
Organismal Systems	Endocrine system	hsa04915	Estrogen signaling pathway	6/402	139/8541	0.644253	0.992637	0.833217	1509/4318/2778/805/3709/5567	6	Macro_C1QC
Human Diseases	Infectious disease: viral	hsa05161	Hepatitis B	7/402	163/8541	0.652382	0.992637	0.833217	4318/1959/537/5925/6772/7046/4775	7	Macro_C1QC
Metabolism	Amino acid metabolism	hsa00340	Histidine metabolism	1/402	22/8541	0.654228	0.992637	0.833217	3176	1	Macro_C1QC
NA	NA	hsa04820	Cytoskeleton in muscle cells	10/402	232/8541	0.658714	0.992637	0.833217	832/4000/9672/3693/114793/481/7094/1824/91010/3680	10	Macro_C1QC
Metabolism	Amino acid metabolism	hsa00220	Arginine biosynthesis	1/402	23/8541	0.670544	0.992637	0.833217	2752	1	Macro_C1QC
Organismal Systems	Nervous system	hsa04722	Neurotrophin signaling pathway	5/402	120/8541	0.672754	0.992637	0.833217	805/397/27018/5664/6272	5	Macro_C1QC
Metabolism	Xenobiotics biodegradation and metabolism	hsa00982	Drug metabolism - cytochrome P450	3/402	73/8541	0.674866	0.992637	0.833217	4259/4258/2948	3	Macro_C1QC
Human Diseases	Cancer: specific types	hsa05223	Non-small cell lung cancer	3/402	73/8541	0.674866	0.992637	0.833217	5925/10912/3082	3	Macro_C1QC
Human Diseases	Infectious disease: viral	hsa05170	Human immunodeficiency virus 1 infection	9/402	213/8541	0.678364	0.992637	0.833217	684/162/920/59345/2790/805/3709/811/4775	9	Macro_C1QC
Human Diseases	Substance dependence	hsa05030	Cocaine addiction	2/402	49/8541	0.678664	0.992637	0.833217	2778/5567	2	Macro_C1QC
Metabolism	Glycan biosynthesis and metabolism	hsa00534	Glycosaminoglycan biosynthesis - heparan sulfate / heparin	1/402	24/8541	0.686093	0.992637	0.833217	11285	1	Macro_C1QC
Environmental Information Processing	Signal transduction	hsa04071	Sphingolipid signaling pathway	5/402	122/8541	0.68687	0.992637	0.833217	1509/427/140/8879/81537	5	Macro_C1QC
Environmental Information Processing	Signal transduction	hsa04152	AMPK signaling pathway	5/402	122/8541	0.68687	0.992637	0.833217	3479/948/92579/6319/29904	5	Macro_C1QC
Organismal Systems	Endocrine system	hsa04919	Thyroid hormone signaling pathway	5/402	122/8541	0.68687	0.992637	0.833217	1827/481/6772/5567/488	5	Macro_C1QC
Organismal Systems	Endocrine system	hsa04935	Growth hormone synthesis, secretion and action	5/402	122/8541	0.68687	0.992637	0.833217	3479/2778/6772/3709/5567	5	Macro_C1QC
Metabolism	Amino acid metabolism	hsa00330	Arginine and proline metabolism	2/402	50/8541	0.68942	0.992637	0.833217	51056/2628	2	Macro_C1QC
Organismal Systems	Endocrine system	hsa04916	Melanogenesis	4/402	101/8541	0.706814	1	0.839397	2778/805/5567/4286	4	Macro_C1QC
Human Diseases	Endocrine and metabolic disease	hsa04933	AGE-RAGE signaling pathway in diabetic complications	4/402	101/8541	0.706814	1	0.839397	1536/7423/6772/7046	4	Macro_C1QC
Human Diseases	Cancer: specific types	hsa05220	Chronic myeloid leukemia	3/402	77/8541	0.70963	1	0.839397	5925/10912/7046	3	Macro_C1QC
Organismal Systems	Digestive system	hsa04973	Carbohydrate digestion and absorption	2/402	52/8541	0.710043	1	0.839397	481/92579	2	Macro_C1QC
Human Diseases	Endocrine and metabolic disease	hsa04950	Maturity onset diabetes of the young	1/402	26/8541	0.715028	1	0.839397	3280	1	Macro_C1QC
Human Diseases	Infectious disease: parasitic	hsa05146	Amoebiasis	4/402	103/8541	0.721257	1	0.839397	5052/929/2778/5567	4	Macro_C1QC
Metabolism	Lipid metabolism	hsa00062	Fatty acid elongation	1/402	27/8541	0.728482	1	0.839397	5538	1	Macro_C1QC
Organismal Systems	Digestive system	hsa04974	Protein digestion and absorption	4/402	105/8541	0.735168	1	0.839397	23428/481/9056/206358	4	Macro_C1QC
Organismal Systems	Circulatory system	hsa04261	Adrenergic signaling in cardiomyocytes	6/402	154/8541	0.738715	1	0.839397	2778/481/805/5567/488/6324	6	Macro_C1QC
Human Diseases	Endocrine and metabolic disease	hsa04934	Cushing syndrome	6/402	155/8541	0.744324	1	0.839397	5925/2778/3709/5567/949/57552	6	Macro_C1QC
Cellular Processes	Cellular community - eukaryotes	hsa04510	Focal adhesion	8/402	203/8541	0.746385	1	0.839397	3479/3693/7423/7094/56034/2013/3082/3680	8	Macro_C1QC
Human Diseases	Infectious disease: bacterial	hsa05131	Shigellosis	10/402	250/8541	0.7466	1	0.839397	718/929/4671/3606/7094/10163/3709/7100/58528/51619	10	Macro_C1QC
Human Diseases	Cancer: overview	hsa05205	Proteoglycans in cancer	8/402	204/8541	0.751232	1	0.839397	4318/967/3479/3693/5328/3709/5567/3082	8	Macro_C1QC
Environmental Information Processing	Signal transduction	hsa04392	Hippo signaling pathway - multiple species	1/402	29/8541	0.753518	1	0.839397	83937	1	Macro_C1QC
Organismal Systems	Sensory system	hsa04744	Phototransduction	1/402	29/8541	0.753518	1	0.839397	805	1	Macro_C1QC
Environmental Information Processing	Signal transduction	hsa04068	FoxO signaling pathway	5/402	133/8541	0.757032	1	0.839397	3479/10365/92579/10912/7046	5	Macro_C1QC
Environmental Information Processing	Signal transduction	hsa04010	MAPK signaling pathway	12/402	300/8541	0.760724	1	0.839397	1436/3479/929/7423/8569/5567/56034/10912/3082/7046/4775/25780	12	Macro_C1QC
Human Diseases	Endocrine and metabolic disease	hsa04931	Insulin resistance	4/402	109/8541	0.761412	1	0.839397	10062/948/92579/5524	4	Macro_C1QC
Organismal Systems	Circulatory system	hsa04270	Vascular smooth muscle contraction	5/402	134/8541	0.762784	1	0.839397	2778/3778/805/3709/5567	5	Macro_C1QC
Cellular Processes	Cell growth and death	hsa04217	Necroptosis	6/402	159/8541	0.765893	1	0.839397	1536/2752/6772/51652/292/9131	6	Macro_C1QC
Human Diseases	Infectious disease: viral	hsa05160	Hepatitis C	6/402	159/8541	0.765893	1	0.839397	975/7533/10062/5925/6772/949	6	Macro_C1QC
Genetic Information Processing	Folding, sorting and degradation	hsa03060	Protein export	1/402	31/8541	0.776251	1	0.839397	90701	1	Macro_C1QC
Organismal Systems	Endocrine system	hsa04910	Insulin signaling pathway	5/402	138/8541	0.784768	1	0.839397	8569/805/5567/92579/3636	5	Macro_C1QC
Cellular Processes	Cell growth and death	hsa04114	Oocyte meiosis	5/402	139/8541	0.790011	1	0.839397	7533/3479/805/3709/5567	5	Macro_C1QC
Human Diseases	Infectious disease: viral	hsa05165	Human papillomavirus infection	13/402	333/8541	0.795922	1	0.839397	537/10134/9296/5925/3693/2778/3280/6772/5567/535/245972/523/3680	13	Macro_C1QC
Organismal Systems	Aging	hsa04213	Longevity regulating pathway - multiple species	2/402	62/8541	0.796611	1	0.839397	3479/5567	2	Macro_C1QC
Environmental Information Processing	Signaling molecules and interaction	hsa04512	ECM-receptor interaction	3/402	89/8541	0.796782	1	0.839397	948/3693/3680	3	Macro_C1QC
Metabolism	Global and overview maps	hsa01210	2-Oxocarboxylic acid metabolism	1/402	33/8541	0.796892	1	0.839397	3417	1	Macro_C1QC
Genetic Information Processing	Folding, sorting and degradation	hsa04130	SNARE interactions in vesicular transport	1/402	33/8541	0.796892	1	0.839397	8673	1	Macro_C1QC
Organismal Systems	Nervous system	hsa04725	Cholinergic synapse	4/402	116/8541	0.802426	1	0.839397	59345/2790/3709/5567	4	Macro_C1QC
Organismal Systems	Aging	hsa04211	Longevity regulating pathway	3/402	90/8541	0.802951	1	0.839397	3479/5567/27244	3	Macro_C1QC
Human Diseases	Cancer: overview	hsa05235	PD-L1 expression and PD-1 checkpoint pathway in cancer	3/402	90/8541	0.802951	1	0.839397	920/6772/4775	3	Macro_C1QC
Metabolism	Lipid metabolism	hsa00140	Steroid hormone biosynthesis	2/402	63/8541	0.803875	1	0.839397	1312/79644	2	Macro_C1QC
Organismal Systems	Environmental adaptation	hsa04710	Circadian rhythm	1/402	34/8541	0.806489	1	0.839397	79365	1	Macro_C1QC
Environmental Information Processing	Signal transduction	hsa04151	PI3K-Akt signaling pathway	14/402	362/8541	0.81364	1	0.839397	1436/7533/3479/10161/59345/3693/2790/7423/3559/56034/92579/3082/57121/3680	14	Macro_C1QC
Metabolism	Amino acid metabolism	hsa00350	Tyrosine metabolism	1/402	36/8541	0.824346	1	0.839397	1312	1	Macro_C1QC
Metabolism	Glycan biosynthesis and metabolism	hsa00512	Mucin type O-glycan biosynthesis	1/402	36/8541	0.824346	1	0.839397	2589	1	Macro_C1QC
Metabolism	Amino acid metabolism	hsa00250	Alanine, aspartate and glutamate metabolism	1/402	37/8541	0.832649	1	0.839397	2752	1	Macro_C1QC
Metabolism	Global and overview maps	hsa01250	Biosynthesis of nucleotide sugars	1/402	37/8541	0.832649	1	0.839397	55577	1	Macro_C1QC
Human Diseases	Infectious disease: parasitic	hsa05143	African trypanosomiasis	1/402	37/8541	0.832649	1	0.839397	3606	1	Macro_C1QC
Human Diseases	Cancer: specific types	hsa05216	Thyroid cancer	1/402	37/8541	0.832649	1	0.839397	10912	1	Macro_C1QC
Metabolism	Metabolism of cofactors and vitamins	hsa00670	One carbon pool by folate	1/402	39/8541	0.848098	1	0.839397	191	1	Macro_C1QC
Organismal Systems	Endocrine system	hsa04920	Adipocytokine signaling pathway	2/402	70/8541	0.848568	1	0.839397	948/92579	2	Macro_C1QC
Metabolism	Lipid metabolism	hsa00564	Glycerophospholipid metabolism	3/402	103/8541	0.869752	1	0.839397	23646/23659/8760	3	Macro_C1QC
Environmental Information Processing	Signal transduction	hsa04150	mTOR signaling pathway	5/402	158/8541	0.871761	1	0.839397	3479/9296/28956/523/58528	5	Macro_C1QC
Metabolism	Lipid metabolism	hsa00071	Fatty acid degradation	1/402	43/8541	0.874858	1	0.839397	34	1	Macro_C1QC
Human Diseases	Substance dependence	hsa05034	Alcoholism	6/402	188/8541	0.88347	1	0.839397	59345/2790/2778/805/5567/55315	6	Macro_C1QC
Human Diseases	Cancer: overview	hsa05207	Chemical carcinogenesis - receptor activation	7/402	215/8541	0.88619	1	0.839397	2052/4259/5925/2778/4258/5567/2948	7	Macro_C1QC
Genetic Information Processing	Folding, sorting and degradation	hsa03050	Proteasome	1/402	46/8541	0.891792	1	0.839397	5693	1	Macro_C1QC
Human Diseases	Infectious disease: viral	hsa05162	Measles	4/402	139/8541	0.898591	1	0.839397	30835/3559/6772/51284	4	Macro_C1QC
Metabolism	Amino acid metabolism	hsa00280	Valine, leucine and isoleucine degradation	1/402	48/8541	0.901792	1	0.839397	34	1	Macro_C1QC
Genetic Information Processing	Chromosome	hsa03083	Polycomb repressive complex	2/402	83/8541	0.90782	1	0.839397	57713/51619	2	Macro_C1QC
Human Diseases	Neurodegenerative disease	hsa05017	Spinocerebellar ataxia	4/402	144/8541	0.913012	1	0.839397	5693/3709/488/292	4	Macro_C1QC
Human Diseases	Cancer: specific types	hsa05210	Colorectal cancer	2/402	87/8541	0.92116	1	0.839397	10912/7046	2	Macro_C1QC
Human Diseases	Cancer: specific types	hsa05224	Breast cancer	4/402	148/8541	0.923206	1	0.839397	3479/5925/3280/10912	4	Macro_C1QC
Environmental Information Processing	Signal transduction	hsa04072	Phospholipase D signaling pathway	4/402	149/8541	0.925581	1	0.839397	10161/2778/56034/57121	4	Macro_C1QC
Human Diseases	Cancer: specific types	hsa05226	Gastric cancer	4/402	150/8541	0.927891	1	0.839397	5925/10912/3082/7046	4	Macro_C1QC
Genetic Information Processing	Replication and repair	hsa03460	Fanconi anemia pathway	1/402	55/8541	0.930067	1	0.839397	3280	1	Macro_C1QC
Human Diseases	Cancer: specific types	hsa05222	Small cell lung cancer	2/402	93/8541	0.937812	1	0.839397	5925/10912	2	Macro_C1QC
Human Diseases	Cancer: specific types	hsa05213	Endometrial cancer	1/402	59/8541	0.942408	1	0.839397	10912	1	Macro_C1QC
NA	NA	hsa04081	Hormone signaling	6/402	219/8541	0.949855	1	0.839397	30061/3479/59345/2790/2778/5567	6	Macro_C1QC
Human Diseases	Cancer: overview	hsa05231	Choline metabolism in cancer	2/402	99/8541	0.951094	1	0.839397	10163/56034	2	Macro_C1QC
Metabolism	Amino acid metabolism	hsa00310	Lysine degradation	1/402	63/8541	0.952576	1	0.839397	79709	1	Macro_C1QC
Human Diseases	Cancer: specific types	hsa05217	Basal cell carcinoma	1/402	63/8541	0.952576	1	0.839397	10912	1	Macro_C1QC
Organismal Systems	Endocrine system	hsa04929	GnRH secretion	1/402	65/8541	0.956967	1	0.839397	3709	1	Macro_C1QC
Organismal Systems	Immune system	hsa04664	Fc epsilon RI signaling pathway	1/402	69/8541	0.96457	1	0.839397	3635	1	Macro_C1QC
Environmental Information Processing	Signal transduction	hsa04350	TGF-beta signaling pathway	2/402	108/8541	0.966066	1	0.839397	7037/7046	2	Macro_C1QC
Human Diseases	Cancer: specific types	hsa05211	Renal cell carcinoma	1/402	70/8541	0.966251	1	0.839397	3082	1	Macro_C1QC
Organismal Systems	Endocrine system	hsa04917	Prolactin signaling pathway	1/402	71/8541	0.967852	1	0.839397	6772	1	Macro_C1QC
Human Diseases	Cancer: overview	hsa05230	Central carbon metabolism in cancer	1/402	71/8541	0.967852	1	0.839397	3417	1	Macro_C1QC
Organismal Systems	Endocrine system	hsa04914	Progesterone-mediated oocyte maturation	2/402	111/8541	0.969995	1	0.839397	3479/5567	2	Macro_C1QC
Genetic Information Processing	Folding, sorting and degradation	hsa03018	RNA degradation	1/402	78/8541	0.97713	1	0.839397	131870	1	Macro_C1QC
Environmental Information Processing	Signal transduction	hsa04668	TNF signaling pathway	2/402	119/8541	0.978448	1	0.839397	4318/4323	2	Macro_C1QC
Organismal Systems	Immune system	hsa04660	T cell receptor signaling pathway	2/402	122/8541	0.980982	1	0.839397	920/4775	2	Macro_C1QC
Cellular Processes	Cell growth and death	hsa04110	Cell cycle	3/402	158/8541	0.981551	1	0.839397	7533/5925/10912	3	Macro_C1QC
Environmental Information Processing	Signal transduction	hsa04024	cAMP signaling pathway	5/402	226/8541	0.983745	1	0.839397	2778/481/805/5567/488	5	Macro_C1QC
Organismal Systems	Sensory system	hsa04742	Taste transduction	1/402	86/8541	0.984508	1	0.839397	5567	1	Macro_C1QC
Environmental Information Processing	Signal transduction	hsa04310	Wnt signaling pathway	3/402	174/8541	0.990004	1	0.839397	5176/5567/4775	3	Macro_C1QC
Organismal Systems	Immune system	hsa04657	IL-17 signaling pathway	1/402	95/8541	0.990009	1	0.839397	4318	1	Macro_C1QC
Genetic Information Processing	Folding, sorting and degradation	hsa04120	Ubiquitin mediated proteolysis	2/402	142/8541	0.991836	1	0.839397	11059/51619	2	Macro_C1QC
Cellular Processes	Cellular community - eukaryotes	hsa04550	Signaling pathways regulating pluripotency of stem cells	2/402	144/8541	0.992506	1	0.839397	3479/463	2	Macro_C1QC
Human Diseases	Cancer: overview	hsa05206	MicroRNAs in cancer	7/402	312/8541	0.992674	1	0.839397	4318/4082/3162/5328/23405/1786/6768	7	Macro_C1QC
Genetic Information Processing	Translation	hsa03015	mRNA surveillance pathway	1/402	103/8541	0.993237	1	0.839397	53981	1	Macro_C1QC
Cellular Processes	Transport and catabolism	hsa04137	Mitophagy - animal	1/402	105/8541	0.993866	1	0.839397	4286	1	Macro_C1QC
Environmental Information Processing	Signal transduction	hsa04390	Hippo signaling pathway	2/402	157/8541	0.995721	1	0.839397	7533/7046	2	Macro_C1QC
Cellular Processes	Cell motility	hsa04814	Motor proteins	3/402	197/8541	0.995961	1	0.839397	832/10376/4644	3	Macro_C1QC
Genetic Information Processing	Chromosome	hsa03082	ATP-dependent chromatin remodeling	1/402	117/8541	0.996587	1	0.839397	29844	1	Macro_C1QC
Environmental Information Processing	Signal transduction	hsa04630	JAK-STAT signaling pathway	2/402	168/8541	0.99735	1	0.839397	3559/6772	2	Macro_C1QC
Cellular Processes	Cellular community - eukaryotes	hsa04530	Tight junction	2/402	170/8541	0.997573	1	0.839397	10376/5567	2	Macro_C1QC
Organismal Systems	Immune system	hsa04650	Natural killer cell mediated cytotoxicity	1/402	134/8541	0.998515	1	0.839397	2214	1	Macro_C1QC
Environmental Information Processing	Signaling molecules and interaction	hsa04080	Neuroactive ligand-receptor interaction	7/402	370/8541	0.998925	1	0.839397	2359/718/10161/719/140/5724/5032	7	Macro_C1QC
Genetic Information Processing	Translation	hsa03008	Ribosome biogenesis in eukaryotes	1/402	168/8541	0.99972	1	0.839397	54913	1	Macro_C1QC
Genetic Information Processing	Translation	hsa03010	Ribosome	1/402	172/8541	0.99977	1	0.839397	64981	1	Macro_C1QC
Genetic Information Processing	Transcription	hsa03040	Spliceosome	1/402	217/8541	0.999975	1	0.839397	6631	1	Macro_C1QC
Organismal Systems	Sensory system	hsa04740	Olfactory transduction	4/402	453/8541	1	1	0.839397	805/5567/156/157	4	Macro_C1QC
Cellular Processes	Transport and catabolism	hsa04142	Lysosome	29/516	133/8541	9.19727e-10	3.0259e-07	2.43001e-07	1508/1514/10577/5660/968/9741/3988/3073/1777/5641/3916/8905/3920/1512/1176/1200/7805/53/427/3074/2990/23659/950/2548/84572/285362/527/1174/8722	29	Macro_SPP1
Human Diseases	Infectious disease: bacterial	hsa05134	Legionellosis	18/516	56/8541	2.12044e-09	3.48812e-07	2.80121e-07	664/929/7124/2920/2921/3689/4792/3303/3312/3304/1378/3329/3684/836/3576/3606/29108/1937	18	Macro_SPP1
Cellular Processes	Transport and catabolism	hsa04145	Phagosome	31/516	159/8541	4.37724e-09	4.80037e-07	3.85504e-07	8685/2213/653361/929/2214/1514/3689/3107/81035/2209/3105/3916/3920/84790/4481/3108/10383/23673/10381/3684/9341/3133/203068/4973/527/8417/3127/1783/3109/7037/3693	31	Macro_SPP1
Metabolism	Carbohydrate metabolism	hsa00010	Glycolysis / Gluconeogenesis	19/516	67/8541	7.95946e-09	6.54666e-07	5.25743e-07	5230/3939/226/2023/2821/7167/2026/2203/5315/3099/5223/230/5236/130589/5211/128/5214/221/3101	19	Macro_SPP1
Human Diseases	Infectious disease: bacterial	hsa05133	Pertussis	20/516	78/8541	2.14858e-08	1.36671e-06	1.09756e-06	3725/929/7124/2353/714/3689/712/23643/713/717/3586/805/710/808/3552/3684/836/3576/387/29108	20	Macro_SPP1
Organismal Systems	Digestive system	hsa04979	Cholesterol metabolism	16/516	51/8541	2.49248e-08	1.36671e-06	1.09756e-06	5360/1593/348/341/10577/3988/51129/4043/19/9218/29116/7416/4035/7417/7419/706	16	Macro_SPP1
Environmental Information Processing	Signal transduction	hsa04066	HIF-1 signaling pathway	22/516	110/8541	5.03881e-07	2.36824e-05	1.90187e-05	5230/3939/112399/3162/226/2023/1978/2026/5054/3099/3460/6513/230/3459/1026/5211/5214/5291/5163/7037/3101/8569	22	Macro_SPP1
Human Diseases	Immune disease	hsa05323	Rheumatoid arthritis	20/516	95/8541	7.0652e-07	2.90556e-05	2.33338e-05	3725/7124/2353/2920/2921/1514/6364/3689/6348/942/940/3108/8741/3552/10673/3576/3606/527/3127/3109	20	Macro_SPP1
Metabolism	Global and overview maps	hsa01200	Carbon metabolism	22/516	116/8541	1.30511e-06	4.77089e-05	3.83137e-05	5230/226/2023/2821/7167/2026/2203/5315/3417/3099/5223/230/2098/7086/5226/5211/128/5214/1892/4199/6391/3101	22	Macro_SPP1
Metabolism	Carbohydrate metabolism	hsa00051	Fructose and mannose metabolism	11/516	34/8541	2.81778e-06	9.27049e-05	7.44486e-05	226/7167/2203/3099/230/5210/5211/4351/5214/6652/3101	11	Macro_SPP1
Human Diseases	Infectious disease: parasitic	hsa05140	Leishmaniasis	17/516	79/8541	3.51888e-06	0.000105246	8.45204e-05	653361/3725/2214/7124/2353/3689/4792/2209/3586/1378/3460/3108/3459/3552/3684/3127/3109	17	Macro_SPP1
Human Diseases	Infectious disease: bacterial	hsa05152	Tuberculosis	28/516	182/8541	3.96369e-06	0.000108671	8.72708e-05	2213/929/2214/7124/3689/4046/2209/3916/3586/3588/3920/1378/3460/805/808/3108/3459/3329/3552/3684/836/387/3606/527/3127/8915/572/3109	28	Macro_SPP1
Human Diseases	Cardiovascular disease	hsa05417	Lipid and atherosclerosis	31/516	216/8541	5.37119e-06	0.000135932	0.000109163	653361/3725/929/7124/2353/2920/2921/30001/4792/3303/3312/23643/6348/3304/3326/805/808/19/3329/836/3576/1649/387/4973/3606/3306/9619/5291/572/29108/5452	31	Macro_SPP1
Human Diseases	Endocrine and metabolic disease	hsa04940	Type I diabetes mellitus	12/516	44/8541	7.39468e-06	0.000173775	0.000139554	7124/3107/3105/942/940/3108/3329/3552/3133/3127/5799/3109	12	Macro_SPP1
Organismal Systems	Development and regeneration	hsa04380	Osteoclast differentiation	23/516	143/8541	1.37911e-05	0.000302485	0.000242917	2213/653361/3725/2214/7124/2353/2885/4792/54209/2209/11006/3454/3460/3726/11025/3459/126014/3552/4286/29760/1436/5291/10859	23	Macro_SPP1
Organismal Systems	Immune system	hsa04610	Complement and coagulation cascades	17/516	88/8541	1.62442e-05	0.000334021	0.000268243	1675/11326/714/3689/5054/712/713/717/728/1378/719/710/4179/3684/5627/7035/966	17	Macro_SPP1
Organismal Systems	Immune system	hsa04612	Antigen processing and presentation	16/516	81/8541	2.14858e-05	0.000415813	0.000333927	7124/1508/1514/3107/3303/3312/3105/3304/3326/5641/3108/920/3133/3306/3127/3109	16	Macro_SPP1
Metabolism	Carbohydrate metabolism	hsa00030	Pentose phosphate pathway	9/516	31/8541	6.07862e-05	0.00111104	0.000892242	226/2821/2203/230/7086/5236/5226/5211/5214	9	Macro_SPP1
Human Diseases	Immune disease	hsa05330	Allograft rejection	10/516	39/8541	7.67098e-05	0.00132829	0.00106671	7124/3107/3105/3586/942/940/3108/3133/3127/3109	10	Macro_SPP1
Human Diseases	Infectious disease: bacterial	hsa05150	Staphylococcus aureus infection	17/516	102/8541	0.00011554	0.00190064	0.00152635	2213/1675/2214/714/3689/712/2209/713/717/728/3586/719/6404/3108/3684/3127/3109	17	Macro_SPP1
Metabolism	Carbohydrate metabolism	hsa00520	Amino sugar and nucleotide sugar metabolism	11/516	50/8541	0.000152133	0.00238342	0.00191405	2821/80896/3073/3099/3074/5236/7360/4351/55577/51706/3101	11	Macro_SPP1
Cellular Processes	Transport and catabolism	hsa04148	Efferocytosis	22/516	157/8541	0.000177672	0.00265701	0.00213377	9023/714/712/6446/3988/91937/713/1844/3586/6513/240/19/23659/4035/836/5627/10062/1901/5732/961/7376/3693	22	Macro_SPP1
Human Diseases	Immune disease	hsa05332	Graft-versus-host disease	10/516	45/8541	0.000277322	0.00396692	0.00318572	7124/3107/3105/942/940/3108/3552/3133/3127/3109	10	Macro_SPP1
Organismal Systems	Immune system	hsa04640	Hematopoietic cell lineage	16/516	100/8541	0.000296271	0.00406138	0.00326158	929/7124/2209/951/1378/928/3108/3552/3684/920/945/1436/3127/3109/7037/966	16	Macro_SPP1
Metabolism	Carbohydrate metabolism	hsa00052	Galactose metabolism	8/516	32/8541	0.000485763	0.00619314	0.00497354	3099/5236/130589/2548/5211/7360/5214/3101	8	Macro_SPP1
Metabolism	Global and overview maps	hsa01230	Biosynthesis of amino acids	13/516	75/8541	0.000489428	0.00619314	0.00497354	5230/2752/226/2023/7167/2026/5315/3417/5223/230/7086/5211/5214	13	Macro_SPP1
Human Diseases	Infectious disease: bacterial	hsa05132	Salmonella infection	29/516	251/8541	0.000549257	0.0066928	0.00537479	3725/929/7124/2353/4792/388/23643/6281/3326/84790/8655/10383/8677/10381/6500/27128/55845/203068/836/10094/3576/23191/387/3606/6990/5291/29108/1783/112574	29	Macro_SPP1
Cellular Processes	Transport and catabolism	hsa04144	Endocytosis	29/516	252/8541	0.000586335	0.00688944	0.00553271	2350/3107/3303/3312/3105/3304/58533/830/6643/51324/8724/409/51510/23325/3133/27128/1601/829/10094/27131/7852/387/51019/1173/137492/23527/7037/7251/5867	29	Macro_SPP1
Human Diseases	Infectious disease: viral	hsa05167	Kaposi sarcoma-associated herpesvirus infection	24/516	196/8541	0.000712949	0.00808828	0.00649547	3725/2353/2920/2921/4792/7314/3107/9976/1230/3105/3454/1827/805/942/7538/808/3459/1026/3133/836/3576/131450/5291/22863	24	Macro_SPP1
Human Diseases	Cancer: overview	hsa05230	Central carbon metabolism in cancer	12/516	71/8541	0.00100842	0.011059	0.00888114	3939/9123/5315/3417/3099/5223/6513/5211/5214/5291/5163/3101	12	Macro_SPP1
Human Diseases	Infectious disease: parasitic	hsa05145	Toxoplasmosis	16/516	112/8541	0.00107086	0.0113649	0.00912685	7124/4792/3303/3312/23643/3304/3586/3588/3460/240/3108/3459/836/3127/572/3109	16	Macro_SPP1
Human Diseases	Infectious disease: parasitic	hsa05142	Chagas disease	15/516	103/8541	0.00124492	0.0127993	0.0102788	3725/7124/2353/714/5054/4792/712/6348/713/3586/3460/3459/3576/5291/5518	15	Macro_SPP1
Human Diseases	Immune disease	hsa05321	Inflammatory bowel disease	11/516	66/8541	0.00182066	0.0179656	0.0144277	3725/7124/3586/3460/3108/3459/3552/4094/3606/3127/3109	11	Macro_SPP1
Organismal Systems	Endocrine system	hsa03320	PPAR signaling pathway	12/516	76/8541	0.00185663	0.0179656	0.0144277	5360/1593/123/2171/51129/6319/6342/4973/4199/10062/2170/3611	12	Macro_SPP1
Organismal Systems	Immune system	hsa04621	NOD-like receptor signaling pathway	22/516	189/8541	0.00226149	0.0207115	0.0166328	3725/7124/10628/2920/1508/2921/4792/4938/3326/3454/7416/7417/10910/3576/7205/387/7419/3606/2634/3428/29108/9140	22	Macro_SPP1
Metabolism	Carbohydrate metabolism	hsa00500	Starch and sucrose metabolism	8/516	40/8541	0.0023185	0.0207115	0.0166328	2821/3099/2632/5836/5236/2548/7360/3101	8	Macro_SPP1
Genetic Information Processing	Folding, sorting and degradation	hsa03018	RNA degradation	12/516	78/8541	0.00232926	0.0207115	0.0166328	2023/2026/7832/694/3329/5211/29883/5214/9337/27258/10140/10438	12	Macro_SPP1
Environmental Information Processing	Signaling molecules and interaction	hsa04061	Viral protein interaction with cytokine and cytokine receptor	14/516	100/8541	0.00261383	0.0226303	0.0181737	7124/2920/2921/6364/6351/6348/1230/3586/3588/57007/1436/3576/7852/3606	14	Macro_SPP1
Organismal Systems	Immune system	hsa04672	Intestinal immune network for IgA production	9/516	50/8541	0.00270786	0.0228432	0.0183448	3586/942/940/3108/8741/10673/7852/3127/3109	9	Macro_SPP1
Human Diseases	Cardiovascular disease	hsa05416	Viral myocarditis	11/516	70/8541	0.00294943	0.0242591	0.0194818	3689/3107/3105/1525/942/940/3108/3133/836/3127/3109	11	Macro_SPP1
Genetic Information Processing	Folding, sorting and degradation	hsa04141	Protein processing in endoplasmic reticulum	20/516	170/8541	0.00310771	0.0249375	0.0200266	30001/3337/3303/3312/23645/5034/3304/3326/3301/4121/10808/3998/10134/6500/1603/1649/6048/10956/5589/10960	20	Macro_SPP1
Human Diseases	Infectious disease: parasitic	hsa05146	Amoebiasis	14/516	103/8541	0.00344872	0.0270149	0.0216949	2335/929/7124/2920/2921/3689/3586/3315/5052/3684/836/3576/5269/5291	14	Macro_SPP1
Environmental Information Processing	Signal transduction	hsa04064	NF-kappa B signaling pathway	14/516	105/8541	0.00411769	0.0315051	0.0253008	929/7124/2920/2921/4792/6351/23643/4616/597/1460/29760/10673/3576/8915	14	Macro_SPP1
Human Diseases	Infectious disease: viral	hsa05166	Human T-cell leukemia virus 1 infection	24/516	224/8541	0.00436185	0.0326147	0.0261919	1958/3725/7124/2353/3689/4792/3107/3105/6513/7538/3108/1959/1026/7416/7417/920/3133/119504/7419/3127/5291/10393/706/3109	24	Macro_SPP1
Human Diseases	Immune disease	hsa05320	Autoimmune thyroid disease	9/516	54/8541	0.00463922	0.0329047	0.0264248	3107/3105/3586/942/940/3108/3133/3127/3109	9	Macro_SPP1
Metabolism	Lipid metabolism	hsa00062	Fatty acid elongation	6/516	27/8541	0.00470067	0.0329047	0.0264248	401494/10449/3032/1892/9524/10965	6	Macro_SPP1
Metabolism	Lipid metabolism	hsa01040	Biosynthesis of unsaturated fatty acids	6/516	27/8541	0.00470067	0.0329047	0.0264248	6319/401494/6342/3295/9524/10965	6	Macro_SPP1
Organismal Systems	Immune system	hsa04620	Toll-like receptor signaling pathway	14/516	109/8541	0.00577172	0.0395603	0.0317698	6696/3725/929/7124/2353/4792/6351/23643/6348/3454/942/3576/1326/5291	14	Macro_SPP1
Metabolism	Global and overview maps	hsa01250	Biosynthesis of nucleotide sugars	7/516	37/8541	0.00595011	0.0399508	0.0320833	2821/3099/5236/7360/4351/55577/3101	7	Macro_SPP1
Organismal Systems	Immune system	hsa04660	T cell receptor signaling pathway	15/516	122/8541	0.00654641	0.0430754	0.0345926	3725/7124/2353/2885/4792/3586/940/920/4690/387/1326/5291/8915/55012/5518	15	Macro_SPP1
Human Diseases	Cancer: specific types	hsa05221	Acute myeloid leukemia	10/516	68/8541	0.00726869	0.0468901	0.0376561	929/2885/1978/2209/597/3684/1436/5291/5292/572	10	Macro_SPP1
Human Diseases	Cancer: overview	hsa05202	Transcriptional misregulation in cancer	21/516	198/8541	0.00828064	0.051629	0.0414618	26471/929/64332/2209/4616/942/3398/51274/597/1026/4286/3684/1436/3576/1649/4094/2119/2313/7849/4300/1643	21	Macro_SPP1
Organismal Systems	Immune system	hsa04662	B cell receptor signaling pathway	12/516	91/8541	0.00831713	0.051629	0.0414618	2213/3725/2353/2885/4792/11006/11025/29760/5291/8915/27071/10859	12	Macro_SPP1
Human Diseases	Infectious disease: viral	hsa05162	Measles	16/516	139/8541	0.00949175	0.0578294	0.0464411	2213/3725/2353/4792/3303/3312/4938/3304/3454/4179/940/1460/3552/836/5291/572	16	Macro_SPP1
Human Diseases	Cardiovascular disease	hsa05418	Fluid shear stress and atherosclerosis	16/516	141/8541	0.0108223	0.0647373	0.0519887	653361/3725/7124/2353/3162/1514/1843/4259/3326/805/808/3552/6612/387/5291/7341	16	Macro_SPP1
Genetic Information Processing	Folding, sorting and degradation	hsa04130	SNARE interactions in vesicular transport	6/516	33/8541	0.0129441	0.0755534	0.0606748	8673/10791/9341/10490/9482/8417	6	Macro_SPP1
Human Diseases	Endocrine and metabolic disease	hsa04936	Alcoholic liver disease	16/516	144/8541	0.0130898	0.0755534	0.0606748	929/7124/2920/2921/714/4792/712/23643/713/717/728/719/6319/836/3576/128	16	Macro_SPP1
Human Diseases	Infectious disease: viral	hsa05168	Herpes simplex virus 1 infection	19/516	182/8541	0.0136744	0.0775671	0.0622919	7124/1978/4792/3107/4938/3105/29992/3454/3460/3108/3459/3133/836/6672/3127/5291/572/5452/3109	19	Macro_SPP1
Metabolism	Lipid metabolism	hsa00600	Sphingolipid metabolism	8/516	54/8541	0.0149798	0.0833514	0.0669371	5660/8560/3073/427/3074/7357/8613/10558	8	Macro_SPP1
Human Diseases	Cancer: specific types	hsa05210	Colorectal cancer	11/516	87/8541	0.0152009	0.0833514	0.0669371	3725/2353/2885/4616/26060/1026/836/387/5291/572/1643	11	Macro_SPP1
Metabolism	Lipid metabolism	hsa00120	Primary bile acid biosynthesis	4/516	17/8541	0.0166861	0.0882398	0.0708629	1593/9023/6342/3295	4	Macro_SPP1
NA	NA	hsa03273	Virion - Lassa virus and SFTS virus	4/516	17/8541	0.0166861	0.0882398	0.0708629	3916/3920/8828/7037	4	Macro_SPP1
Cellular Processes	Cell growth and death	hsa04210	Apoptosis	15/516	136/8541	0.016996	0.0882398	0.0708629	3725/7124/2353/1508/1514/4792/4616/1512/84790/597/836/1649/5291/572/8722	15	Macro_SPP1
Human Diseases	Neurodegenerative disease	hsa05020	Prion disease	26/516	278/8541	0.0171652	0.0882398	0.0708629	1958/653361/7124/714/3303/712/3312/713/3304/84790/10383/1460/10381/7416/6647/3552/7417/203068/836/1649/7419/5291/4720/4698/572/6391	26	Macro_SPP1
Metabolism	Global and overview maps	hsa01212	Fatty acid metabolism	8/516	57/8541	0.0203323	0.102913	0.0826462	6319/401494/10449/6342/3295/3032/1892/9524	8	Macro_SPP1
Organismal Systems	Immune system	hsa04658	Th1 and Th2 cell differentiation	11/516	93/8541	0.0239672	0.118258	0.09497	3725/2353/4792/3516/3460/3108/3459/920/4094/3127/3109	11	Macro_SPP1
Organismal Systems	Immune system	hsa04625	C-type lectin receptor signaling pathway	12/516	105/8541	0.024083	0.118258	0.09497	3725/7124/4792/4046/3586/805/808/1959/387/5291/8915/29108	12	Macro_SPP1
Organismal Systems	Immune system	hsa04623	Cytosolic DNA-sensing pathway	10/516	83/8541	0.027263	0.130961	0.105171	4792/6351/1777/51428/1687/836/5437/3606/3428/29108	10	Macro_SPP1
Cellular Processes	Cell growth and death	hsa04218	Cellular senescence	16/516	157/8541	0.0274659	0.130961	0.105171	1978/5054/677/3107/4616/3105/805/808/1026/7416/3552/7417/3133/3576/7419/5291	16	Macro_SPP1
Human Diseases	Infectious disease: bacterial	hsa05131	Shigellosis	23/516	250/8541	0.0284592	0.133758	0.107417	664/3725/929/7124/4792/7314/831/3099/7416/6500/27128/10094/3576/387/3606/5291/8915/29108/7336/3611/3101/9140/22863	23	Macro_SPP1
Human Diseases	Infectious disease: parasitic	hsa05144	Malaria	7/516	50/8541	0.0294647	0.136534	0.109646	7124/3689/3586/1378/4035/3576/3606	7	Macro_SPP1
Genetic Information Processing	Information processing in viruses	hsa03265	Virion - Ebolavirus, Lyssavirus and Morbillivirus	3/516	12/8541	0.0320295	0.144453	0.116006	2213/4179/432	3	Macro_SPP1
Human Diseases	Infectious disease: viral	hsa05164	Influenza A	17/516	173/8541	0.0320519	0.144453	0.116006	7124/3337/4792/4938/3454/3460/3108/3459/7416/3552/836/3576/3606/3127/5291/29108/3109	17	Macro_SPP1
Cellular Processes	Cell growth and death	hsa04115	p53 signaling pathway	9/516	75/8541	0.0359971	0.160041	0.128524	5054/25946/4616/1026/10572/836/27244/51246/1643	9	Macro_SPP1
Human Diseases	Infectious disease: bacterial	hsa05130	Pathogenic Escherichia coli infection	19/516	203/8541	0.0376795	0.165288	0.132738	3725/7124/2353/4792/84790/10383/10381/7009/4690/27128/55845/203068/836/10094/3576/23191/387/3606/29108	19	Macro_SPP1
Human Diseases	Infectious disease: bacterial	hsa05135	Yersinia infection	14/516	138/8541	0.0388172	0.167984	0.134903	2335/3725/7124/2353/4792/3586/920/10094/3576/387/3606/2533/5291/29108	14	Macro_SPP1
Human Diseases	Infectious disease: viral	hsa05169	Epstein-Barr virus infection	19/516	204/8541	0.0393154	0.167984	0.134903	3725/7124/4792/3107/3516/4616/4938/3105/3454/3108/1026/29760/3133/836/3127/5291/3109/1643/9541	19	Macro_SPP1
Human Diseases	Immune disease	hsa05310	Asthma	5/516	32/8541	0.0411208	0.173446	0.139289	7124/3586/3108/3127/3109	5	Macro_SPP1
Human Diseases	Infectious disease: viral	hsa05163	Human cytomegalovirus infection	20/516	226/8541	0.054863	0.22848	0.183486	7124/2885/1978/4792/3107/6351/6348/1230/3105/3588/805/808/1026/3133/836/3576/7852/387/5291/5732	20	Macro_SPP1
Organismal Systems	Immune system	hsa04657	IL-17 signaling pathway	10/516	95/8541	0.0600426	0.246122	0.197654	3725/7124/2353/2920/2921/6364/4792/3326/836/3576	10	Macro_SPP1
Cellular Processes	Transport and catabolism	hsa04146	Peroxisome	9/516	83/8541	0.0620051	0.246122	0.197654	3417/5052/6647/6342/3295/3155/1891/8799/10455	9	Macro_SPP1
Human Diseases	Infectious disease: bacterial	hsa05120	Epithelial cell signaling in Helicobacter pylori infection	8/516	71/8541	0.063333	0.246122	0.197654	3725/2920/2921/4792/836/3576/1839/527	8	Macro_SPP1
Metabolism	Carbohydrate metabolism	hsa00040	Pentose and glucuronate interconversions	5/516	36/8541	0.0633507	0.246122	0.197654	2990/7360/6652/51084/55277	5	Macro_SPP1
Metabolism	Amino acid metabolism	hsa00350	Tyrosine metabolism	5/516	36/8541	0.0633507	0.246122	0.197654	4282/259307/1312/128/221	5	Macro_SPP1
Human Diseases	Cancer: specific types	hsa05213	Endometrial cancer	7/516	59/8541	0.0635878	0.246122	0.197654	2885/4616/1026/5291/572/3611/1643	7	Macro_SPP1
Metabolism	Amino acid metabolism	hsa00280	Valine, leucine and isoleucine degradation	6/516	48/8541	0.0674403	0.257998	0.207191	259307/10449/593/3155/3032/1892	6	Macro_SPP1
Metabolism	Amino acid metabolism	hsa00360	Phenylalanine metabolism	3/516	16/8541	0.0682306	0.258022	0.20721	4282/259307/221	3	Macro_SPP1
Human Diseases	Cancer: specific types	hsa05216	Thyroid cancer	5/516	37/8541	0.0697837	0.2592	0.208156	4616/1026/7849/7175/1643	5	Macro_SPP1
Human Diseases	Cancer: overview	hsa05203	Viral carcinogenesis	18/516	205/8541	0.0701179	0.2592	0.208156	3725/2885/4792/3107/5315/3516/3105/1959/1026/3133/836/387/7419/6672/28973/5291/85477/572	18	Macro_SPP1
Organismal Systems	Digestive system	hsa04978	Mineral absorption	7/516	61/8541	0.0734887	0.268642	0.215739	3162/4501/4495/4493/4494/79901/55630	7	Macro_SPP1
Organismal Systems	Immune system	hsa04062	Chemokine signaling pathway	17/516	193/8541	0.0750597	0.27137	0.217929	653361/2920/2921/2885/6364/4792/6351/58191/6348/1230/409/3576/7852/387/10235/5291/572	17	Macro_SPP1
Human Diseases	Endocrine and metabolic disease	hsa04933	AGE-RAGE signaling pathway in diabetic complications	10/516	101/8541	0.0833375	0.292929	0.235243	2335/1958/3725/7124/5054/3552/836/3576/5291/5292	10	Macro_SPP1
Human Diseases	Infectious disease: viral	hsa05171	Coronavirus disease - COVID-19	20/516	238/8541	0.0833823	0.292929	0.235243	1675/3725/7124/2353/714/4792/712/4938/713/717/3454/728/719/51065/6139/51187/3576/1839/5291/6191	20	Macro_SPP1
Human Diseases	Immune disease	hsa05322	Systemic lupus erythematosus	13/516	141/8541	0.0836941	0.292929	0.235243	2214/7124/714/712/2209/713/717/3586/942/940/3108/3127/3109	13	Macro_SPP1
Environmental Information Processing	Signaling molecules and interaction	hsa04060	Cytokine-cytokine receptor interaction	24/516	298/8541	0.0906173	0.312003	0.250561	7124/2920/2921/6364/6351/58191/6348/1230/3454/3586/3588/3460/8744/57007/3459/8741/3552/920/1436/10673/3576/7852/3606/94	24	Macro_SPP1
NA	NA	hsa04980	Cobalamin transport and metabolism	3/516	18/8541	0.0910405	0.312003	0.250561	55788/6948/5052	3	Macro_SPP1
Human Diseases	Cancer: overview	hsa05235	PD-L1 expression and PD-1 checkpoint pathway in cancer	9/516	90/8541	0.0926654	0.314298	0.252404	3725/2353/4792/3460/940/3459/1460/920/5291	9	Macro_SPP1
Environmental Information Processing	Signaling molecules and interaction	hsa04514	Cell adhesion molecules	14/516	158/8541	0.0959156	0.322002	0.258591	1462/3689/3107/4267/3105/6404/942/940/3108/3684/920/3133/3127/3109	14	Macro_SPP1
Cellular Processes	Cell growth and death	hsa04217	Necroptosis	14/516	159/8541	0.099689	0.33129	0.266049	7124/2752/3326/3454/5836/3460/3459/51510/7416/3552/7417/7419/29108/8605	14	Macro_SPP1
Metabolism	Glycan biosynthesis and metabolism	hsa00531	Glycosaminoglycan degradation	3/516	19/8541	0.103479	0.339524	0.272662	3073/3074/2990	3	Macro_SPP1
Environmental Information Processing	Signal transduction	hsa04668	TNF signaling pathway	11/516	119/8541	0.104231	0.339524	0.272662	3725/7124/2353/2920/2921/6364/4792/3726/836/1326/5291	11	Macro_SPP1
Metabolism	Amino acid metabolism	hsa00380	Tryptophan metabolism	5/516	42/8541	0.107045	0.341919	0.274585	259307/8564/1545/125061/1892	5	Macro_SPP1
Metabolism	Glycan biosynthesis and metabolism	hsa00513	Various types of N-glycan biosynthesis	5/516	42/8541	0.107045	0.341919	0.274585	3073/4121/3074/1603/11320	5	Macro_SPP1
Organismal Systems	Immune system	hsa04650	Natural killer cell mediated cytotoxicity	12/516	134/8541	0.110411	0.34928	0.280497	2214/7124/2885/3689/3107/3105/3454/3460/3459/3133/836/5291	12	Macro_SPP1
Organismal Systems	Endocrine system	hsa04922	Glucagon signaling pathway	10/516	107/8541	0.111475	0.349287	0.280503	3939/2203/5315/5223/5836/805/6513/808/5211/5214	10	Macro_SPP1
Genetic Information Processing	Folding, sorting and degradation	hsa03060	Protein export	4/516	31/8541	0.114288	0.352395	0.282999	6726/9789/5018/83943	4	Macro_SPP1
Metabolism	Lipid metabolism	hsa00071	Fatty acid degradation	5/516	43/8541	0.115472	0.352395	0.282999	10449/128/3032/1892/10455	5	Macro_SPP1
Human Diseases	Infectious disease: viral	hsa05161	Hepatitis B	14/516	163/8541	0.11568	0.352395	0.282999	3725/7124/2353/2885/4792/3454/1959/1026/836/3576/7419/5291/572/1643	14	Macro_SPP1
Environmental Information Processing	Signal transduction	hsa04071	Sphingolipid signaling pathway	11/516	122/8541	0.118544	0.357807	0.287345	7124/8560/427/8439/387/171546/5291/1901/10558/55012/5518	11	Macro_SPP1
Organismal Systems	Immune system	hsa04659	Th17 cell differentiation	10/516	109/8541	0.121919	0.36465	0.29284	3725/2353/4792/3326/3460/3108/3459/920/3127/3109	10	Macro_SPP1
Human Diseases	Cancer: specific types	hsa05211	Renal cell carcinoma	7/516	70/8541	0.128528	0.380953	0.305933	3725/112399/2885/6513/1026/5291/572	7	Macro_SPP1
Cellular Processes	Transport and catabolism	hsa04140	Autophagy - animal	14/516	169/8541	0.142326	0.409174	0.328596	664/1508/1514/7314/8673/3916/54541/3920/3476/8417/5291/572/9140/22863	14	Macro_SPP1
Organismal Systems	Immune system	hsa04666	Fc gamma R-mediated phagocytosis	9/516	99/8541	0.143026	0.409174	0.328596	2213/653361/2214/2209/10094/8613/5291/85477/8605	9	Macro_SPP1
Human Diseases	Cancer: overview	hsa05208	Chemical carcinogenesis - reactive oxygen species	18/516	227/8541	0.143145	0.409174	0.328596	653361/3725/2353/3162/2885/4792/4259/1545/7416/6647/7417/873/7419/5291/4720/4698/572/6391	18	Macro_SPP1
Metabolism	Metabolism of other amino acids	hsa00480	Glutathione metabolism	6/516	59/8541	0.144131	0.409174	0.328596	2878/4259/3417/51060/6611/5226	6	Macro_SPP1
Metabolism	Amino acid metabolism	hsa00340	Histidine metabolism	3/516	22/8541	0.144358	0.409174	0.328596	3176/55748/221	3	Macro_SPP1
Human Diseases	Infectious disease: viral	hsa05170	Human immunodeficiency virus 1 infection	17/516	213/8541	0.145512	0.409174	0.328596	3725/7124/2353/4792/3107/3105/8905/805/808/6500/920/3133/836/7852/5291/1174/572	17	Macro_SPP1
Environmental Information Processing	Signal transduction	hsa04012	ErbB signaling pathway	8/516	86/8541	0.147114	0.410174	0.329399	3725/2885/1978/1026/4690/1839/5291/572	8	Macro_SPP1
Human Diseases	Cancer: specific types	hsa05223	Non-small cell lung cancer	7/516	73/8541	0.150486	0.41605	0.334118	2885/4616/1026/11186/5291/572/1643	7	Macro_SPP1
Human Diseases	Endocrine and metabolic disease	hsa04930	Type II diabetes mellitus	5/516	47/8541	0.152132	0.417096	0.334958	7124/5315/3099/5291/3101	5	Macro_SPP1
Human Diseases	Endocrine and metabolic disease	hsa04932	Non-alcoholic fatty liver disease	13/516	157/8541	0.153628	0.417717	0.335456	3725/7124/2353/51085/3552/836/3576/1649/5291/10062/4720/4698/6391	13	Macro_SPP1
Human Diseases	Cancer: specific types	hsa05214	Glioma	7/516	76/8541	0.174068	0.469413	0.376972	2885/4616/805/808/1026/5291/1643	7	Macro_SPP1
Genetic Information Processing	Replication and repair	hsa03420	Nucleotide excision repair	6/516	63/8541	0.179022	0.477689	0.383618	5437/5432/57804/5981/5436/1643	6	Macro_SPP1
Human Diseases	Cancer: specific types	hsa05220	Chronic myeloid leukemia	7/516	77/8541	0.182264	0.477689	0.383618	2885/4792/4616/1026/5291/572/1643	7	Macro_SPP1
Metabolism	Amino acid metabolism	hsa00330	Arginine and proline metabolism	5/516	50/8541	0.18241	0.477689	0.383618	5033/2628/6611/8974/55748	5	Macro_SPP1
Cellular Processes	Transport and catabolism	hsa04137	Mitophagy - animal	9/516	105/8541	0.182945	0.477689	0.383618	664/3725/10370/665/7314/23770/1460/4286/9804	9	Macro_SPP1
Genetic Information Processing	Information processing in viruses	hsa03250	Viral life cycle - HIV-1	6/516	64/8541	0.188236	0.487635	0.391606	920/7852/10955/11168/4300/7251	6	Macro_SPP1
Human Diseases	Neurodegenerative disease	hsa05010	Alzheimer disease	28/516	391/8541	0.197224	0.504636	0.405259	348/7124/10313/84790/805/57142/808/10383/1460/10381/7416/3552/4035/7417/203068/836/1649/27173/23385/7419/5291/4720/4698/572/6391/55630/51107/22863	28	Macro_SPP1
Human Diseases	Cancer: specific types	hsa05222	Small cell lung cancer	8/516	93/8541	0.198766	0.504636	0.405259	2335/4792/4616/1164/1026/836/5291/1643	8	Macro_SPP1
Environmental Information Processing	Signal transduction	hsa04010	MAPK signaling pathway	22/516	300/8541	0.1994	0.504636	0.405259	3725/929/7124/2353/2885/1843/3303/3312/4616/3304/1844/3315/409/3164/3552/1436/836/1649/1326/10235/8605/8569	22	Macro_SPP1
Environmental Information Processing	Signal transduction	hsa04152	AMPK signaling pathway	10/516	122/8541	0.20184	0.506911	0.407086	1978/2203/6319/5210/23216/5211/5214/5291/55012/5518	10	Macro_SPP1
Metabolism	Global and overview maps	hsa01240	Biosynthesis of cofactors	12/516	152/8541	0.207559	0.517326	0.415449	9249/205/8564/2990/79001/51109/79717/125061/7360/4833/4351/1355	12	Macro_SPP1
Organismal Systems	Endocrine system	hsa04910	Insulin signaling pathway	11/516	138/8541	0.211751	0.523804	0.420652	2885/1978/2203/3099/5836/805/808/5291/572/3101/8569	11	Macro_SPP1
Organismal Systems	Endocrine system	hsa04915	Estrogen signaling pathway	11/516	139/8541	0.218418	0.536266	0.43066	3725/2353/2885/3303/3312/3304/3326/805/808/1839/5291	11	Macro_SPP1
Metabolism	Glycan biosynthesis and metabolism	hsa00604	Glycosphingolipid biosynthesis - ganglio series	2/516	15/8541	0.228524	0.556921	0.447248	3073/3074	2	Macro_SPP1
Human Diseases	Cancer: specific types	hsa05219	Bladder cancer	4/516	41/8541	0.233609	0.565127	0.453837	1026/3576/1839/11186	4	Macro_SPP1
Organismal Systems	Endocrine system	hsa04924	Renin secretion	6/516	69/8541	0.236816	0.568705	0.456711	1508/154/805/3778/808/5732	6	Macro_SPP1
Cellular Processes	Cell growth and death	hsa04216	Ferroptosis	4/516	42/8541	0.246931	0.588698	0.472767	3162/7417/7419/7037	4	Macro_SPP1
Metabolism	Glycan biosynthesis and metabolism	hsa00603	Glycosphingolipid biosynthesis - globo and isoglobo series	2/516	16/8541	0.251423	0.593218	0.476396	3073/3074	2	Macro_SPP1
Human Diseases	Infectious disease: viral	hsa05160	Hepatitis C	12/516	159/8541	0.253068	0.593218	0.476396	7124/2885/4792/4938/3454/3646/1026/836/5291/10062/572/5518	12	Macro_SPP1
Environmental Information Processing	Signal transduction	hsa04392	Hippo signaling pathway - multiple species	3/516	29/8541	0.254236	0.593218	0.476396	83937/11186/8994	3	Macro_SPP1
Organismal Systems	Endocrine system	hsa04928	Parathyroid hormone synthesis, secretion and action	9/516	115/8541	0.25876	0.599522	0.481459	1958/2353/9935/6446/409/1026/387/1839/4929	9	Macro_SPP1
Human Diseases	Cancer: specific types	hsa05218	Melanoma	6/516	73/8541	0.278121	0.639873	0.513864	4616/1026/4286/5291/572/1643	6	Macro_SPP1
Human Diseases	Neurodegenerative disease	hsa05012	Parkinson disease	19/516	271/8541	0.282322	0.641811	0.51542	1843/7314/84790/805/808/10383/10381/7416/6647/7417/203068/836/1649/27173/7419/4720/4698/6391/55630	19	Macro_SPP1
Environmental Information Processing	Signal transduction	hsa04068	FoxO signaling pathway	10/516	133/8541	0.282865	0.641811	0.51542	664/2885/6446/4616/10769/3586/1026/5291/1901/9140	10	Macro_SPP1
Metabolism	Metabolism of other amino acids	hsa00410	beta-Alanine metabolism	3/516	31/8541	0.287682	0.64827	0.520607	55748/1892/221	3	Macro_SPP1
Metabolism	Glycan biosynthesis and metabolism	hsa00511	Other glycan degradation	2/516	18/8541	0.297293	0.66537	0.534339	3073/3074	2	Macro_SPP1
Organismal Systems	Nervous system	hsa04722	Neurotrophin signaling pathway	9/516	120/8541	0.299967	0.665956	0.53481	3725/2885/4792/805/808/27018/387/5291/572	9	Macro_SPP1
Metabolism	Metabolism of cofactors and vitamins	hsa00860	Porphyrin metabolism	4/516	46/8541	0.301603	0.665956	0.53481	3162/645/2990/1355	4	Macro_SPP1
Metabolism	Carbohydrate metabolism	hsa00640	Propanoate metabolism	3/516	32/8541	0.304538	0.667954	0.536415	3939/593/1892	3	Macro_SPP1
Metabolism	Carbohydrate metabolism	hsa00620	Pyruvate metabolism	4/516	47/8541	0.315507	0.68743	0.552055	3939/5315/128/4199	4	Macro_SPP1
Organismal Systems	Aging	hsa04213	Longevity regulating pathway - multiple species	5/516	62/8541	0.319763	0.687594	0.552187	3303/3312/3304/6647/5291	5	Macro_SPP1
Environmental Information Processing	Signal transduction	hsa04330	Notch signaling pathway	5/516	62/8541	0.319763	0.687594	0.552187	3516/23385/4242/51107/9541	5	Macro_SPP1
Genetic Information Processing	Translation	hsa03013	Nucleocytoplasmic transport	8/516	108/8541	0.328096	0.691099	0.555002	8021/10284/6612/9775/7175/23636/9984/7341	8	Macro_SPP1
Environmental Information Processing	Signal transduction	hsa04350	TGF-beta signaling pathway	8/516	108/8541	0.328096	0.691099	0.555002	57817/7124/2014/3398/6500/387/7037/5518	8	Macro_SPP1
NA	NA	hsa03272	Virion - Hepatitis viruses	4/516	48/8541	0.329464	0.691099	0.555002	3916/3920/928/7251	4	Macro_SPP1
Organismal Systems	Endocrine system	hsa04912	GnRH signaling pathway	7/516	93/8541	0.330315	0.691099	0.555002	1958/3725/2885/805/808/1839/8605	7	Macro_SPP1
Metabolism	Lipid metabolism	hsa00590	Arachidonic acid metabolism	5/516	63/8541	0.331895	0.691099	0.555002	4048/10728/240/873/8605	5	Macro_SPP1
Human Diseases	Endocrine and metabolic disease	hsa04931	Insulin resistance	8/516	109/8541	0.337289	0.695702	0.558698	7124/4792/5836/51085/6513/5291/10062/7376	8	Macro_SPP1
Genetic Information Processing	Transcription	hsa03020	RNA polymerase	3/516	34/8541	0.338335	0.695702	0.558698	5437/5432/5436	3	Macro_SPP1
Metabolism	Metabolism of cofactors and vitamins	hsa00770	Pantothenate and CoA biosynthesis	2/516	21/8541	0.365082	0.746037	0.599121	79717/60496	2	Macro_SPP1
Genetic Information Processing	Replication and repair	hsa03030	DNA replication	3/516	36/8541	0.372028	0.755538	0.606751	57804/5981/4174	3	Macro_SPP1
Human Diseases	Cancer: specific types	hsa05215	Prostate cancer	7/516	98/8541	0.380357	0.764579	0.614012	2885/4792/3326/1026/5291/2119/572	7	Macro_SPP1
Organismal Systems	Endocrine system	hsa04913	Ovarian steroidogenesis	4/516	52/8541	0.385435	0.764579	0.614012	240/1545/10965/8605	4	Macro_SPP1
Organismal Systems	Digestive system	hsa04973	Carbohydrate digestion and absorption	4/516	52/8541	0.385435	0.764579	0.614012	6518/3099/5291/3101	4	Macro_SPP1
Human Diseases	Infectious disease: parasitic	hsa05143	African trypanosomiasis	3/516	37/8541	0.388761	0.764579	0.614012	7124/3586/3606	3	Macro_SPP1
Human Diseases	Drug resistance: antineoplastic	hsa01522	Endocrine resistance	7/516	99/8541	0.390424	0.764579	0.614012	3725/2353/2885/1026/1839/5291/572	7	Macro_SPP1
Human Diseases	Cancer: overview	hsa05231	Choline metabolism in cancer	7/516	99/8541	0.390424	0.764579	0.614012	3725/2353/2885/1978/8613/5291/8605	7	Macro_SPP1
Organismal Systems	Immune system	hsa04664	Fc epsilon RI signaling pathway	5/516	69/8541	0.405129	0.786681	0.631761	7124/2885/240/5291/8605	5	Macro_SPP1
Genetic Information Processing	Replication and repair	hsa03430	Mismatch repair	2/516	23/8541	0.408883	0.786681	0.631761	57804/5981	2	Macro_SPP1
Organismal Systems	Endocrine system	hsa04614	Renin-angiotensin system	2/516	23/8541	0.408883	0.786681	0.631761	10159/57486	2	Macro_SPP1
Human Diseases	Infectious disease: viral	hsa05165	Human papillomavirus infection	21/516	333/8541	0.451789	0.864178	0.693997	6696/2335/7124/2885/1978/3107/5315/3516/3105/3454/10134/1026/3133/836/4242/527/5291/572/55012/5518/3693	21	Macro_SPP1
Metabolism	Energy metabolism	hsa00920	Sulfur metabolism	1/516	10/8541	0.463937	0.882285	0.708538	9060	1	Macro_SPP1
Organismal Systems	Digestive system	hsa04977	Vitamin digestion and absorption	2/516	26/8541	0.471642	0.891784	0.716166	55788/6948	2	Macro_SPP1
Human Diseases	Drug resistance: antineoplastic	hsa01524	Platinum drug resistance	5/516	75/8541	0.477312	0.897346	0.720633	4259/1026/836/5291/572	5	Macro_SPP1
Metabolism	Carbohydrate metabolism	hsa00650	Butanoate metabolism	2/516	27/8541	0.491661	0.919071	0.73808	3155/1892	2	Macro_SPP1
Environmental Information Processing	Signal transduction	hsa04370	VEGF signaling pathway	4/516	60/8541	0.494609	0.919357	0.73831	3315/5291/572/8605	4	Macro_SPP1
Human Diseases	Cancer: specific types	hsa05212	Pancreatic cancer	5/516	77/8541	0.500765	0.923143	0.74135	4616/1026/5291/572/1643	5	Macro_SPP1
Organismal Systems	Immune system	hsa04613	Neutrophil extracellular trap formation	12/516	193/8541	0.502257	0.923143	0.74135	653361/2214/3689/2209/728/1378/6404/7416/7417/3684/7419/5291	12	Macro_SPP1
Metabolism	Metabolism of cofactors and vitamins	hsa00790	Folate biosynthesis	2/516	28/8541	0.511195	0.93127	0.747876	873/5092	2	Macro_SPP1
Human Diseases	Infectious disease: bacterial	hsa05100	Bacterial invasion of epithelial cells	5/516	78/8541	0.51234	0.93127	0.747876	2335/10094/387/5291/3611	5	Macro_SPP1
Metabolism	Xenobiotics biodegradation and metabolism	hsa00980	Metabolism of xenobiotics by cytochrome P450	5/516	79/8541	0.523804	0.94526	0.759111	4259/1545/873/128/221	5	Macro_SPP1
Metabolism	Metabolism of cofactors and vitamins	hsa00130	Ubiquinone and other terpenoid-quinone biosynthesis	1/516	12/8541	0.526827	0.94526	0.759111	79001	1	Macro_SPP1
Organismal Systems	Sensory system	hsa04744	Phototransduction	2/516	29/8541	0.530229	0.94526	0.759111	805/808	2	Macro_SPP1
Cellular Processes	Cell motility	hsa04814	Motor proteins	12/516	197/8541	0.531529	0.94526	0.759111	830/84790/8655/10383/10381/203068/829/140465/6990/1783/7136/4647	12	Macro_SPP1
Human Diseases	Cancer: overview	hsa05207	Chemical carcinogenesis - receptor activation	13/516	215/8541	0.54045	0.950207	0.763085	3725/2353/2885/1978/4259/3326/154/10728/1545/409/9049/5291/572	13	Macro_SPP1
Metabolism	Glycan biosynthesis and metabolism	hsa00514	Other types of O-glycan biosynthesis	3/516	47/8541	0.546601	0.950207	0.763085	4242/56913/29071	3	Macro_SPP1
Metabolism	Carbohydrate metabolism	hsa00020	Citrate cycle (TCA cycle)	2/516	30/8541	0.548752	0.950207	0.763085	3417/6391	2	Macro_SPP1
Metabolism	Glycan biosynthesis and metabolism	hsa00563	Glycosylphosphatidylinositol (GPI)-anchor biosynthesis	2/516	30/8541	0.548752	0.950207	0.763085	51227/51604	2	Macro_SPP1
Human Diseases	Drug resistance: antineoplastic	hsa01523	Antifolate resistance	2/516	30/8541	0.548752	0.950207	0.763085	7124/2350	2	Macro_SPP1
Genetic Information Processing	Replication and repair	hsa03450	Non-homologous end-joining	1/516	13/8541	0.555454	0.954752	0.766734	7518	1	Macro_SPP1
Organismal Systems	Immune system	hsa04670	Leukocyte transendothelial migration	7/516	116/8541	0.557181	0.954752	0.766734	653361/3689/4267/3684/7852/387/5291	7	Macro_SPP1
Metabolism	Carbohydrate metabolism	hsa00630	Glyoxylate and dicarboxylate metabolism	2/516	31/8541	0.566757	0.96613	0.775871	2752/125061	2	Macro_SPP1
Cellular Processes	Transport and catabolism	hsa04136	Autophagy - other	2/516	32/8541	0.584238	0.986849	0.79251	3476/9140	2	Macro_SPP1
Metabolism	Lipid metabolism	hsa00565	Ether lipid metabolism	3/516	50/8541	0.589172	0.986849	0.79251	23646/8613/8605	3	Macro_SPP1
Metabolism	Metabolism of cofactors and vitamins	hsa00830	Retinol metabolism	4/516	68/8541	0.594771	0.986849	0.79251	9249/51109/128/8228	4	Macro_SPP1
Genetic Information Processing	Translation	hsa03010	Ribosome	10/516	172/8541	0.596851	0.986849	0.79251	64968/63875/51065/29074/6139/51187/10573/29093/6191/51116	10	Macro_SPP1
Organismal Systems	Endocrine system	hsa04921	Oxytocin signaling pathway	9/516	155/8541	0.598202	0.986849	0.79251	3725/2353/1827/805/808/1026/387/140465/8605	9	Macro_SPP1
Metabolism	Global and overview maps	hsa01210	2-Oxocarboxylic acid metabolism	2/516	33/8541	0.601193	0.986849	0.79251	3417/593	2	Macro_SPP1
Human Diseases	Infectious disease: bacterial	hsa05110	Vibrio cholerae infection	3/516	51/8541	0.602779	0.986849	0.79251	30001/10945/527	3	Macro_SPP1
Human Diseases	Substance dependence	hsa05031	Amphetamine addiction	4/516	69/8541	0.606442	0.986849	0.79251	3725/2353/805/808	4	Macro_SPP1
Metabolism	Metabolism of cofactors and vitamins	hsa00730	Thiamine metabolism	1/516	15/8541	0.607625	0.986849	0.79251	205	1	Macro_SPP1
Human Diseases	Neurodegenerative disease	hsa05016	Huntington disease	18/516	311/8541	0.61109	0.986849	0.79251	2878/84790/10383/10381/7416/6647/7417/203068/836/5437/7419/5432/1173/4720/4698/6391/5436/22863	18	Macro_SPP1
Metabolism	Amino acid metabolism	hsa00270	Cysteine and methionine metabolism	3/516	52/8541	0.616086	0.986849	0.79251	259307/3939/6611	3	Macro_SPP1
Organismal Systems	Environmental adaptation	hsa04710	Circadian rhythm	2/516	34/8541	0.617622	0.986849	0.79251	79365/6500	2	Macro_SPP1
Organismal Systems	Endocrine system	hsa04920	Adipocytokine signaling pathway	4/516	70/8541	0.617905	0.986849	0.79251	7124/4792/6513/26060	4	Macro_SPP1
Human Diseases	Cancer: overview	hsa05204	Chemical carcinogenesis - DNA adducts	4/516	71/8541	0.629158	0.999966	0.803044	4259/1545/873/6817	4	Macro_SPP1
Organismal Systems	Immune system	hsa04622	RIG-I-like receptor signaling pathway	4/516	72/8541	0.640197	1	0.803072	7124/4792/3576/9140	4	Macro_SPP1
Metabolism	Glycan biosynthesis and metabolism	hsa00510	N-Glycan biosynthesis	3/516	54/8541	0.641785	1	0.803072	4121/1603/11320	3	Macro_SPP1
Metabolism	Glycan biosynthesis and metabolism	hsa00512	Mucin type O-glycan biosynthesis	2/516	36/8541	0.648908	1	0.803072	56913/29071	2	Macro_SPP1
NA	NA	hsa04820	Cytoskeleton in muscle cells	13/516	232/8541	0.652057	1	0.803072	2335/2023/1462/2026/830/1824/1465/829/64423/29766/7136/114793/3693	13	Macro_SPP1
Metabolism	Metabolism of other amino acids	hsa00450	Selenocompound metabolism	1/516	17/8541	0.653684	1	0.803072	9060	1	Macro_SPP1
Metabolism	Energy metabolism	hsa00910	Nitrogen metabolism	1/516	17/8541	0.653684	1	0.803072	2752	1	Macro_SPP1
Cellular Processes	Cellular community - eukaryotes	hsa04540	Gap junction	5/516	92/8541	0.660208	1	0.803072	2885/84790/10383/10381/203068	5	Macro_SPP1
Metabolism	Nucleotide metabolism	hsa00230	Purine metabolism	7/516	128/8541	0.661688	1	0.803072	205/5236/10606/9060/4833/51292/22875	7	Macro_SPP1
Metabolism	Amino acid metabolism	hsa00250	Alanine, aspartate and glutamate metabolism	2/516	37/8541	0.663773	1	0.803072	259307/2752	2	Macro_SPP1
Organismal Systems	Excretory system	hsa04960	Aldosterone-regulated sodium reabsorption	2/516	38/8541	0.678128	1	0.803072	6446/5291	2	Macro_SPP1
Human Diseases	Immune disease	hsa05340	Primary immunodeficiency	2/516	38/8541	0.678128	1	0.803072	920/29760	2	Macro_SPP1
Environmental Information Processing	Signal transduction	hsa04022	cGMP-PKG signaling pathway	9/516	166/8541	0.679738	1	0.803072	154/805/3778/808/7416/7417/387/7419/572	9	Macro_SPP1
Environmental Information Processing	Signal transduction	hsa04072	Phospholipase D signaling pathway	8/516	149/8541	0.685686	1	0.803072	2885/10161/27128/3576/387/8613/5291/8605	8	Macro_SPP1
Organismal Systems	Nervous system	hsa04728	Dopaminergic synapse	7/516	132/8541	0.692987	1	0.803072	2353/805/808/1312/409/55012/5518	7	Macro_SPP1
Environmental Information Processing	Signal transduction	hsa04630	JAK-STAT signaling pathway	9/516	168/8541	0.693435	1	0.803072	2885/3454/3586/3588/3460/3459/1026/5291/5292	9	Macro_SPP1
Human Diseases	Cancer: overview	hsa05205	Proteoglycans in cancer	11/516	204/8541	0.695826	1	0.803072	2335/7124/1514/2885/1026/836/5962/387/1839/5291/3693	11	Macro_SPP1
Organismal Systems	Endocrine system	hsa04923	Regulation of lipolysis in adipocytes	3/516	59/8541	0.700626	1	0.803072	154/5291/51099	3	Macro_SPP1
Human Diseases	Cardiovascular disease	hsa05415	Diabetic cardiomyopathy	11/516	205/8541	0.701925	1	0.803072	653361/25874/6513/7416/7417/7419/5291/4720/4698/6391/5165	11	Macro_SPP1
Organismal Systems	Digestive system	hsa04970	Salivary secretion	5/516	97/8541	0.705394	1	0.803072	154/805/3778/808/1471	5	Macro_SPP1
Organismal Systems	Circulatory system	hsa04270	Vascular smooth muscle contraction	7/516	134/8541	0.707916	1	0.803072	133/805/3778/808/387/140465/8605	7	Macro_SPP1
Metabolism	Lipid metabolism	hsa00100	Steroid biosynthesis	1/516	20/8541	0.712853	1	0.803072	3988	1	Macro_SPP1
Metabolism	Metabolism of cofactors and vitamins	hsa00785	Lipoic acid metabolism	1/516	20/8541	0.712853	1	0.803072	593	1	Macro_SPP1
Metabolism	Amino acid metabolism	hsa00260	Glycine, serine and threonine metabolism	2/516	41/8541	0.718208	1	0.803072	2628/5223	2	Macro_SPP1
Human Diseases	Drug resistance: antineoplastic	hsa01521	EGFR tyrosine kinase inhibitor resistance	4/516	80/8541	0.720594	1	0.803072	2885/1978/5291/572	4	Macro_SPP1
Organismal Systems	Sensory system	hsa04750	Inflammatory mediator regulation of TRP channels	5/516	99/8541	0.722251	1	0.803072	805/808/5291/5732/8605	5	Macro_SPP1
Metabolism	Glycan biosynthesis and metabolism	hsa00532	Glycosaminoglycan biosynthesis - chondroitin sulfate / dermatan sulfate	1/516	21/8541	0.730242	1	0.803072	51363	1	Macro_SPP1
Metabolism	Lipid metabolism	hsa00140	Steroid hormone biosynthesis	3/516	63/8541	0.742182	1	0.803072	51170/1312/1545	3	Macro_SPP1
Metabolism	Amino acid metabolism	hsa00310	Lysine degradation	3/516	63/8541	0.742182	1	0.803072	5352/5351/1892	3	Macro_SPP1
Human Diseases	Cancer: specific types	hsa05217	Basal cell carcinoma	3/516	63/8541	0.742182	1	0.803072	4616/1026/1643	3	Macro_SPP1
Organismal Systems	Digestive system	hsa04975	Fat digestion and absorption	2/516	43/8541	0.742532	1	0.803072	19/8613	2	Macro_SPP1
Environmental Information Processing	Signal transduction	hsa04150	mTOR signaling pathway	8/516	158/8541	0.746578	1	0.803072	7124/2885/1978/6446/54541/387/55615/5291	8	Macro_SPP1
Cellular Processes	Cell motility	hsa04810	Regulation of actin cytoskeleton	12/516	232/8541	0.752716	1	0.803072	2335/3689/3684/55845/10094/23191/5962/7852/387/5291/85477/3693	12	Macro_SPP1
Metabolism	Lipid metabolism	hsa00564	Glycerophospholipid metabolism	5/516	103/8541	0.753868	1	0.803072	23646/23659/10423/8613/8605	5	Macro_SPP1
Genetic Information Processing	Translation	hsa03015	mRNA surveillance pathway	5/516	103/8541	0.753868	1	0.803072	10284/9775/8731/55012/5518	5	Macro_SPP1
Genetic Information Processing	Replication and repair	hsa03410	Base excision repair	2/516	44/8541	0.754007	1	0.803072	57804/5981	2	Macro_SPP1
Organismal Systems	Excretory system	hsa04962	Vasopressin-regulated water reabsorption	2/516	44/8541	0.754007	1	0.803072	8655/1783	2	Macro_SPP1
Organismal Systems	Endocrine system	hsa04919	Thyroid hormone signaling pathway	6/516	122/8541	0.754448	1	0.803072	1827/6513/5211/5214/5291/572	6	Macro_SPP1
Organismal Systems	Endocrine system	hsa04929	GnRH secretion	3/516	65/8541	0.761175	1	0.803072	6696/409/5291	3	Macro_SPP1
Metabolism	Amino acid metabolism	hsa00220	Arginine biosynthesis	1/516	23/8541	0.761929	1	0.803072	2752	1	Macro_SPP1
Environmental Information Processing	Membrane transport	hsa02010	ABC transporters	2/516	45/8541	0.765038	1	0.803072	19/9619	2	Macro_SPP1
Metabolism	Glycan biosynthesis and metabolism	hsa00534	Glycosaminoglycan biosynthesis - heparan sulfate / heparin	1/516	24/8541	0.776351	1	0.803072	9957	1	Macro_SPP1
Organismal Systems	Immune system	hsa04611	Platelet activation	6/516	126/8541	0.781177	1	0.803072	54518/8673/387/10235/5291/8605	6	Macro_SPP1
Environmental Information Processing	Signaling molecules and interaction	hsa04512	ECM-receptor interaction	4/516	89/8541	0.794242	1	0.803072	6696/2335/961/3693	4	Macro_SPP1
Human Diseases	Cancer: specific types	hsa05224	Breast cancer	7/516	148/8541	0.798665	1	0.803072	3725/2353/2885/4616/1026/5291/1643	7	Macro_SPP1
Organismal Systems	Aging	hsa04211	Longevity regulating pathway	4/516	90/8541	0.801373	1	0.803072	1978/26060/27244/5291	4	Macro_SPP1
Metabolism	Lipid metabolism	hsa00592	alpha-Linolenic acid metabolism	1/516	26/8541	0.802631	1	0.803072	8605	1	Macro_SPP1
Organismal Systems	Endocrine system	hsa04926	Relaxin signaling pathway	6/516	130/8541	0.805652	1	0.803072	3725/2353/2885/4792/409/5291	6	Macro_SPP1
Human Diseases	Neurodegenerative disease	hsa05014	Amyotrophic lateral sclerosis	19/516	371/8541	0.806578	1	0.803072	7124/2878/84790/8021/283/10383/10381/7416/6647/203068/836/1649/4720/4698/572/6391/7175/23636/22863	19	Macro_SPP1
Organismal Systems	Endocrine system	hsa04917	Prolactin signaling pathway	3/516	71/8541	0.811421	1	0.803072	2353/2885/5291	3	Macro_SPP1
Environmental Information Processing	Signal transduction	hsa04024	cAMP signaling pathway	11/516	226/8541	0.812031	1	0.803072	3725/2353/4792/154/805/808/387/5291/5732/572/338442	11	Macro_SPP1
Cellular Processes	Cellular community - eukaryotes	hsa04530	Tight junction	8/516	170/8541	0.814255	1	0.803072	3725/84790/5872/10094/5962/387/140465/5518	8	Macro_SPP1
Human Diseases	Cancer: specific types	hsa05225	Hepatocellular carcinoma	8/516	170/8541	0.814255	1	0.803072	3162/2885/4259/4616/1026/5291/572/1643	8	Macro_SPP1
Organismal Systems	Excretory system	hsa04966	Collecting duct acid secretion	1/516	28/8541	0.825828	1	0.803072	527	1	Macro_SPP1
Metabolism	Carbohydrate metabolism	hsa00562	Inositol phosphate metabolism	3/516	73/8541	0.826059	1	0.803072	7167/10423/5291	3	Macro_SPP1
Metabolism	Xenobiotics biodegradation and metabolism	hsa00982	Drug metabolism - cytochrome P450	3/516	73/8541	0.826059	1	0.803072	4259/128/221	3	Macro_SPP1
Environmental Information Processing	Signal transduction	hsa04015	Rap1 signaling pathway	10/516	212/8541	0.832681	1	0.803072	54518/3689/805/808/3684/1436/387/2533/10235/5291	10	Macro_SPP1
Organismal Systems	Endocrine system	hsa04918	Thyroid hormone synthesis	3/516	75/8541	0.839715	1	0.803072	2878/432/7849	3	Macro_SPP1
Metabolism	Carbohydrate metabolism	hsa00053	Ascorbate and aldarate metabolism	1/516	30/8541	0.846304	1	0.803072	2990	1	Macro_SPP1
Metabolism	Lipid metabolism	hsa00591	Linoleic acid metabolism	1/516	30/8541	0.846304	1	0.803072	8605	1	Macro_SPP1
Cellular Processes	Cell growth and death	hsa04110	Cell cycle	7/516	158/8541	0.849165	1	0.803072	4616/1026/6500/119504/10393/4174/5518	7	Macro_SPP1
Environmental Information Processing	Signal transduction	hsa04070	Phosphatidylinositol signaling system	4/516	98/8541	0.851451	1	0.803072	805/808/10423/5291	4	Macro_SPP1
Organismal Systems	Endocrine system	hsa04925	Aldosterone synthesis and secretion	4/516	98/8541	0.851451	1	0.803072	805/808/3164/4929	4	Macro_SPP1
Cellular Processes	Cell growth and death	hsa04114	Oocyte meiosis	6/516	139/8541	0.8529	1	0.803072	805/808/6500/119504/10393/5518	6	Macro_SPP1
NA	NA	hsa04981	Folate transport and metabolism	1/516	31/8541	0.855622	1	0.803072	2350	1	Macro_SPP1
Cellular Processes	Cell growth and death	hsa04215	Apoptosis - multiple species	1/516	32/8541	0.864376	1	0.803072	836	1	Macro_SPP1
Genetic Information Processing	Folding, sorting and degradation	hsa04120	Ubiquitin mediated proteolysis	6/516	142/8541	0.866397	1	0.803072	7314/6500/119504/10393/7324/1643	6	Macro_SPP1
Cellular Processes	Cellular community - eukaryotes	hsa04510	Focal adhesion	9/516	203/8541	0.872396	1	0.803072	6696/2335/3725/2885/387/5291/572/3611/3693	9	Macro_SPP1
Human Diseases	Neurodegenerative disease	hsa05017	Spinocerebellar ataxia	6/516	144/8541	0.874813	1	0.803072	3516/7416/7417/7419/5291/22863	6	Macro_SPP1
Metabolism	Xenobiotics biodegradation and metabolism	hsa00983	Drug metabolism - other enzymes	3/516	81/8541	0.875259	1	0.803072	4259/2990/4833	3	Macro_SPP1
Organismal Systems	Nervous system	hsa04730	Long-term depression	2/516	60/8541	0.885353	1	0.803072	8605/5518	2	Macro_SPP1
Environmental Information Processing	Signal transduction	hsa04151	PI3K-Akt signaling pathway	17/516	362/8541	0.890295	1	0.803072	6696/2335/2885/1978/6446/3326/3454/54541/1026/10161/3164/1436/5291/572/55012/5518/3693	17	Macro_SPP1
Metabolism	Global and overview maps	hsa01232	Nucleotide metabolism	3/516	85/8541	0.894901	1	0.803072	205/4833/51292	3	Macro_SPP1
Organismal Systems	Endocrine system	hsa04914	Progesterone-mediated oocyte maturation	4/516	111/8541	0.909953	1	0.803072	3326/119504/5291/10393	4	Macro_SPP1
Genetic Information Processing	Transcription	hsa03040	Spliceosome	9/516	217/8541	0.914778	1	0.803072	3303/3312/3304/9775/55696/51362/51503/27258/9984	9	Macro_SPP1
Environmental Information Processing	Signal transduction	hsa04014	Ras signaling pathway	10/516	238/8541	0.917132	1	0.803072	2885/805/808/1436/387/11186/10235/5291/572/8605	10	Macro_SPP1
Organismal Systems	Nervous system	hsa04720	Long-term potentiation	2/516	67/8541	0.919218	1	0.803072	805/808	2	Macro_SPP1
Environmental Information Processing	Signal transduction	hsa04390	Hippo signaling pathway	6/516	157/8541	0.919337	1	0.803072	3689/5054/3398/11186/8994/5518	6	Macro_SPP1
Genetic Information Processing	Replication and repair	hsa03440	Homologous recombination	1/516	41/8541	0.922785	1	0.803072	57804	1	Macro_SPP1
Organismal Systems	Nervous system	hsa04726	Serotonergic synapse	4/516	115/8541	0.923293	1	0.803072	1843/240/836/8605	4	Macro_SPP1
Metabolism	Energy metabolism	hsa00190	Oxidative phosphorylation	5/516	138/8541	0.926103	1	0.803072	527/1355/4720/4698/6391	5	Macro_SPP1
Genetic Information Processing	Chromosome	hsa03082	ATP-dependent chromatin remodeling	4/516	117/8541	0.929274	1	0.803072	10933/6944/64769/64431	4	Macro_SPP1
Environmental Information Processing	Signal transduction	hsa04371	Apelin signaling pathway	5/516	140/8541	0.931476	1	0.803072	6696/1958/5054/805/808	5	Macro_SPP1
Organismal Systems	Environmental adaptation	hsa04713	Circadian entrainment	3/516	97/8541	0.938242	1	0.803072	2353/805/808	3	Macro_SPP1
Human Diseases	Neurodegenerative disease	hsa05022	Pathways of neurodegeneration - multiple diseases	22/516	483/8541	0.939284	1	0.803072	7124/2878/7314/84790/805/808/10383/1460/10381/7416/6647/3552/7417/203068/836/1649/7419/4720/4698/572/6391/22863	22	Macro_SPP1
Organismal Systems	Endocrine system	hsa04935	Growth hormone synthesis, secretion and action	4/516	122/8541	0.94243	1	0.803072	2353/2885/3726/5291	4	Macro_SPP1
Environmental Information Processing	Signal transduction	hsa04020	Calcium signaling pathway	10/516	254/8541	0.94853	1	0.803072	401152/154/805/808/93129/7416/7417/7852/7419/5025	10	Macro_SPP1
Organismal Systems	Endocrine system	hsa04916	Melanogenesis	3/516	101/8541	0.948544	1	0.803072	805/808/4286	3	Macro_SPP1
Organismal Systems	Digestive system	hsa04971	Gastric acid secretion	2/516	76/8541	0.949061	1	0.803072	805/808	2	Macro_SPP1
Human Diseases	Substance dependence	hsa05030	Cocaine addiction	1/516	49/8541	0.953224	1	0.803072	3725	1	Macro_SPP1
Human Diseases	Cancer: specific types	hsa05226	Gastric cancer	5/516	150/8541	0.953445	1	0.803072	2885/4616/1026/5291/1643	5	Macro_SPP1
Organismal Systems	Nervous system	hsa04721	Synaptic vesicle cycle	2/516	79/8541	0.956423	1	0.803072	527/1173	2	Macro_SPP1
Organismal Systems	Circulatory system	hsa04261	Adrenergic signaling in cardiomyocytes	5/516	154/8541	0.960276	1	0.803072	154/805/808/55012/5518	5	Macro_SPP1
Organismal Systems	Excretory system	hsa04961	Endocrine and other factor-regulated calcium reabsorption	1/516	53/8541	0.9636	1	0.803072	1173	1	Macro_SPP1
Genetic Information Processing	Chromosome	hsa03083	Polycomb repressive complex	2/516	83/8541	0.96467	1	0.803072	1460/6500	2	Macro_SPP1
Human Diseases	Cancer: overview	hsa05206	MicroRNAs in cancer	12/516	312/8541	0.969201	1	0.803072	3162/2885/54541/6624/1545/1026/836/5962/387/11186/5291/5292	12	Macro_SPP1
Environmental Information Processing	Signal transduction	hsa04340	Hedgehog signaling pathway	1/516	56/8541	0.969844	1	0.803072	409	1	Macro_SPP1
Organismal Systems	Endocrine system	hsa04911	Insulin secretion	2/516	86/8541	0.969849	1	0.803072	6513/3778	2	Macro_SPP1
Human Diseases	Cardiovascular disease	hsa05412	Arrhythmogenic right ventricular cardiomyopathy	2/516	86/8541	0.969849	1	0.803072	1824/3693	2	Macro_SPP1
Organismal Systems	Development and regeneration	hsa04360	Axon guidance	6/516	184/8541	0.970141	1	0.803072	4690/7852/387/5291/3611/10512	6	Macro_SPP1
Metabolism	Nucleotide metabolism	hsa00240	Pyrimidine metabolism	1/516	58/8541	0.9734	1	0.803072	4833	1	Macro_SPP1
Cellular Processes	Cellular community - eukaryotes	hsa04550	Signaling pathways regulating pluripotency of stem cells	4/516	144/8541	0.977699	1	0.803072	2885/3398/463/5291	4	Macro_SPP1
Cellular Processes	Cellular community - eukaryotes	hsa04520	Adherens junction	2/516	93/8541	0.979245	1	0.803072	1460/387	2	Macro_SPP1
Metabolism	Lipid metabolism	hsa00561	Glycerolipid metabolism	1/516	65/8541	0.982859	1	0.803072	8613	1	Macro_SPP1
Organismal Systems	Endocrine system	hsa04927	Cortisol synthesis and secretion	1/516	65/8541	0.982859	1	0.803072	3164	1	Macro_SPP1
Human Diseases	Cardiovascular disease	hsa05410	Hypertrophic cardiomyopathy	2/516	99/8541	0.984985	1	0.803072	7124/3693	2	Macro_SPP1
Human Diseases	Cardiovascular disease	hsa05414	Dilated cardiomyopathy	2/516	105/8541	0.98917	1	0.803072	7124/3693	2	Macro_SPP1
Organismal Systems	Digestive system	hsa04972	Pancreatic secretion	2/516	106/8541	0.989747	1	0.803072	3778/387	2	Macro_SPP1
Human Diseases	Substance dependence	hsa05034	Alcoholism	5/516	188/8541	0.990479	1	0.803072	2885/805/2030/808/55315	5	Macro_SPP1
Organismal Systems	Nervous system	hsa04724	Glutamatergic synapse	2/516	116/8541	0.994092	1	0.803072	2752/8605	2	Macro_SPP1
Organismal Systems	Nervous system	hsa04725	Cholinergic synapse	2/516	116/8541	0.994092	1	0.803072	2353/5291	2	Macro_SPP1
Environmental Information Processing	Signal transduction	hsa04310	Wnt signaling pathway	4/516	174/8541	0.994414	1	0.803072	3725/1460/6500/387	4	Macro_SPP1
Organismal Systems	Nervous system	hsa04727	GABAergic synapse	1/516	89/8541	0.996212	1	0.803072	2752	1	Macro_SPP1
Human Diseases	Endocrine and metabolic disease	hsa04934	Cushing syndrome	3/516	155/8541	0.996366	1	0.803072	1026/3164/9049	3	Macro_SPP1
Organismal Systems	Environmental adaptation	hsa04714	Thermogenesis	6/516	235/8541	0.996377	1	0.803072	2885/55818/1355/4720/4698/6391	6	Macro_SPP1
Organismal Systems	Digestive system	hsa04976	Bile secretion	1/516	90/8541	0.996443	1	0.803072	6513	1	Macro_SPP1
Human Diseases	Substance dependence	hsa05032	Morphine addiction	1/516	91/8541	0.99666	1	0.803072	409	1	Macro_SPP1
NA	NA	hsa04081	Hormone signaling	5/516	219/8541	0.997662	1	0.803072	57817/154/26060/387/5291	5	Macro_SPP1
Environmental Information Processing	Signaling molecules and interaction	hsa04080	Neuroactive ligand-receptor interaction	11/516	370/8541	0.998059	1	0.803072	133/154/728/719/10161/10857/5025/1901/5732/706/4828	11	Macro_SPP1
Genetic Information Processing	Translation	hsa03008	Ribosome biogenesis in eukaryotes	3/516	168/8541	0.998153	1	0.803072	1460/51119/10556	3	Macro_SPP1
Organismal Systems	Digestive system	hsa04974	Protein digestion and absorption	1/516	105/8541	0.998619	1	0.803072	10008	1	Macro_SPP1
Organismal Systems	Nervous system	hsa04723	Retrograde endocannabinoid signaling	2/516	149/8541	0.999082	1	0.803072	4720/4698	2	Macro_SPP1
Organismal Systems	Sensory system	hsa04740	Olfactory transduction	3/516	453/8541	1	1	0.803072	805/808/409	3	Macro_SPP1
Human Diseases	Immune disease	hsa05332	Graft-versus-host disease	16/218	45/8541	6.29238e-15	1.45448e-12	1.13768e-12	3127/3123/3002/3115/3113/3117/3458/3122/3108/3119/356/3133/5551/3824/3109/3134	16	CD8_Tex_C1
Human Diseases	Immune disease	hsa05330	Allograft rejection	15/218	39/8541	1.14978e-14	1.45448e-12	1.13768e-12	3127/3123/3002/3115/3113/3117/3458/3122/3108/3119/356/3133/5551/3109/3134	15	CD8_Tex_C1
Organismal Systems	Immune system	hsa04612	Antigen processing and presentation	19/218	81/8541	9.22951e-14	5.9404e-12	4.64654e-12	925/926/3127/3123/3115/3113/972/3117/3458/3122/3108/5721/3119/3133/3824/6890/5720/3109/3134	19	CD8_Tex_C1
Human Diseases	Endocrine and metabolic disease	hsa04940	Type I diabetes mellitus	15/218	44/8541	9.39194e-14	5.9404e-12	4.64654e-12	3127/3123/3002/3115/3113/3117/3458/3122/3108/3119/356/3133/5551/3109/3134	15	CD8_Tex_C1
Environmental Information Processing	Signaling molecules and interaction	hsa04514	Cell adhesion molecules	25/218	158/8541	1.56047e-13	7.89598e-12	6.17618e-12	925/7412/926/3127/3123/3115/3113/3117/5133/3122/3108/3119/3689/5175/3133/6404/201633/4267/914/3695/5788/6693/3109/3134/923	25	CD8_Tex_C1
Organismal Systems	Immune system	hsa04658	Th1 and Th2 cell differentiation	19/218	93/8541	1.33735e-12	5.63916e-11	4.41091e-11	3127/3123/3115/3113/3117/3458/3122/915/3108/3119/917/864/6772/4773/3516/3932/6776/916/3109	19	CD8_Tex_C1
Organismal Systems	Immune system	hsa04640	Hematopoietic cell lineage	19/218	100/8541	5.25866e-12	1.90063e-10	1.48666e-10	925/926/3127/3123/3115/3113/3117/3122/952/915/3108/3119/3672/3581/917/914/916/3109/924	19	CD8_Tex_C1
Human Diseases	Cardiovascular disease	hsa05416	Viral myocarditis	16/218	70/8541	1.3724e-11	4.34022e-10	3.39489e-10	3127/3123/3115/3113/3117/3122/3108/3119/3689/3133/5551/2534/5880/3109/836/3134	16	CD8_Tex_C1
Human Diseases	Infectious disease: viral	hsa05168	Herpes simplex virus 1 infection	24/218	182/8541	2.78063e-11	7.81665e-10	6.11413e-10	6352/3127/3123/3115/3113/972/3117/3458/3122/3108/5295/3119/356/3133/6772/6890/684/6432/578/5499/3109/1978/836/3134	24	CD8_Tex_C1
Human Diseases	Immune disease	hsa05320	Autoimmune thyroid disease	14/218	54/8541	4.32205e-11	1.09348e-09	8.55311e-10	3127/3123/3002/3115/3113/3117/3122/3108/3119/356/3133/5551/3109/3134	14	CD8_Tex_C1
Organismal Systems	Immune system	hsa04659	Th17 cell differentiation	18/218	109/8541	2.24644e-10	5.16681e-09	4.04144e-09	3127/3123/3115/3113/3117/3458/3122/915/3108/3119/917/6772/4773/3932/50615/6776/916/3109	18	CD8_Tex_C1
Human Diseases	Immune disease	hsa05323	Rheumatoid arthritis	16/218	95/8541	1.73616e-09	3.6604e-08	2.86314e-08	6352/3127/3123/3115/3113/3117/3458/3122/6348/3108/3119/3689/54/9296/3109/6349	16	CD8_Tex_C1
Human Diseases	Infectious disease: viral	hsa05169	Epstein-Barr virus infection	22/218	204/8541	9.33904e-09	1.81752e-07	1.42165e-07	3127/3123/3115/3113/3117/3122/915/3108/5295/3119/917/864/3133/6772/6890/3516/916/7979/578/3109/836/3134	22	CD8_Tex_C1
Organismal Systems	Immune system	hsa04660	T cell receptor signaling pathway	17/218	122/8541	1.06563e-08	1.92575e-07	1.5063e-07	925/926/5133/3458/915/5295/917/868/4773/5521/3932/2534/916/5788/9402/10125/3702	17	CD8_Tex_C1
Organismal Systems	Immune system	hsa04672	Intestinal immune network for IgA production	11/218	50/8541	3.62728e-08	6.11802e-07	4.78547e-07	3127/3123/3115/3113/3117/3122/3108/3119/7852/3695/3109	11	CD8_Tex_C1
Human Diseases	Immune disease	hsa05310	Asthma	9/218	32/8541	6.56511e-08	1.03811e-06	8.12001e-07	3127/3123/3115/3113/3117/3122/3108/3119/3109	9	CD8_Tex_C1
Human Diseases	Infectious disease: viral	hsa05164	Influenza A	19/218	173/8541	7.5232e-08	1.09946e-06	8.59988e-07	6352/3127/3123/3115/3113/3117/3458/3122/3108/5295/3119/356/6772/4928/8743/29108/578/3109/836	19	CD8_Tex_C1
Human Diseases	Infectious disease: parasitic	hsa05140	Leishmaniasis	13/218	79/8541	8.13965e-08	1.09946e-06	8.59988e-07	3127/3123/3115/3113/3117/3458/3122/3108/3119/3689/6772/1535/3109	13	CD8_Tex_C1
Human Diseases	Immune disease	hsa05321	Inflammatory bowel disease	12/218	66/8541	8.2568e-08	1.09946e-06	8.59988e-07	3127/3123/3115/3113/3117/3458/3122/3108/3119/6772/50615/3109	12	CD8_Tex_C1
Human Diseases	Infectious disease: viral	hsa05166	Human T-cell leukemia virus 1 infection	21/218	224/8541	2.35416e-07	2.97801e-06	2.32938e-06	3127/3123/3115/3113/3117/3122/915/3108/5295/3119/3689/917/3133/4773/9184/3932/6776/916/2113/3109/3134	21	CD8_Tex_C1
Organismal Systems	Immune system	hsa04650	Natural killer cell mediated cytotoxicity	16/218	134/8541	2.6497e-07	3.19225e-06	2.49696e-06	3002/3458/4068/5295/356/10870/3689/3133/5551/4773/3824/3932/8743/2534/5880/836	16	CD8_Tex_C1
Human Diseases	Infectious disease: viral	hsa05170	Human immunodeficiency virus 1 infection	20/218	213/8541	4.51484e-07	5.19206e-06	4.06119e-06	60489/915/5295/356/7852/164668/917/3133/27350/4773/6890/684/916/578/9616/5880/1234/1072/836/3134	20	CD8_Tex_C1
Cellular Processes	Transport and catabolism	hsa04145	Phagosome	17/218	159/8541	5.52838e-07	6.08122e-06	4.75669e-06	3127/3123/3115/3113/3117/7277/3122/3108/3119/3689/3133/11151/6890/1535/9296/3109/3134	17	CD8_Tex_C1
Genetic Information Processing	Folding, sorting and degradation	hsa03050	Proteasome	9/218	46/8541	1.88972e-06	1.99208e-05	1.55819e-05	3458/5698/5721/5696/5699/5720/7979/5688/5690	9	CD8_Tex_C1
Human Diseases	Immune disease	hsa05340	Primary immunodeficiency	8/218	38/8541	4.00421e-06	4.05226e-05	3.16965e-05	925/926/915/6890/3932/916/5788/84876	8	CD8_Tex_C1
Human Diseases	Infectious disease: parasitic	hsa05145	Toxoplasmosis	13/218	112/8541	4.98217e-06	4.84803e-05	3.7921e-05	3127/3123/3115/3113/3117/3458/3122/3108/3119/6772/1234/3109/836	13	CD8_Tex_C1
Human Diseases	Infectious disease: bacterial	hsa05152	Tuberculosis	16/218	182/8541	1.54729e-05	0.000144986	0.000113407	3127/3123/3115/3113/972/3117/3458/3122/3108/3119/3689/4046/6772/11151/3109/836	16	CD8_Tex_C1
Human Diseases	Infectious disease: viral	hsa05163	Human cytomegalovirus infection	18/218	226/8541	1.76497e-05	0.000159478	0.000124742	6352/6351/6348/5295/9560/356/7852/3133/4773/6890/11214/578/5880/1234/1978/836/3134/6349	18	CD8_Tex_C1
Organismal Systems	Immune system	hsa04062	Chemokine signaling pathway	16/218	193/8541	3.21144e-05	0.000280171	0.000219148	6352/6351/6348/10663/5295/9560/7852/10563/6772/2833/6846/7454/5880/1234/3702/6349	16	CD8_Tex_C1
Environmental Information Processing	Signaling molecules and interaction	hsa04061	Viral protein interaction with cytokine and cytokine receptor	11/218	100/8541	4.48874e-05	0.00037855	0.000296099	6352/6351/6348/9560/7852/10563/2833/6846/8743/1234/6349	11	CD8_Tex_C1
Human Diseases	Infectious disease: bacterial	hsa05135	Yersinia infection	13/218	138/8541	4.82105e-05	0.00039346	0.000307762	925/926/5295/7456/4773/3932/2533/29108/7454/81873/5880/10094/10109	13	CD8_Tex_C1
Human Diseases	Infectious disease: bacterial	hsa05150	Staphylococcus aureus infection	11/218	102/8541	5.39958e-05	0.000426905	0.000333922	3127/3123/3115/3113/3117/3122/3108/3119/3689/6404/3109	11	CD8_Tex_C1
Environmental Information Processing	Signaling molecules and interaction	hsa04060	Cytokine-cytokine receptor interaction	20/218	298/8541	7.13409e-05	0.000546947	0.000427818	6352/8744/3458/6351/939/6348/10663/9560/356/3604/7852/10563/3581/2833/6846/50615/9235/8743/1234/6349	20	CD8_Tex_C1
Cellular Processes	Cell motility	hsa04810	Regulation of actin cytoskeleton	17/218	232/8541	8.70168e-05	0.000647507	0.000506476	3682/5295/3672/7852/3689/28984/4627/3695/103910/81/81873/5499/5880/1072/10094/10109/2149	17	CD8_Tex_C1
Human Diseases	Cancer: overview	hsa05235	PD-L1 expression and PD-1 checkpoint pathway in cancer	10/218	90/8541	9.17518e-05	0.000663234	0.000518777	5133/3458/915/5295/917/6772/4773/3932/916/10125	10	CD8_Tex_C1
Organismal Systems	Immune system	hsa04670	Leukocyte transendothelial migration	11/218	116/8541	0.000174317	0.00122506	0.000958236	7412/5295/7852/3689/5175/4267/1535/103910/81/5880/3702	11	CD8_Tex_C1
Human Diseases	Infectious disease: bacterial	hsa05130	Pathogenic Escherichia coli infection	15/218	203/8541	0.000207864	0.00142134	0.00111176	7277/356/7456/2597/4627/8743/2534/29108/578/81873/3059/10094/836/10109/2149	15	CD8_Tex_C1
Human Diseases	Infectious disease: parasitic	hsa05142	Chagas disease	10/218	103/8541	0.000283552	0.00188786	0.00147667	6352/3458/6348/915/5295/356/917/5521/916/6349	10	CD8_Tex_C1
Human Diseases	Immune disease	hsa05322	Systemic lupus erythematosus	11/218	141/8541	0.000934701	0.00606357	0.00474288	3127/3123/3115/3113/3117/3458/3122/3108/3119/81/3109	11	CD8_Tex_C1
Organismal Systems	Immune system	hsa04621	NOD-like receptor signaling pathway	13/218	189/8541	0.00107584	0.00680467	0.00532256	6352/115362/23710/6772/2633/10616/11345/1535/29108/3428/51393/9051/115361	13	CD8_Tex_C1
Genetic Information Processing	Information processing in viruses	hsa03250	Viral life cycle - HIV-1	7/218	64/8541	0.00115744	0.00714227	0.00558663	60489/7852/164668/27350/684/6827/1234	7	CD8_Tex_C1
Cellular Processes	Cell growth and death	hsa04210	Apoptosis	10/218	136/8541	0.00246341	0.0148391	0.0116071	3002/7277/5295/356/5551/8743/4001/1075/578/836	10	CD8_Tex_C1
Human Diseases	Infectious disease: viral	hsa05162	Measles	10/218	139/8541	0.00288965	0.0170019	0.0132987	915/5295/356/917/6772/868/6776/916/578/836	10	CD8_Tex_C1
Organismal Systems	Immune system	hsa04666	Fc gamma R-mediated phagocytosis	8/218	99/8541	0.0037012	0.0212819	0.0166465	5295/5788/7454/81873/5880/1072/10094/10109	8	CD8_Tex_C1
Cellular Processes	Cellular community - eukaryotes	hsa04530	Tight junction	11/218	170/8541	0.00412327	0.023182	0.0181328	7277/5521/4627/103910/7454/81/81873/3059/10094/10109/8531	11	CD8_Tex_C1
Cellular Processes	Transport and catabolism	hsa04144	Endocytosis	14/218	252/8541	0.0051074	0.0277129	0.0216768	7852/3133/7456/868/79720/116984/30011/81873/1211/832/1234/10094/10109/3134	14	CD8_Tex_C1
Organismal Systems	Immune system	hsa04623	Cytosolic DNA-sensing pathway	7/218	83/8541	0.00514824	0.0277129	0.0216768	6352/6351/9560/29108/3428/836/5435	7	CD8_Tex_C1
Human Diseases	Cardiovascular disease	hsa05417	Lipid and atherosclerosis	12/218	216/8541	0.00925397	0.0487761	0.0381523	7412/6352/6348/5295/356/4773/8743/1535/29108/836/6349/9619	12	CD8_Tex_C1
Organismal Systems	Development and regeneration	hsa04380	Osteoclast differentiation	9/218	143/8541	0.0108517	0.0560303	0.0438265	3458/5295/55423/6772/4773/3932/54/1535/2534	9	CD8_Tex_C1
Human Diseases	Neurodegenerative disease	hsa05020	Prion disease	14/218	278/8541	0.0117027	0.0592155	0.046318	6352/7277/5295/1535/2534/7979/5688/514/4716/5690/5880/836/509/29796	14	CD8_Tex_C1
Human Diseases	Infectious disease: bacterial	hsa05132	Salmonella infection	13/218	251/8541	0.0119957	0.0595083	0.046547	7277/2597/8743/5898/103910/5788/29108/578/81873/9648/10094/836/10109	13	CD8_Tex_C1
Human Diseases	Infectious disease: bacterial	hsa05100	Bacterial invasion of epithelial cells	6/218	78/8541	0.014414	0.0701299	0.0548551	5295/81873/3059/1211/10094/10109	6	CD8_Tex_C1
Organismal Systems	Immune system	hsa04625	C-type lectin receptor signaling pathway	7/218	105/8541	0.0176799	0.0843967	0.0660145	5295/3659/4046/6772/868/4773/29108	7	CD8_Tex_C1
Cellular Processes	Transport and catabolism	hsa04148	Efferocytosis	9/218	157/8541	0.0190082	0.0890568	0.0696596	1846/1844/55423/5175/10396/84868/4773/1847/836	9	CD8_Tex_C1
Organismal Systems	Immune system	hsa04620	Toll-like receptor signaling pathway	7/218	109/8541	0.0212687	0.0978359	0.0765265	6352/6351/6348/5295/9560/6772/6349	7	CD8_Tex_C1
Environmental Information Processing	Signal transduction	hsa04066	HIF-1 signaling pathway	7/218	110/8541	0.0222395	0.100475	0.0785908	3458/5295/3939/2597/5230/9470/1978	7	CD8_Tex_C1
Human Diseases	Infectious disease: viral	hsa05165	Human papillomavirus infection	15/218	333/8541	0.0232649	0.103263	0.0807718	8638/5295/356/3672/3659/3133/6772/5521/3516/3695/578/9296/1978/836/3134	15	CD8_Tex_C1
Human Diseases	Infectious disease: viral	hsa05167	Kaposi sarcoma-associated herpesvirus infection	10/218	196/8541	0.028454	0.124118	0.0970846	9976/5295/3133/6772/4773/131450/578/1234/836/3134	10	CD8_Tex_C1
Human Diseases	Cancer: overview	hsa05230	Central carbon metabolism in cancer	5/218	71/8541	0.0345765	0.148269	0.115975	3418/8140/5295/3939/2539	5	CD8_Tex_C1
Human Diseases	Cardiovascular disease	hsa05415	Diabetic cardiomyopathy	10/218	205/8541	0.0370549	0.156248	0.122216	5295/2597/1535/514/4716/5499/5880/2539/509/29796	10	CD8_Tex_C1
Human Diseases	Infectious disease: parasitic	hsa05144	Malaria	4/218	50/8541	0.0381237	0.15812	0.12368	7412/3458/3689/5175	4	CD8_Tex_C1
Organismal Systems	Immune system	hsa04611	Platelet activation	7/218	126/8541	0.0421466	0.171985	0.134526	5295/2534/103910/10125/5499/84876/2149	7	CD8_Tex_C1
Human Diseases	Cancer: specific types	hsa05212	Pancreatic cancer	5/218	77/8541	0.0465022	0.186747	0.146072	5295/6772/5898/578/5880	5	CD8_Tex_C1
Cellular Processes	Cell growth and death	hsa04218	Cellular senescence	8/218	157/8541	0.0476335	0.188301	0.147288	5295/3133/4773/2113/5499/678/1978/3134	8	CD8_Tex_C1
Human Diseases	Infectious disease: bacterial	hsa05133	Pertussis	5/218	78/8541	0.0487	0.189556	0.148269	3689/3659/29108/1072/836	5	CD8_Tex_C1
Environmental Information Processing	Signal transduction	hsa04370	VEGF signaling pathway	4/218	60/8541	0.0665102	0.254956	0.199424	5295/9047/4773/5880	4	CD8_Tex_C1
Human Diseases	Infectious disease: parasitic	hsa05143	African trypanosomiasis	3/218	37/8541	0.0675709	0.255156	0.199581	7412/3458/356	3	CD8_Tex_C1
Human Diseases	Cancer: specific types	hsa05210	Colorectal cancer	5/218	87/8541	0.0712029	0.264917	0.207216	5295/5898/578/5880/836	5	CD8_Tex_C1
Cellular Processes	Cellular community - eukaryotes	hsa04510	Focal adhesion	9/218	203/8541	0.0755002	0.276834	0.216538	5295/3672/3695/2534/7791/103910/81/5499/5880	9	CD8_Tex_C1
Human Diseases	Cancer: overview	hsa05203	Viral carcinogenesis	9/218	205/8541	0.0791715	0.286148	0.223823	5295/3133/3516/6776/81/578/1234/836/3134	9	CD8_Tex_C1
Organismal Systems	Immune system	hsa04662	B cell receptor signaling pathway	5/218	91/8541	0.0827632	0.294917	0.230682	5295/4773/118788/5880/8519	5	CD8_Tex_C1
Human Diseases	Neurodegenerative disease	hsa05012	Parkinson disease	11/218	271/8541	0.0866113	0.304343	0.238055	7277/9246/7979/5688/514/4716/135/5690/836/509/29796	11	CD8_Tex_C1
Cellular Processes	Cellular community - eukaryotes	hsa04520	Adherens junction	5/218	93/8541	0.0888952	0.308089	0.240985	2534/103910/7454/81/5880	5	CD8_Tex_C1
Metabolism	Carbohydrate metabolism	hsa00010	Glycolysis / Gluconeogenesis	4/218	67/8541	0.0913993	0.312487	0.244425	3939/2597/130589/5230	4	CD8_Tex_C1
Metabolism	Glycan biosynthesis and metabolism	hsa00532	Glycosaminoglycan biosynthesis - chondroitin sulfate / dermatan sulfate	2/218	21/8541	0.0991986	0.330312	0.258368	50515/55501	2	CD8_Tex_C1
Organismal Systems	Immune system	hsa04664	Fc epsilon RI signaling pathway	4/218	69/8541	0.0992242	0.330312	0.258368	241/5295/2534/5880	4	CD8_Tex_C1
Human Diseases	Infectious disease: bacterial	hsa05131	Shigellosis	10/218	250/8541	0.106658	0.3482	0.272359	6352/5295/10616/103910/29108/81/81873/3059/10094/10109	10	CD8_Tex_C1
Organismal Systems	Endocrine system	hsa04917	Prolactin signaling pathway	4/218	71/8541	0.10735	0.3482	0.272359	5295/3659/6772/6776	4	CD8_Tex_C1
Cellular Processes	Cell growth and death	hsa04217	Necroptosis	7/218	159/8541	0.112157	0.354697	0.277441	3458/356/6772/10616/6776/8743/29108	7	CD8_Tex_C1
Human Diseases	Infectious disease: viral	hsa05160	Hepatitis C	7/218	159/8541	0.112157	0.354697	0.277441	3458/5295/356/6772/5521/578/836	7	CD8_Tex_C1
Human Diseases	Endocrine and metabolic disease	hsa04933	AGE-RAGE signaling pathway in diabetic complications	5/218	101/8541	0.115684	0.361334	0.282632	7412/5295/6772/6776/836	5	CD8_Tex_C1
Human Diseases	Infectious disease: parasitic	hsa05146	Amoebiasis	5/218	103/8541	0.122923	0.375104	0.293404	3458/5295/3689/81/836	5	CD8_Tex_C1
Human Diseases	Drug resistance: antineoplastic	hsa01524	Platinum drug resistance	4/218	75/8541	0.124464	0.375104	0.293404	5295/356/578/836	4	CD8_Tex_C1
Cellular Processes	Transport and catabolism	hsa04142	Lysosome	6/218	133/8541	0.124541	0.375104	0.293404	23062/9516/54/967/1075/1211	6	CD8_Tex_C1
Metabolism	Energy metabolism	hsa00190	Oxidative phosphorylation	6/218	138/8541	0.141141	0.415218	0.32478	514/4716/9296/10632/509/29796	6	CD8_Tex_C1
Organismal Systems	Endocrine system	hsa04910	Insulin signaling pathway	6/218	138/8541	0.141141	0.415218	0.32478	5295/5140/868/5499/9470/1978	6	CD8_Tex_C1
Human Diseases	Cardiovascular disease	hsa05418	Fluid shear stress and atherosclerosis	6/218	141/8541	0.151571	0.440776	0.344771	7412/3458/5295/5175/1535/5880	6	CD8_Tex_C1
Human Diseases	Neurodegenerative disease	hsa05017	Spinocerebellar ataxia	6/218	144/8541	0.162336	0.466716	0.365062	5295/3516/7979/5688/6310/5690	6	CD8_Tex_C1
Human Diseases	Infectious disease: bacterial	hsa05134	Legionellosis	3/218	56/8541	0.171319	0.482271	0.377229	3689/29108/836	3	CD8_Tex_C1
Human Diseases	Neurodegenerative disease	hsa05016	Huntington disease	11/218	311/8541	0.171559	0.482271	0.377229	7277/7979/5688/514/4716/1211/5690/836/5435/509/29796	11	CD8_Tex_C1
Environmental Information Processing	Signal transduction	hsa04015	Rap1 signaling pathway	8/218	212/8541	0.174714	0.485745	0.379946	5295/3689/2533/5898/135/51466/5880/2149	8	CD8_Tex_C1
Environmental Information Processing	Signal transduction	hsa04012	ErbB signaling pathway	4/218	86/8541	0.176776	0.486135	0.380251	5295/868/6776/1978	4	CD8_Tex_C1
Environmental Information Processing	Signal transduction	hsa04668	TNF signaling pathway	5/218	119/8541	0.18772	0.507601	0.397041	7412/6352/5295/3659/836	5	CD8_Tex_C1
Metabolism	Metabolism of other amino acids	hsa00480	Glutathione metabolism	3/218	59/8541	0.190546	0.507601	0.397041	3418/51056/2539	3	CD8_Tex_C1
Organismal Systems	Development and regeneration	hsa04360	Axon guidance	7/218	184/8541	0.190601	0.507601	0.397041	5295/7852/4773/2534/103910/5880/1072	7	CD8_Tex_C1
Cellular Processes	Transport and catabolism	hsa04136	Autophagy - other	2/218	32/8541	0.196218	0.511786	0.400315	23710/11345	2	CD8_Tex_C1
Cellular Processes	Cell growth and death	hsa04215	Apoptosis - multiple species	2/218	32/8541	0.196218	0.511786	0.400315	578/836	2	CD8_Tex_C1
Organismal Systems	Digestive system	hsa04978	Mineral absorption	3/218	61/8541	0.203656	0.525766	0.41125	4493/4494/4502	3	CD8_Tex_C1
Environmental Information Processing	Signal transduction	hsa04024	cAMP signaling pathway	8/218	226/8541	0.220424	0.563305	0.440613	5295/5140/5144/135/5499/5880/84876/2149	8	CD8_Tex_C1
Human Diseases	Infectious disease: viral	hsa05161	Hepatitis B	6/218	163/8541	0.237262	0.598402	0.468065	5295/356/6772/4773/6776/836	6	CD8_Tex_C1
Human Diseases	Neurodegenerative disease	hsa05014	Amyotrophic lateral sclerosis	12/218	371/8541	0.238888	0.598402	0.468065	7277/4928/6432/7979/5688/514/4716/5690/220988/836/509/29796	12	CD8_Tex_C1
Human Diseases	Cancer: overview	hsa05202	Transcriptional misregulation in cancer	7/218	198/8541	0.242175	0.600688	0.469854	3002/9611/8013/3695/8464/578/2130	7	CD8_Tex_C1
Human Diseases	Cancer: overview	hsa05231	Choline metabolism in cancer	4/218	99/8541	0.246211	0.603766	0.472261	5295/7454/5880/1978	4	CD8_Tex_C1
Human Diseases	Cancer: specific types	hsa05221	Acute myeloid leukemia	3/218	68/8541	0.250967	0.603766	0.472261	5295/6776/1978	3	CD8_Tex_C1
Environmental Information Processing	Signal transduction	hsa04068	FoxO signaling pathway	5/218	133/8541	0.252422	0.603766	0.472261	5295/356/23710/11345/8743	5	CD8_Tex_C1
Metabolism	Metabolism of cofactors and vitamins	hsa00760	Nicotinate and nicotinamide metabolism	2/218	38/8541	0.252961	0.603766	0.472261	952/22933	2	CD8_Tex_C1
Environmental Information Processing	Signal transduction	hsa04630	JAK-STAT signaling pathway	6/218	168/8541	0.258563	0.611369	0.478209	3458/5295/3581/6772/50615/6776	6	CD8_Tex_C1
Genetic Information Processing	Translation	hsa03015	mRNA surveillance pathway	4/218	103/8541	0.26871	0.629478	0.492373	5521/5499/2935/53918	4	CD8_Tex_C1
Human Diseases	Infectious disease: bacterial	hsa05120	Epithelial cell signaling in Helicobacter pylori infection	3/218	71/8541	0.271733	0.630719	0.493344	6352/9296/836	3	CD8_Tex_C1
Environmental Information Processing	Signal transduction	hsa04064	NF-kappa B signaling pathway	4/218	105/8541	0.280097	0.644224	0.503907	7412/6351/9560/3932	4	CD8_Tex_C1
Human Diseases	Cancer: specific types	hsa05223	Non-small cell lung cancer	3/218	73/8541	0.285681	0.651147	0.509322	5295/6776/578	3	CD8_Tex_C1
Metabolism	Global and overview maps	hsa01230	Biosynthesis of amino acids	3/218	75/8541	0.299687	0.676972	0.529523	3418/2597/5230	3	CD8_Tex_C1
Metabolism	Glycan biosynthesis and metabolism	hsa00533	Glycosaminoglycan biosynthesis - keratan sulfate	1/218	14/8541	0.303894	0.680401	0.532205	10678	1	CD8_Tex_C1
Human Diseases	Cancer: specific types	hsa05220	Chronic myeloid leukemia	3/218	77/8541	0.31373	0.696261	0.54461	5295/6776/578	3	CD8_Tex_C1
Environmental Information Processing	Membrane transport	hsa02010	ABC transporters	2/218	45/8541	0.319519	0.701619	0.548801	6890/9619	2	CD8_Tex_C1
Metabolism	Glycan biosynthesis and metabolism	hsa00604	Glycosphingolipid biosynthesis - ganglio series	1/218	15/8541	0.321691	0.701619	0.548801	8869	1	CD8_Tex_C1
Organismal Systems	Nervous system	hsa04721	Synaptic vesicle cycle	3/218	79/8541	0.327789	0.70881	0.554426	9296/1211/8775	3	CD8_Tex_C1
Human Diseases	Drug resistance: antineoplastic	hsa01521	EGFR tyrosine kinase inhibitor resistance	3/218	80/8541	0.334819	0.717875	0.561517	5295/9470/1978	3	CD8_Tex_C1
Metabolism	Global and overview maps	hsa01200	Carbon metabolism	4/218	116/8541	0.34375	0.73083	0.57165	3418/2597/5230/2539	4	CD8_Tex_C1
NA	NA	hsa03273	Virion - Lassa virus and SFTS virus	1/218	17/8541	0.355937	0.748853	0.585747	4627	1	CD8_Tex_C1
Environmental Information Processing	Signal transduction	hsa04010	MAPK signaling pathway	9/218	300/8541	0.358147	0.748853	0.585747	1846/1844/356/1847/5778/10125/11184/5880/836	9	CD8_Tex_C1
Metabolism	Lipid metabolism	hsa00061	Fatty acid biosynthesis	1/218	18/8541	0.372408	0.766302	0.599395	197322	1	CD8_Tex_C1
Human Diseases	Endocrine and metabolic disease	hsa04932	Non-alcoholic fatty liver disease	5/218	157/8541	0.37255	0.766302	0.599395	5295/356/4716/836/29796	5	CD8_Tex_C1
Environmental Information Processing	Signal transduction	hsa04150	mTOR signaling pathway	5/218	158/8541	0.377648	0.766557	0.599595	8140/5295/9296/9470/1978	5	CD8_Tex_C1
Environmental Information Processing	Signal transduction	hsa04071	Sphingolipid signaling pathway	4/218	122/8541	0.378734	0.766557	0.599595	5295/5521/2534/5880	4	CD8_Tex_C1
Organismal Systems	Nervous system	hsa04727	GABAergic synapse	3/218	89/8541	0.397698	0.796155	0.622746	23710/11345/81539	3	CD8_Tex_C1
Metabolism	Lipid metabolism	hsa00100	Steroid biosynthesis	1/218	20/8541	0.404105	0.796155	0.622746	51478	1	CD8_Tex_C1
Organismal Systems	Aging	hsa04211	Longevity regulating pathway	3/218	90/8541	0.404605	0.796155	0.622746	5295/9470/1978	3	CD8_Tex_C1
Environmental Information Processing	Signal transduction	hsa04014	Ras signaling pathway	7/218	238/8541	0.405945	0.796155	0.622746	5295/356/5898/64926/2113/10125/5880	7	CD8_Tex_C1
Human Diseases	Neurodegenerative disease	hsa05010	Alzheimer disease	11/218	391/8541	0.414242	0.806178	0.630587	7277/5295/2597/7979/5688/514/4716/5690/836/509/29796	11	CD8_Tex_C1
Human Diseases	Cancer: overview	hsa05205	Proteoglycans in cancer	6/218	204/8541	0.421134	0.813335	0.636184	5295/356/967/5499/3059/836	6	CD8_Tex_C1
Human Diseases	Cancer: specific types	hsa05222	Small cell lung cancer	3/218	93/8541	0.425181	0.814931	0.637433	5295/578/836	3	CD8_Tex_C1
Organismal Systems	Endocrine system	hsa04923	Regulation of lipolysis in adipocytes	2/218	59/8541	0.446899	0.843771	0.659992	5295/5140	2	CD8_Tex_C1
Human Diseases	Cancer: specific types	hsa05213	Endometrial cancer	2/218	59/8541	0.446899	0.843771	0.659992	5295/578	2	CD8_Tex_C1
Human Diseases	Neurodegenerative disease	hsa05022	Pathways of neurodegeneration - multiple diseases	13/218	483/8541	0.46298	0.866064	0.677429	7277/356/9246/7979/5688/514/4716/578/6310/5690/836/509/29796	13	CD8_Tex_C1
Organismal Systems	Sensory system	hsa04750	Inflammatory mediator regulation of TRP channels	3/218	99/8541	0.465552	0.866064	0.677429	5295/5499/51393	3	CD8_Tex_C1
Environmental Information Processing	Signal transduction	hsa04330	Notch signaling pathway	2/218	62/8541	0.472509	0.866972	0.678139	3516/6310	2	CD8_Tex_C1
Environmental Information Processing	Signal transduction	hsa04020	Calcium signaling pathway	7/218	254/8541	0.472894	0.866972	0.678139	952/7852/4773/135/255231/84876/2149	7	CD8_Tex_C1
Metabolism	Glycan biosynthesis and metabolism	hsa00601	Glycosphingolipid biosynthesis - lacto and neolacto series	1/218	28/8541	0.515729	0.90332	0.70657	10678	1	CD8_Tex_C1
Organismal Systems	Excretory system	hsa04966	Collecting duct acid secretion	1/218	28/8541	0.515729	0.90332	0.70657	9296	1	CD8_Tex_C1
Environmental Information Processing	Signal transduction	hsa04350	TGF-beta signaling pathway	3/218	108/8541	0.523633	0.90332	0.70657	3458/9611/4681	3	CD8_Tex_C1
Human Diseases	Cancer: overview	hsa05208	Chemical carcinogenesis - reactive oxygen species	6/218	227/8541	0.524123	0.90332	0.70657	5295/1535/514/4716/509/29796	6	CD8_Tex_C1
Organismal Systems	Endocrine system	hsa04924	Renin secretion	2/218	69/8541	0.5294	0.90332	0.70657	5140/84876	2	CD8_Tex_C1
Human Diseases	Endocrine and metabolic disease	hsa04931	Insulin resistance	3/218	109/8541	0.529875	0.90332	0.70657	5295/11001/5499	3	CD8_Tex_C1
Environmental Information Processing	Signal transduction	hsa04072	Phospholipase D signaling pathway	4/218	149/8541	0.530685	0.90332	0.70657	5295/5898/2534/2149	4	CD8_Tex_C1
Human Diseases	Cancer: specific types	hsa05211	Renal cell carcinoma	2/218	70/8541	0.537182	0.90332	0.70657	5295/2113	2	CD8_Tex_C1
Metabolism	Carbohydrate metabolism	hsa00020	Citrate cycle (TCA cycle)	1/218	30/8541	0.540215	0.90332	0.70657	3418	1	CD8_Tex_C1
NA	NA	hsa04820	Cytoskeleton in muscle cells	6/218	232/8541	0.545616	0.90332	0.70657	3672/4627/3695/7791/4001/832	6	CD8_Tex_C1
Organismal Systems	Immune system	hsa04613	Neutrophil extracellular trap formation	5/218	193/8541	0.550441	0.90332	0.70657	5295/3689/6404/1535/5880	5	CD8_Tex_C1
Metabolism	Carbohydrate metabolism	hsa00030	Pentose phosphate pathway	1/218	31/8541	0.551992	0.90332	0.70657	2539	1	CD8_Tex_C1
Genetic Information Processing	Folding, sorting and degradation	hsa03060	Protein export	1/218	31/8541	0.551992	0.90332	0.70657	6727	1	CD8_Tex_C1
Human Diseases	Cancer: specific types	hsa05218	Melanoma	2/218	73/8541	0.559997	0.90332	0.70657	5295/578	2	CD8_Tex_C1
Organismal Systems	Endocrine system	hsa04921	Oxytocin signaling pathway	4/218	155/8541	0.562079	0.90332	0.70657	952/4773/5997/5499	4	CD8_Tex_C1
Metabolism	Carbohydrate metabolism	hsa00052	Galactose metabolism	1/218	32/8541	0.563469	0.90332	0.70657	130589	1	CD8_Tex_C1
Metabolism	Carbohydrate metabolism	hsa00640	Propanoate metabolism	1/218	32/8541	0.563469	0.90332	0.70657	3939	1	CD8_Tex_C1
Cellular Processes	Cell motility	hsa04814	Motor proteins	5/218	197/8541	0.568836	0.90332	0.70657	7277/4627/92558/103910/832	5	CD8_Tex_C1
Metabolism	Global and overview maps	hsa01210	2-Oxocarboxylic acid metabolism	1/218	33/8541	0.574653	0.90332	0.70657	3418	1	CD8_Tex_C1
Genetic Information Processing	Folding, sorting and degradation	hsa04130	SNARE interactions in vesicular transport	1/218	33/8541	0.574653	0.90332	0.70657	8676	1	CD8_Tex_C1
Cellular Processes	Cell growth and death	hsa04115	p53 signaling pathway	2/218	75/8541	0.574758	0.90332	0.70657	51246/836	2	CD8_Tex_C1
Environmental Information Processing	Signal transduction	hsa04151	PI3K-Akt signaling pathway	9/218	362/8541	0.580952	0.90332	0.70657	5295/356/3672/5521/118788/3695/9470/1978/2149	9	CD8_Tex_C1
Organismal Systems	Endocrine system	hsa03320	PPAR signaling pathway	2/218	76/8541	0.582002	0.90332	0.70657	2171/11001	2	CD8_Tex_C1
Human Diseases	Cancer: specific types	hsa05214	Glioma	2/218	76/8541	0.582002	0.90332	0.70657	5295/578	2	CD8_Tex_C1
Genetic Information Processing	Transcription	hsa03020	RNA polymerase	1/218	34/8541	0.585551	0.90332	0.70657	5435	1	CD8_Tex_C1
Organismal Systems	Environmental adaptation	hsa04710	Circadian rhythm	1/218	34/8541	0.585551	0.90332	0.70657	8553	1	CD8_Tex_C1
Organismal Systems	Nervous system	hsa04722	Neurotrophin signaling pathway	3/218	120/8541	0.595393	0.908187	0.710377	5295/356/397	3	CD8_Tex_C1
Metabolism	Glycan biosynthesis and metabolism	hsa00512	Mucin type O-glycan biosynthesis	1/218	36/8541	0.606522	0.908187	0.710377	2590	1	CD8_Tex_C1
Environmental Information Processing	Signal transduction	hsa04152	AMPK signaling pathway	3/218	122/8541	0.606655	0.908187	0.710377	5295/5521/1978	3	CD8_Tex_C1
Organismal Systems	Endocrine system	hsa04919	Thyroid hormone signaling pathway	3/218	122/8541	0.606655	0.908187	0.710377	5295/6772/9611	3	CD8_Tex_C1
Organismal Systems	Endocrine system	hsa04935	Growth hormone synthesis, secretion and action	3/218	122/8541	0.606655	0.908187	0.710377	5295/6772/6776	3	CD8_Tex_C1
Environmental Information Processing	Signal transduction	hsa04022	cGMP-PKG signaling pathway	4/218	166/8541	0.616545	0.91229	0.713587	5140/4773/5997/5499	4	CD8_Tex_C1
Human Diseases	Cancer: specific types	hsa05216	Thyroid cancer	1/218	37/8541	0.616607	0.91229	0.713587	578	1	CD8_Tex_C1
Organismal Systems	Excretory system	hsa04960	Aldosterone-regulated sodium reabsorption	1/218	38/8541	0.626436	0.921443	0.720746	5295	1	CD8_Tex_C1
Cellular Processes	Transport and catabolism	hsa04146	Peroxisome	2/218	83/8541	0.630173	0.921582	0.720855	3418/11001	2	CD8_Tex_C1
Metabolism	Nucleotide metabolism	hsa00230	Purine metabolism	3/218	128/8541	0.639179	0.929381	0.726955	5140/5144/2987	3	CD8_Tex_C1
Metabolism	Carbohydrate metabolism	hsa00500	Starch and sucrose metabolism	1/218	40/8541	0.645346	0.932986	0.729775	2992	1	CD8_Tex_C1
Human Diseases	Cardiovascular disease	hsa05412	Arrhythmogenic right ventricular cardiomyopathy	2/218	86/8541	0.649461	0.9336	0.730255	3672/3695	2	CD8_Tex_C1
Genetic Information Processing	Replication and repair	hsa03440	Homologous recombination	1/218	41/8541	0.654441	0.935444	0.731697	7979	1	CD8_Tex_C1
Organismal Systems	Immune system	hsa04610	Complement and coagulation cascades	2/218	88/8541	0.661873	0.940751	0.735849	3689/2149	2	CD8_Tex_C1
Environmental Information Processing	Signaling molecules and interaction	hsa04512	ECM-receptor interaction	2/218	89/8541	0.667945	0.941422	0.736373	3672/3695	2	CD8_Tex_C1
Organismal Systems	Circulatory system	hsa04270	Vascular smooth muscle contraction	3/218	134/8541	0.669786	0.941422	0.736373	4627/135/5499	3	CD8_Tex_C1
Human Diseases	Substance dependence	hsa05032	Morphine addiction	2/218	91/8541	0.679828	0.945769	0.739773	5140/5144	2	CD8_Tex_C1
Organismal Systems	Excretory system	hsa04962	Vasopressin-regulated water reabsorption	1/218	44/8541	0.680355	0.945769	0.739773	397	1	CD8_Tex_C1
Organismal Systems	Immune system	hsa04657	IL-17 signaling pathway	2/218	95/8541	0.702555	0.946049	0.739993	3458/836	2	CD8_Tex_C1
Metabolism	Glycan biosynthesis and metabolism	hsa00514	Other types of O-glycan biosynthesis	1/218	47/8541	0.704335	0.946049	0.739993	2590	1	CD8_Tex_C1
Metabolism	Carbohydrate metabolism	hsa00620	Pyruvate metabolism	1/218	47/8541	0.704335	0.946049	0.739993	3939	1	CD8_Tex_C1
Human Diseases	Endocrine and metabolic disease	hsa04930	Type II diabetes mellitus	1/218	47/8541	0.704335	0.946049	0.739993	5295	1	CD8_Tex_C1
Genetic Information Processing	Folding, sorting and degradation	hsa04120	Ubiquitin mediated proteolysis	3/218	142/8541	0.707594	0.946049	0.739993	868/9246/9616	3	CD8_Tex_C1
Metabolism	Amino acid metabolism	hsa00280	Valine, leucine and isoleucine degradation	1/218	48/8541	0.711923	0.946049	0.739993	197322	1	CD8_Tex_C1
NA	NA	hsa03272	Virion - Hepatitis viruses	1/218	48/8541	0.711923	0.946049	0.739993	967	1	CD8_Tex_C1
Environmental Information Processing	Signal transduction	hsa04070	Phosphatidylinositol signaling system	2/218	98/8541	0.718712	0.946049	0.739993	5295/8821	2	CD8_Tex_C1
Organismal Systems	Environmental adaptation	hsa04714	Thermogenesis	5/218	235/8541	0.72187	0.946049	0.739993	514/4716/10632/509/29796	5	CD8_Tex_C1
Human Diseases	Drug resistance: antineoplastic	hsa01522	Endocrine resistance	2/218	99/8541	0.723931	0.946049	0.739993	5295/9611	2	CD8_Tex_C1
Human Diseases	Cardiovascular disease	hsa05410	Hypertrophic cardiomyopathy	2/218	99/8541	0.723931	0.946049	0.739993	3672/3695	2	CD8_Tex_C1
Metabolism	Amino acid metabolism	hsa00330	Arginine and proline metabolism	1/218	50/8541	0.726523	0.946049	0.739993	51056	1	CD8_Tex_C1
Human Diseases	Infectious disease: bacterial	hsa05110	Vibrio cholerae infection	1/218	51/8541	0.733544	0.946049	0.739993	9296	1	CD8_Tex_C1
Metabolism	Amino acid metabolism	hsa00270	Cysteine and methionine metabolism	1/218	52/8541	0.740386	0.946049	0.739993	3939	1	CD8_Tex_C1
Organismal Systems	Endocrine system	hsa04913	Ovarian steroidogenesis	1/218	52/8541	0.740386	0.946049	0.739993	51478	1	CD8_Tex_C1
Organismal Systems	Digestive system	hsa04973	Carbohydrate digestion and absorption	1/218	52/8541	0.740386	0.946049	0.739993	5295	1	CD8_Tex_C1
Organismal Systems	Excretory system	hsa04961	Endocrine and other factor-regulated calcium reabsorption	1/218	53/8541	0.747053	0.948513	0.74192	1211	1	CD8_Tex_C1
Cellular Processes	Transport and catabolism	hsa04137	Mitophagy - animal	2/218	105/8541	0.753562	0.948513	0.74192	23710/11345	2	CD8_Tex_C1
Human Diseases	Cardiovascular disease	hsa05414	Dilated cardiomyopathy	2/218	105/8541	0.753562	0.948513	0.74192	3672/3695	2	CD8_Tex_C1
Organismal Systems	Endocrine system	hsa04922	Glucagon signaling pathway	2/218	107/8541	0.762815	0.955406	0.747312	5140/3939	2	CD8_Tex_C1
Environmental Information Processing	Signal transduction	hsa04390	Hippo signaling pathway	3/218	157/8541	0.769435	0.957505	0.748953	3689/5521/5499	3	CD8_Tex_C1
Metabolism	Global and overview maps	hsa01212	Fatty acid metabolism	1/218	57/8541	0.772059	0.957505	0.748953	197322	1	CD8_Tex_C1
Organismal Systems	Endocrine system	hsa04914	Progesterone-mediated oocyte maturation	2/218	111/8541	0.780422	0.963155	0.753373	5295/5140	2	CD8_Tex_C1
Organismal Systems	Endocrine system	hsa04928	Parathyroid hormone synthesis, secretion and action	2/218	115/8541	0.796879	0.963442	0.753598	11214/5144	2	CD8_Tex_C1
Organismal Systems	Aging	hsa04213	Longevity regulating pathway - multiple species	1/218	62/8541	0.799884	0.963442	0.753598	5295	1	CD8_Tex_C1
Organismal Systems	Nervous system	hsa04725	Cholinergic synapse	2/218	116/8541	0.80082	0.963442	0.753598	5295/2534	2	CD8_Tex_C1
Metabolism	Lipid metabolism	hsa00140	Steroid hormone biosynthesis	1/218	63/8541	0.805029	0.963442	0.753598	51478	1	CD8_Tex_C1
Genetic Information Processing	Replication and repair	hsa03420	Nucleotide excision repair	1/218	63/8541	0.805029	0.963442	0.753598	5435	1	CD8_Tex_C1
Human Diseases	Cancer: specific types	hsa05217	Basal cell carcinoma	1/218	63/8541	0.805029	0.963442	0.753598	578	1	CD8_Tex_C1
Cellular Processes	Transport and catabolism	hsa04140	Autophagy - animal	3/218	169/8541	0.8109	0.963442	0.753598	5295/23710/11345	3	CD8_Tex_C1
Organismal Systems	Endocrine system	hsa04927	Cortisol synthesis and secretion	1/218	65/8541	0.814928	0.963442	0.753598	84876	1	CD8_Tex_C1
Organismal Systems	Endocrine system	hsa04929	GnRH secretion	1/218	65/8541	0.814928	0.963442	0.753598	5295	1	CD8_Tex_C1
Organismal Systems	Nervous system	hsa04720	Long-term potentiation	1/218	67/8541	0.824326	0.97002	0.758743	5499	1	CD8_Tex_C1
Human Diseases	Substance dependence	hsa05031	Amphetamine addiction	1/218	69/8541	0.833249	0.975981	0.763405	5499	1	CD8_Tex_C1
Metabolism	Carbohydrate metabolism	hsa00562	Inositol phosphate metabolism	1/218	73/8541	0.849764	0.990738	0.774948	8821	1	CD8_Tex_C1
Organismal Systems	Nervous system	hsa04728	Dopaminergic synapse	2/218	132/8541	0.855258	0.99257	0.776381	5521/5499	2	CD8_Tex_C1
Genetic Information Processing	Folding, sorting and degradation	hsa03018	RNA degradation	1/218	78/8541	0.868136	0.996079	0.779126	10950	1	CD8_Tex_C1
Genetic Information Processing	Chromosome	hsa03083	Polycomb repressive complex	1/218	83/8541	0.88427	0.996079	0.779126	55252	1	CD8_Tex_C1
Human Diseases	Endocrine and metabolic disease	hsa04936	Alcoholic liver disease	2/218	144/8541	0.886809	0.996079	0.779126	356/836	2	CD8_Tex_C1
Metabolism	Global and overview maps	hsa01232	Nucleotide metabolism	1/218	85/8541	0.890159	0.996079	0.779126	2987	1	CD8_Tex_C1
Organismal Systems	Circulatory system	hsa04260	Cardiac muscle contraction	1/218	87/8541	0.89575	0.996079	0.779126	29796	1	CD8_Tex_C1
Human Diseases	Cancer: specific types	hsa05224	Breast cancer	2/218	148/8541	0.895829	0.996079	0.779126	5295/578	2	CD8_Tex_C1
Human Diseases	Cancer: specific types	hsa05226	Gastric cancer	2/218	150/8541	0.900086	0.996079	0.779126	5295/578	2	CD8_Tex_C1
Organismal Systems	Circulatory system	hsa04261	Adrenergic signaling in cardiomyocytes	2/218	154/8541	0.908118	0.996079	0.779126	5521/5499	2	CD8_Tex_C1
Cellular Processes	Cellular community - eukaryotes	hsa04540	Gap junction	1/218	92/8541	0.908519	0.996079	0.779126	7277	1	CD8_Tex_C1
Human Diseases	Cancer: overview	hsa05207	Chemical carcinogenesis - receptor activation	3/218	215/8541	0.916341	0.996079	0.779126	5295/6776/1978	3	CD8_Tex_C1
Organismal Systems	Digestive system	hsa04970	Salivary secretion	1/218	97/8541	0.91973	0.996079	0.779126	952	1	CD8_Tex_C1
Organismal Systems	Endocrine system	hsa04925	Aldosterone synthesis and secretion	1/218	98/8541	0.921802	0.996079	0.779126	84876	1	CD8_Tex_C1
Human Diseases	Cancer: specific types	hsa05215	Prostate cancer	1/218	98/8541	0.921802	0.996079	0.779126	5295	1	CD8_Tex_C1
Human Diseases	Cancer: specific types	hsa05225	Hepatocellular carcinoma	2/218	170/8541	0.934595	0.996079	0.779126	5295/578	2	CD8_Tex_C1
Organismal Systems	Digestive system	hsa04972	Pancreatic secretion	1/218	106/8541	0.936574	0.996079	0.779126	952	1	CD8_Tex_C1
Genetic Information Processing	Translation	hsa03013	Nucleocytoplasmic transport	1/218	108/8541	0.93981	0.996079	0.779126	4928	1	CD8_Tex_C1
Environmental Information Processing	Signal transduction	hsa04310	Wnt signaling pathway	2/218	174/8541	0.939989	0.996079	0.779126	4773/5880	2	CD8_Tex_C1
Organismal Systems	Nervous system	hsa04726	Serotonergic synapse	1/218	115/8541	0.949896	0.996079	0.779126	836	1	CD8_Tex_C1
Organismal Systems	Nervous system	hsa04724	Glutamatergic synapse	1/218	116/8541	0.951192	0.996079	0.779126	81539	1	CD8_Tex_C1
Human Diseases	Substance dependence	hsa05034	Alcoholism	2/218	188/8541	0.955735	0.996079	0.779126	135/5499	2	CD8_Tex_C1
Human Diseases	Cancer: overview	hsa05206	MicroRNAs in cancer	4/218	312/8541	0.960994	0.996079	0.779126	5295/9839/578/836	4	CD8_Tex_C1
Organismal Systems	Endocrine system	hsa04926	Relaxin signaling pathway	1/218	130/8541	0.966196	0.996079	0.779126	5295	1	CD8_Tex_C1
Cellular Processes	Cell growth and death	hsa04114	Oocyte meiosis	1/218	139/8541	0.973314	0.996079	0.779126	5499	1	CD8_Tex_C1
Organismal Systems	Endocrine system	hsa04915	Estrogen signaling pathway	1/218	139/8541	0.973314	0.996079	0.779126	5295	1	CD8_Tex_C1
Environmental Information Processing	Signal transduction	hsa04371	Apelin signaling pathway	1/218	140/8541	0.974007	0.996079	0.779126	5140	1	CD8_Tex_C1
Cellular Processes	Cellular community - eukaryotes	hsa04550	Signaling pathways regulating pluripotency of stem cells	1/218	144/8541	0.976602	0.996079	0.779126	5295	1	CD8_Tex_C1
Genetic Information Processing	Transcription	hsa03040	Spliceosome	2/218	217/8541	0.976755	0.996079	0.779126	6432/220988	2	CD8_Tex_C1
NA	NA	hsa04081	Hormone signaling	2/218	219/8541	0.977778	0.996079	0.779126	5295/6776	2	CD8_Tex_C1
Organismal Systems	Nervous system	hsa04723	Retrograde endocannabinoid signaling	1/218	149/8541	0.979486	0.996079	0.779126	4716	1	CD8_Tex_C1
Human Diseases	Endocrine and metabolic disease	hsa04934	Cushing syndrome	1/218	155/8541	0.982484	0.996079	0.779126	84876	1	CD8_Tex_C1
Cellular Processes	Cell growth and death	hsa04110	Cell cycle	1/218	158/8541	0.983815	0.996079	0.779126	9184	1	CD8_Tex_C1
Human Diseases	Infectious disease: viral	hsa05171	Coronavirus disease - COVID-19	2/218	238/8541	0.985564	0.996079	0.779126	5295/6772	2	CD8_Tex_C1
Genetic Information Processing	Folding, sorting and degradation	hsa04141	Protein processing in endoplasmic reticulum	1/218	170/8541	0.988205	0.996079	0.779126	578	1	CD8_Tex_C1
Environmental Information Processing	Signaling molecules and interaction	hsa04080	Neuroactive ligand-receptor interaction	3/218	370/8541	0.99649	0.999994	0.782188	3001/135/2149	3	CD8_Tex_C1
Organismal Systems	Sensory system	hsa04740	Olfactory transduction	1/218	453/8541	0.999994	0.999994	0.782188	5997	1	CD8_Tex_C1
Human Diseases	Neurodegenerative disease	hsa05012	Parkinson disease	122/1022	271/8541	9.61417e-44	3.16306e-41	2.60089e-41	203068/10376/518/292/4707/7295/5690/1351/9377/1345/4708/808/11315/27089/522/514/7416/1340/4709/5694/4712/516/498/5691/7979/5688/5685/7388/54539/5687/509/4700/513/126328/5686/1347/4728/29796/5702/1337/517/10476/5682/4697/1349/55967/4718/5714/51079/7332/5684/4706/4726/5689/4695/4715/4710/515/5705/4696/7384/10213/506/1537/4722/5707/4694/25828/581/10131/1329/10975/1350/5710/5701/539/4729/4704/6392/37…	122	CD8_Tex_C2
Human Diseases	Neurodegenerative disease	hsa05016	Huntington disease	129/1022	311/8541	1.69765e-41	2.79263e-39	2.29629e-39	203068/10376/518/292/4707/5690/1351/9377/1345/4708/27089/522/514/7416/1340/4709/5694/1175/4712/516/498/5691/7979/5688/5685/7388/54539/5687/509/4700/513/126328/5686/5436/1347/4728/29796/5702/1337/517/10476/5682/4697/1349/55967/4718/5714/51079/5438/5684/4706/4726/5689/4695/4715/4710/3065/515/5705/5441/4696/5434/7384/10213/506/1537/4722/5437/10540/5707/4694/581/1329/10975/1350/5710/5701/539/5439/306…	129	CD8_Tex_C2
Human Diseases	Neurodegenerative disease	hsa05020	Prion disease	116/1022	278/8541	1.38092e-37	1.51441e-35	1.24525e-35	203068/10376/518/292/4707/5690/1351/9377/1345/4708/27089/522/514/7416/1340/4709/5694/4712/516/498/5691/7979/5688/5685/7388/5880/54539/5687/1460/509/4700/513/126328/5686/1347/4728/29796/5702/1337/517/10476/5682/4697/1349/55967/4718/5714/51079/5684/4706/4726/5689/4695/4715/4710/515/5705/4696/7384/10213/506/1537/4722/5707/4694/581/1329/10975/1350/5710/5701/539/4729/4704/6392/374291/5709/5713/4716/63…	116	CD8_Tex_C2
Human Diseases	Neurodegenerative disease	hsa05014	Amyotrophic lateral sclerosis	136/1022	371/8541	1.13173e-36	9.30851e-35	7.65409e-35	203068/10376/5216/518/71/4707/5690/1351/9377/1345/4708/27089/522/514/7416/1340/4709/5694/4712/516/498/220988/5691/7979/5688/5685/7388/54539/5687/509/4700/513/126328/5686/1347/4728/29796/5702/1337/517/10476/5682/4697/1349/55967/4718/5714/51079/5684/4706/4726/5689/4695/4715/4710/400916/515/5705/4696/7384/10213/506/1537/3178/3181/4722/10540/5707/4694/581/10452/1329/10975/1350/5710/5701/539/4729/4704…	136	CD8_Tex_C2
Metabolism	Energy metabolism	hsa00190	Oxidative phosphorylation	77/1022	138/8541	5.5544e-36	3.6548e-34	3.00523e-34	518/9551/4707/5464/1351/9377/1345/4708/27089/522/514/521/1340/4709/4712/516/498/7388/54539/509/4700/513/126328/1347/4728/29796/1337/517/10632/10476/10063/4697/1349/55967/4718/51079/4706/4726/4695/4715/4710/515/4696/7384/506/1537/4722/4694/1329/10975/1350/539/4729/4704/6392/374291/155066/4716/6391/9296/4717/533/4711/4723/4705/4701/1327/4713/7386/4702/6390/7385/9167/1353/1352/4719/4714	77	CD8_Tex_C2
Genetic Information Processing	Folding, sorting and degradation	hsa03050	Proteasome	40/1022	46/8541	3.031e-31	1.662e-29	1.36661e-29	5721/5690/3458/5694/5691/7979/5688/5685/5687/5686/5702/5682/5720/5714/5698/5696/5684/5689/5699/51371/5705/10213/5707/10197/5710/5701/5709/5713/5683/11047/5704/5708/5717/5695/5715/5706/5719/5693/5700/9491	40	CD8_Tex_C2
Organismal Systems	Environmental adaptation	hsa04714	Thermogenesis	93/1022	235/8541	4.6422e-28	2.18183e-26	1.79405e-26	518/9551/71/4707/1351/9377/1345/4708/27089/522/514/521/1340/4709/4712/516/498/7388/54539/509/4700/513/126328/1347/4728/29796/1337/517/10632/10476/10063/4697/1349/55967/4718/51079/4706/4726/4695/4715/4710/515/4696/7384/506/1537/4722/4694/1329/10975/1350/539/4729/4704/6392/374291/28958/6598/25915/4716/6391/284184/51287/4717/51241/4711/388753/4723/4705/4701/55744/6605/1327/4713/6597/86/116228/7386/8…	93	CD8_Tex_C2
Human Diseases	Cardiovascular disease	hsa05415	Diabetic cardiomyopathy	82/1022	205/8541	3.4049e-25	1.40027e-23	1.15139e-23	2597/518/292/4707/1351/9377/1345/4708/5499/27089/522/514/7416/1340/4709/4712/516/498/7388/5880/54539/142/509/4700/513/126328/1347/4728/29796/1337/517/10476/4697/1349/55967/4718/51079/4706/4726/4695/4715/4710/515/4696/7384/506/1537/4722/4694/1329/10975/1350/539/4729/4704/6392/374291/4716/6391/5879/4717/25874/4711/7419/5501/4723/4705/4701/7417/1327/4713/7386/4702/6390/7385/9167/489/2539/10105/4689/…	82	CD8_Tex_C2
Human Diseases	Neurodegenerative disease	hsa05010	Alzheimer disease	120/1022	391/8541	3.00977e-24	1.10024e-22	9.04692e-23	203068/2597/10376/518/292/4707/5690/1351/9377/1345/4708/808/27089/522/514/7416/1340/4709/5694/4712/516/498/5691/7979/5688/5685/7388/54539/5687/1460/509/4700/513/126328/5686/1347/4728/29796/5702/1337/517/10476/5682/4697/1349/55967/4718/5714/51079/5684/4706/4726/5689/4695/4715/4710/515/5705/3028/4696/7384/10213/506/1537/4722/5707/4694/10313/1329/10975/1350/5710/5701/539/4729/4704/6392/374291/5709/5…	120	CD8_Tex_C2
Genetic Information Processing	Replication and repair	hsa03030	DNA replication	30/1022	36/8541	1.41728e-22	4.66286e-21	3.83412e-21	4174/4176/4172/6119/4175/4171/5111/4173/10535/3978/2237/5425/5984/6118/84153/5424/6117/5982/5985/56655/6742/23649/10714/5557/79621/5426/5981/5558/54107/246243	30	CD8_Tex_C2
Human Diseases	Neurodegenerative disease	hsa05022	Pathways of neurodegeneration - multiple diseases	134/1022	483/8541	1.89401e-22	5.66481e-21	4.658e-21	203068/10376/518/292/4707/5690/1351/9377/1345/4708/808/11315/27089/522/514/7416/1340/4709/5694/4712/516/498/5691/7979/5688/5685/7388/54539/5687/1460/509/4700/513/126328/5686/1347/4728/29796/5702/1337/517/10476/5682/4697/1349/55967/4718/5714/51079/7332/5684/4706/4726/5689/4695/4715/4710/515/5705/3028/4696/7384/10213/506/1537/4722/10540/5707/4694/581/10452/10131/1329/10975/1350/5710/5701/539/4729/4…	134	CD8_Tex_C2
Human Diseases	Cancer: overview	hsa05208	Chemical carcinogenesis - reactive oxygen species	80/1022	227/8541	1.7545e-20	4.81027e-19	3.95533e-19	518/292/4707/1351/9377/1345/4708/27089/522/514/7416/1340/4709/4712/516/498/7388/54539/509/4700/513/126328/1347/4728/29796/1337/517/10476/4697/1349/55967/4718/9446/51079/2944/4706/4726/4695/4715/4710/515/4696/7384/10327/506/1537/4722/52/4694/1329/10975/1350/539/4729/4704/6392/374291/4716/6391/5879/873/4717/4711/7419/4723/4705/4701/7417/1327/4713/7386/4702/9817/6390/7385/9167/572/10105/4719/4714	80	CD8_Tex_C2
Human Diseases	Endocrine and metabolic disease	hsa04932	Non-alcoholic fatty liver disease	62/1022	157/8541	5.9216e-19	1.49862e-17	1.23227e-17	4707/1351/9377/1345/4708/27089/1340/4709/4712/7388/54539/4700/126328/1347/4728/29796/1337/4697/1349/55967/4718/51079/4706/4726/4695/4715/4710/4696/7384/1537/4722/4694/581/1329/10975/1350/4729/4704/6392/374291/4716/6391/5879/4717/4711/1965/4723/4705/4701/1327/4713/7386/4702/6390/7385/9167/998/4719/51094/4714/5571/6945	62	CD8_Tex_C2
Genetic Information Processing	Replication and repair	hsa03420	Nucleotide excision repair	32/1022	63/8541	4.54076e-14	1.06708e-12	8.77426e-13	6119/5111/9978/5436/3978/5425/5984/6118/5438/5424/5441/5434/6117/5886/5437/5982/5985/56655/404672/1643/10714/5439/5426/5433/2967/5981/54107/1642/2067/5435/4331/548644	32	CD8_Tex_C2
Metabolism	Global and overview maps	hsa01200	Carbon metabolism	45/1022	116/8541	9.28537e-14	2.03659e-12	1.67463e-12	5315/2597/2023/7167/5223/6888/3418/6472/4190/8802/2821/7086/4191/6470/38/5230/6392/128/5226/2098/6391/22934/5211/2806/226/2271/1431/1892/25796/39/2026/5634/29968/230/6390/2539/5214/83440/3098/5631/3421/8803/35/3420/3419	45	CD8_Tex_C2
Cellular Processes	Cell growth and death	hsa04110	Cell cycle	51/1022	158/8541	8.52362e-12	1.75267e-10	1.44116e-10	4174/4176/4172/81620/4175/4171/5111/4173/8318/9978/51529/1019/9088/9232/1111/990/1017/10971/25906/4085/3065/5591/7027/1869/10459/23594/5518/3066/9126/8243/7533/1029/1021/9134/1663/23595/9184/119504/10403/896/5933/7529/7531/51433/1874/7465/4609/5885/10274/7157/996	51	CD8_Tex_C2
Genetic Information Processing	Replication and repair	hsa03430	Mismatch repair	16/1022	23/8541	1.71334e-10	3.31582e-09	2.72649e-09	6119/5111/3978/5425/5984/6118/5424/6117/5982/5985/6742/10714/2956/4292/4436/5981	16	CD8_Tex_C2
Genetic Information Processing	Transcription	hsa03040	Spliceosome	55/1022	217/8541	2.94293e-08	5.37903e-07	4.42301e-07	25804/6628/23658/6626/6635/6632/6636/220988/51690/57819/6637/11157/6634/27258/9410/84991/6633/6625/3178/10465/6627/6631/8175/84321/10262/27339/3190/4670/6629/57461/55110/10189/9879/22827/83443/10992/4809/4116/23450/51639/3183/84844/6429/1665/6426/7919/3310/8896/10285/10450/26121/7307/51645/10915/51691	55	CD8_Tex_C2
Genetic Information Processing	Replication and repair	hsa03410	Base excision repair	20/1022	44/8541	3.14812e-08	5.45122e-07	4.48236e-07	5111/3146/7374/142/3978/2237/5425/5984/328/5424/5982/5985/56655/10714/5426/4913/7515/5981/4968/54107	20	CD8_Tex_C2
Genetic Information Processing	Translation	hsa03013	Nucleocytoplasmic transport	34/1022	108/8541	5.3026e-08	8.49715e-07	6.98694e-07	5901/7329/6612/80145/6613/3837/7341/10921/84321/3843/79023/79228/23636/55110/79902/10189/9688/23225/4116/6396/5411/8086/7514/7919/81929/9883/8480/57122/1434/129401/2733/65109/23165/55161	34	CD8_Tex_C2
Metabolism	Global and overview maps	hsa01230	Biosynthesis of amino acids	27/1022	75/8541	5.59415e-08	8.49715e-07	6.98694e-07	5315/2597/2023/7167/5223/6888/3418/6472/7086/6470/5230/22934/5211/587/29920/2806/226/1431/2026/5634/29968/230/5214/5631/3421/3420/3419	27	CD8_Tex_C2
Human Diseases	Neurodegenerative disease	hsa05017	Spinocerebellar ataxia	41/1022	144/8541	5.68199e-08	8.49715e-07	6.98694e-07	292/5690/7416/5694/3516/5691/7979/5688/5685/5687/5686/5702/5682/5714/5684/5689/5705/10213/5707/5710/5701/25814/5709/5713/5683/11047/5704/5708/5717/7419/5695/5715/5706/7417/5719/489/5693/5700/10105/10528/6908	41	CD8_Tex_C2
Genetic Information Processing	Folding, sorting and degradation	hsa03060	Protein export	16/1022	31/8541	8.22004e-08	1.17582e-06	9.66842e-07	6726/6727/23480/23478/10952/60559/28972/6731/90701/196294/6728/51608/9789/29100/58477/8266	16	CD8_Tex_C2
Metabolism	Global and overview maps	hsa01232	Nucleotide metabolism	28/1022	85/8541	2.76853e-07	3.79519e-06	3.12067e-06	7298/1854/4831/4830/7083/79077/3615/3251/1841/8833/6240/158/353/953/204/1890/100/2987/7371/30833/1635/1716/3704/1503/1633/102157402/83549/51020	28	CD8_Tex_C2
Metabolism	Carbohydrate metabolism	hsa00020	Citrate cycle (TCA cycle)	15/1022	30/8541	3.61532e-07	4.75776e-06	3.91216e-06	3418/4190/8802/4191/6392/6391/2271/1431/5106/6390/47/3421/8803/3420/3419	15	CD8_Tex_C2
Genetic Information Processing	Replication and repair	hsa03440	Homologous recombination	17/1022	41/8541	1.69332e-06	2.1427e-05	1.76187e-05	6119/7979/5425/6118/672/5424/11073/6117/6742/675/10714/5932/580/4361/5889/29086/641	17	CD8_Tex_C2
Human Diseases	Infectious disease: viral	hsa05169	Epstein-Barr virus infection	48/1022	204/8541	2.31718e-06	2.82352e-05	2.3217e-05	3123/3516/915/3127/7979/1019/5702/5714/1017/3117/3065/5705/917/10213/1869/7431/5707/953/811/581/1643/5710/5701/3066/3113/3119/5709/5713/3122/11047/5879/5704/1021/9134/5708/5717/5706/916/896/5719/4939/4938/4609/7297/5700/6890/7157/3108	48	CD8_Tex_C2
Genetic Information Processing	Translation	hsa03010	Ribosome	42/1022	172/8541	3.6385e-06	4.27524e-05	3.5154e-05	6218/3921/6173/65003/200916/6231/54460/6183/64960/10573/55052/51073/64928/28998/11224/51121/51021/64981/79590/11222/29093/54948/51065/64963/64965/64979/29088/64968/65005/64969/9801/51318/63875/51116/55173/6182/51081/63931/51264/55168/219927/51023	42	CD8_Tex_C2
Metabolism	Carbohydrate metabolism	hsa00030	Pentose phosphate pathway	14/1022	31/8541	4.17791e-06	4.73976e-05	3.89736e-05	6888/2821/7086/5226/22934/5211/226/25796/51071/5634/230/2539/5214/5631	14	CD8_Tex_C2
Genetic Information Processing	Folding, sorting and degradation	hsa03018	RNA degradation	24/1022	78/8541	7.51795e-06	8.24468e-05	6.77934e-05	2023/25804/23658/51690/57819/11157/27258/11340/28960/10200/5393/22803/5211/56915/10950/23016/2026/27257/51010/54512/5214/51013/9125/51691	24	CD8_Tex_C2
Organismal Systems	Nervous system	hsa04723	Retrograde endocannabinoid signaling	37/1022	149/8541	9.08491e-06	9.64173e-05	7.92809e-05	4707/4708/4709/4712/54539/4700/126328/2787/4728/4697/55967/4718/51079/4706/4726/4695/4715/4710/4696/4722/4694/4729/4704/374291/4716/4717/4711/2793/4723/4705/4701/4713/2783/4702/2790/4719/4714	37	CD8_Tex_C2
Metabolism	Carbohydrate metabolism	hsa00010	Glycolysis / Gluconeogenesis	20/1022	67/8541	6.91312e-05	0.000710755	0.000584432	5315/2597/2023/7167/5223/3945/2821/130589/10327/5230/128/5211/226/2026/5106/230/3939/5214/83440/3098	20	CD8_Tex_C2
Metabolism	Nucleotide metabolism	hsa00240	Pyrimidine metabolism	18/1022	58/8541	9.02853e-05	0.000900117	0.000740138	7298/1854/4831/4830/7083/79077/1841/6240/953/1890/7371/30833/1635/318/1503/1633/83549/51020	18	CD8_Tex_C2
Genetic Information Processing	Folding, sorting and degradation	hsa04141	Protein processing in endoplasmic reticulum	37/1022	170/8541	0.000188007	0.00181925	0.00149591	9978/10130/746/7353/5034/5886/811/581/23480/10952/58505/6184/9601/7184/26270/1965/1650/10961/10113/258010/6396/51726/6185/821/6747/573/823/7415/10960/10525/3310/23640/3998/55741/9373/51128/10134	37	CD8_Tex_C2
[truncated: 295 more rows]

## Sheet: Table S6
Table S6 Barrier-associated Subtype List and TMEScore of dataset TCGA-STAD
[truncated: 184 more rows]

[truncated: 1 more sheets: Table S7]
